# Supplementary material for: Stochastic attentions and context learning for person re-identification
Source: PeerJ Comput Sci. 2021 May 5;7:e447. doi: 10.7717/peerj-cs.447 (PMC8114801; doi:10.7717/peerj-cs.447)
Supplement: Supplemental Information 1 [file peerj-cs-07-447-s001.zip]

Archive with 78 entries (63 files):
- Stochastic-Attentions-and-Context-Learning-for-Person-Re-id-main/
- Stochastic-Attentions-and-Context-Learning-for-Person-Re-id-main/README.md
- Stochastic-Attentions-and-Context-Learning-for-Person-Re-id-main/config.py
- Stochastic-Attentions-and-Context-Learning-for-Person-Re-id-main/torchreid/
- Stochastic-Attentions-and-Context-Learning-for-Person-Re-id-main/torchreid/__init__.py
- Stochastic-Attentions-and-Context-Learning-for-Person-Re-id-main/torchreid/data/
- Stochastic-Attentions-and-Context-Learning-for-Person-Re-id-main/torchreid/data/__init__.py
- Stochastic-Attentions-and-Context-Learning-for-Person-Re-id-main/torchreid/data/datamanager.py
- Stochastic-Attentions-and-Context-Learning-for-Person-Re-id-main/torchreid/data/datasets/
- Stochastic-Attentions-and-Context-Learning-for-Person-Re-id-main/torchreid/data/datasets/__init__.py
- Stochastic-Attentions-and-Context-Learning-for-Person-Re-id-main/torchreid/data/datasets/dataset.py
- Stochastic-Attentions-and-Context-Learning-for-Person-Re-id-main/torchreid/data/datasets/image/
- Stochastic-Attentions-and-Context-Learning-for-Person-Re-id-main/torchreid/data/datasets/image/__init__.py
- Stochastic-Attentions-and-Context-Learning-for-Person-Re-id-main/torchreid/data/datasets/image/cuhk01.py
- Stochastic-Attentions-and-Context-Learning-for-Person-Re-id-main/torchreid/data/datasets/image/cuhk02.py
- Stochastic-Attentions-and-Context-Learning-for-Person-Re-id-main/torchreid/data/datasets/image/cuhk03.py
- Stochastic-Attentions-and-Context-Learning-for-Person-Re-id-main/torchreid/data/datasets/image/dukemtmcreid.py
- Stochastic-Attentions-and-Context-Learning-for-Person-Re-id-main/torchreid/data/datasets/image/grid.py
- Stochastic-Attentions-and-Context-Learning-for-Person-Re-id-main/torchreid/data/datasets/image/ilids.py
- Stochastic-Attentions-and-Context-Learning-for-Person-Re-id-main/torchreid/data/datasets/image/market1501.py
- Stochastic-Attentions-and-Context-Learning-for-Person-Re-id-main/torchreid/data/datasets/image/msmt17.py
- Stochastic-Attentions-and-Context-Learning-for-Person-Re-id-main/torchreid/data/datasets/image/prid.py
- Stochastic-Attentions-and-Context-Learning-for-Person-Re-id-main/torchreid/data/datasets/image/sensereid.py
- Stochastic-Attentions-and-Context-Learning-for-Person-Re-id-main/torchreid/data/datasets/image/viper.py
- Stochastic-Attentions-and-Context-Learning-for-Person-Re-id-main/torchreid/data/datasets/video/
- Stochastic-Attentions-and-Context-Learning-for-Person-Re-id-main/torchreid/data/datasets/video/__init__.py
- Stochastic-Attentions-and-Context-Learning-for-Person-Re-id-main/torchreid/data/datasets/video/dukemtmcvidreid.py
- Stochastic-Attentions-and-Context-Learning-for-Person-Re-id-main/torchreid/data/datasets/video/ilidsvid.py
- Stochastic-Attentions-and-Context-Learning-for-Person-Re-id-main/torchreid/data/datasets/video/mars.py
- Stochastic-Attentions-and-Context-Learning-for-Person-Re-id-main/torchreid/data/datasets/video/prid2011.py
- Stochastic-Attentions-and-Context-Learning-for-Person-Re-id-main/torchreid/data/sampler.py
- Stochastic-Attentions-and-Context-Learning-for-Person-Re-id-main/torchreid/data/transforms.py
- Stochastic-Attentions-and-Context-Learning-for-Person-Re-id-main/torchreid/engine/
- Stochastic-Attentions-and-Context-Learning-for-Person-Re-id-main/torchreid/engine/__init__.py
- Stochastic-Attentions-and-Context-Learning-for-Person-Re-id-main/torchreid/engine/engine.py
- Stochastic-Attentions-and-Context-Learning-for-Person-Re-id-main/torchreid/engine/image/
- Stochastic-Attentions-and-Context-Learning-for-Person-Re-id-main/torchreid/engine/image/__init__.py
- Stochastic-Attentions-and-Context-Learning-for-Person-Re-id-main/torchreid/engine/image/softmax.py
- Stochastic-Attentions-and-Context-Learning-for-Person-Re-id-main/torchreid/engine/image/triplet.py
- Stochastic-Attentions-and-Context-Learning-for-Person-Re-id-main/torchreid/engine/video/
- Stochastic-Attentions-and-Context-Learning-for-Person-Re-id-main/torchreid/engine/video/__init__.py
- Stochastic-Attentions-and-Context-Learning-for-Person-Re-id-main/torchreid/engine/video/softmax.py
- Stochastic-Attentions-and-Context-Learning-for-Person-Re-id-main/torchreid/engine/video/triplet.py
- Stochastic-Attentions-and-Context-Learning-for-Person-Re-id-main/torchreid/losses/
- Stochastic-Attentions-and-Context-Learning-for-Person-Re-id-main/torchreid/losses/__init__.py
- Stochastic-Attentions-and-Context-Learning-for-Person-Re-id-main/torchreid/losses/cross_entropy_loss.py
- Stochastic-Attentions-and-Context-Learning-for-Person-Re-id-main/torchreid/losses/hard_mine_triplet_loss.py
- Stochastic-Attentions-and-Context-Learning-for-Person-Re-id-main/torchreid/metrics/
- Stochastic-Attentions-and-Context-Learning-for-Person-Re-id-main/torchreid/metrics/__init__.py
- Stochastic-Attentions-and-Context-Learning-for-Person-Re-id-main/torchreid/metrics/accuracy.py
- Stochastic-Attentions-and-Context-Learning-for-Person-Re-id-main/torchreid/metrics/distance.py
- Stochastic-Attentions-and-Context-Learning-for-Person-Re-id-main/torchreid/metrics/rank.py
- Stochastic-Attentions-and-Context-Learning-for-Person-Re-id-main/torchreid/metrics/rank_cylib/
- Stochastic-Attentions-and-Context-Learning-for-Person-Re-id-main/torchreid/metrics/rank_cylib/Makefile
- Stochastic-Attentions-and-Context-Learning-for-Person-Re-id-main/torchreid/metrics/rank_cylib/rank_cy.c
- Stochastic-Attentions-and-Context-Learning-for-Person-Re-id-main/torchreid/metrics/rank_cylib/rank_cy.cpython-37m-x86_64-linux-gnu.so
- Stochastic-Attentions-and-Context-Learning-for-Person-Re-id-main/torchreid/metrics/rank_cylib/rank_cy.pyx
- Stochastic-Attentions-and-Context-Learning-for-Person-Re-id-main/torchreid/metrics/rank_cylib/setup.py
- Stochastic-Attentions-and-Context-Learning-for-Person-Re-id-main/torchreid/metrics/rank_cylib/test_cython.py
- Stochastic-Attentions-and-Context-Learning-for-Person-Re-id-main/torchreid/models/
- Stochastic-Attentions-and-Context-Learning-for-Person-Re-id-main/torchreid/models/__init__.py
- Stochastic-Attentions-and-Context-Learning-for-Person-Re-id-main/torchreid/models/resnet.py
- Stochastic-Attentions-and-Context-Learning-for-Person-Re-id-main/torchreid/optim/
- Stochastic-Attentions-and-Context-Learning-for-Person-Re-id-main/torchreid/optim/__init__.py
- Stochastic-Attentions-and-Context-Learning-for-Person-Re-id-main/torchreid/optim/lr_scheduler.py
- Stochastic-Attentions-and-Context-Learning-for-Person-Re-id-main/torchreid/optim/optimizer.py
- Stochastic-Attentions-and-Context-Learning-for-Person-Re-id-main/torchreid/optim/radam.py
- Stochastic-Attentions-and-Context-Learning-for-Person-Re-id-main/torchreid/utils/
- Stochastic-Attentions-and-Context-Learning-for-Person-Re-id-main/torchreid/utils/__init__.py
- Stochastic-Attentions-and-Context-Learning-for-Person-Re-id-main/torchreid/utils/avgmeter.py
- Stochastic-Attentions-and-Context-Learning-for-Person-Re-id-main/torchreid/utils/feature_extractor.py
- Stochastic-Attentions-and-Context-Learning-for-Person-Re-id-main/torchreid/utils/loggers.py
- Stochastic-Attentions-and-Context-Learning-for-Person-Re-id-main/torchreid/utils/model_complexity.py
- Stochastic-Attentions-and-Context-Learning-for-Person-Re-id-main/torchreid/utils/reidtools.py
- Stochastic-Attentions-and-Context-Learning-for-Person-Re-id-main/torchreid/utils/rerank.py
- Stochastic-Attentions-and-Context-Learning-for-Person-Re-id-main/torchreid/utils/tools.py
- Stochastic-Attentions-and-Context-Learning-for-Person-Re-id-main/torchreid/utils/torchtools.py
- Stochastic-Attentions-and-Context-Learning-for-Person-Re-id-main/train.py
