# Supplementary material for: Stochastic attentions and context learning for person re-identification
Source: PeerJ Comput Sci. 2021 May 5;7:e447. doi: 10.7717/peerj-cs.447 (PMC8114801; doi:10.7717/peerj-cs.447)
Supplement: Supplemental Information 1 [file peerj-cs-07-447-s001.zip › Stochastic-Attentions-and-Context-Learning-for-Person-Re-id-main/torchreid/data/__init__.py]

from __future__ import print_function, absolute_import

from .datasets import (
    Dataset, ImageDataset, VideoDataset, register_image_dataset,
    register_video_dataset
)
from .datamanager import ImageDataManager, VideoDataManager
