# Supplementary material for: Stochastic attentions and context learning for person re-identification
Source: PeerJ Comput Sci. 2021 May 5;7:e447. doi: 10.7717/peerj-cs.447 (PMC8114801; doi:10.7717/peerj-cs.447)
Supplement: Supplemental Information 1 [file peerj-cs-07-447-s001.zip › Stochastic-Attentions-and-Context-Learning-for-Person-Re-id-main/torchreid/data/datasets/__init__.py]

from __future__ import print_function, absolute_import

from .image import (
    GRID, PRID, CUHK01, CUHK02, CUHK03, MSMT17, VIPeR, SenseReID, Market1501,
    DukeMTMCreID, iLIDS
)
from .video import PRID2011, Mars, DukeMTMCVidReID, iLIDSVID
from .dataset import Dataset, ImageDataset, VideoDataset

__image_datasets = {
    'market1501': Market1501,
    'cuhk03': CUHK03,
    'dukemtmcreid': DukeMTMCreID,
    'msmt17': MSMT17,
    'viper': VIPeR,
    'grid': GRID,
    'cuhk01': CUHK01,
    'ilids': iLIDS,
    'sensereid': SenseReID,
    'prid': PRID,
    'cuhk02': CUHK02
}

__video_datasets = {
    'mars': Mars,
    'ilidsvid': iLIDSVID,
    'prid2011': PRID2011,
    'dukemtmcvidreid': DukeMTMCVidReID
}


def init_image_dataset(name, **kwargs):
    """Initializes an image dataset."""
    avai_datasets = list(__image_datasets.keys())
    if name not in avai_datasets:
        raise ValueError(
            'Invalid dataset name. Received "{}", '
            'but expected to be one of {}'.format(name, avai_datasets)
        )
    return __image_datasets[name](**kwargs)


def init_video_dataset(name, **kwargs):
    """Initializes a video dataset."""
    avai_datasets = list(__video_datasets.keys())
    if name not in avai_datasets:
        raise ValueError(
            'Invalid dataset name. Received "{}", '
            'but expected to be one of {}'.format(name, avai_datasets)
        )
    return __video_datasets[name](**kwargs)


def register_image_dataset(name, dataset):
    """Registers a new image dataset.

    Args:
        name (str): key corresponding to the new dataset.
        dataset (Dataset): the new dataset class.

    Examples::
        
        import torchreid
        import NewDataset
        torchreid.data.register_image_dataset('new_dataset', NewDataset)
        # single dataset case
        datamanager = torchreid.data.ImageDataManager(
            root='reid-data',
            sources='new_dataset'
        )
        # multiple dataset case
        datamanager = torchreid.data.ImageDataManager(
            root='reid-data',
            sources=['new_dataset', 'dukemtmcreid']
        )
    """
    global __image_datasets
    curr_datasets = list(__image_datasets.keys())
    if name in curr_datasets:
        raise ValueError(
            'The given name already exists, please choose '
            'another name excluding {}'.format(curr_datasets)
        )
    __image_datasets[name] = dataset


def register_video_dataset(name, dataset):
    """Registers a new video dataset.

    Args:
        name (str): key corresponding to the new dataset.
        dataset (Dataset): the new dataset class.

    Examples::
        
        import torchreid
        import NewDataset
        torchreid.data.register_video_dataset('new_dataset', NewDataset)
        # single dataset case
        datamanager = torchreid.data.VideoDataManager(
            root='reid-data',
            sources='new_dataset'
        )
        # multiple dataset case
        datamanager = torchreid.data.VideoDataManager(
            root='reid-data',
            sources=['new_dataset', 'ilidsvid']
        )
    """
    global __video_datasets
    curr_datasets = list(__video_datasets.keys())
    if name in curr_datasets:
        raise ValueError(
            'The given name already exists, please choose '
            'another name excluding {}'.format(curr_datasets)
        )
    __video_datasets[name] = dataset
