# Supplementary material for: Stochastic attentions and context learning for person re-identification
Source: PeerJ Comput Sci. 2021 May 5;7:e447. doi: 10.7717/peerj-cs.447 (PMC8114801; doi:10.7717/peerj-cs.447)
Supplement: Supplemental Information 1 [file peerj-cs-07-447-s001.zip › Stochastic-Attentions-and-Context-Learning-for-Person-Re-id-main/torchreid/data/datasets/image/cuhk02.py]

from __future__ import division, print_function, absolute_import
import glob
import os.path as osp

from ..dataset import ImageDataset


class CUHK02(ImageDataset):
    """CUHK02.

    Reference:
        Li and Wang. Locally Aligned Feature Transforms across Views. CVPR 2013.

    URL: `<http://www.ee.cuhk.edu.hk/~xgwang/CUHK_identification.html>`_
    
    Dataset statistics:
        - 5 camera view pairs each with two cameras
        - 971, 306, 107, 193 and 239 identities from P1 - P5
        - totally 1,816 identities
        - image format is png

    Protocol: Use P1 - P4 for training and P5 for evaluation.

    Note: CUHK01 and CUHK02 overlap.
    """
    dataset_dir = 'cuhk02'
    cam_pairs = ['P1', 'P2', 'P3', 'P4', 'P5']
    test_cam_pair = 'P5'

    def __init__(self, root='', **kwargs):
        self.root = osp.abspath(osp.expanduser(root))
        self.dataset_dir = osp.join(self.root, self.dataset_dir, 'Dataset')

        required_files = [self.dataset_dir]
        self.check_before_run(required_files)

        train, query, gallery = self.get_data_list()

        super(CUHK02, self).__init__(train, query, gallery, **kwargs)

    def get_data_list(self):
        num_train_pids, camid = 0, 0
        train, query, gallery = [], [], []

        for cam_pair in self.cam_pairs:
            cam_pair_dir = osp.join(self.dataset_dir, cam_pair)

            cam1_dir = osp.join(cam_pair_dir, 'cam1')
            cam2_dir = osp.join(cam_pair_dir, 'cam2')

            impaths1 = glob.glob(osp.join(cam1_dir, '*.png'))
            impaths2 = glob.glob(osp.join(cam2_dir, '*.png'))

            if cam_pair == self.test_cam_pair:
                # add images to query
                for impath in impaths1:
                    pid = osp.basename(impath).split('_')[0]
                    pid = int(pid)
                    query.append((impath, pid, camid))
                camid += 1

                # add images to gallery
                for impath in impaths2:
                    pid = osp.basename(impath).split('_')[0]
                    pid = int(pid)
                    gallery.append((impath, pid, camid))
                camid += 1

            else:
                pids1 = [
                    osp.basename(impath).split('_')[0] for impath in impaths1
                ]
                pids2 = [
                    osp.basename(impath).split('_')[0] for impath in impaths2
                ]
                pids = set(pids1 + pids2)
                pid2label = {
                    pid: label + num_train_pids
                    for label, pid in enumerate(pids)
                }

                # add images to train from cam1
                for impath in impaths1:
                    pid = osp.basename(impath).split('_')[0]
                    pid = pid2label[pid]
                    train.append((impath, pid, camid))
                camid += 1

                # add images to train from cam2
                for impath in impaths2:
                    pid = osp.basename(impath).split('_')[0]
                    pid = pid2label[pid]
                    train.append((impath, pid, camid))
                camid += 1
                num_train_pids += len(pids)

        return train, query, gallery
