# Supplementary material for: Stochastic attentions and context learning for person re-identification
Source: PeerJ Comput Sci. 2021 May 5;7:e447. doi: 10.7717/peerj-cs.447 (PMC8114801; doi:10.7717/peerj-cs.447)
Supplement: Supplemental Information 1 [file peerj-cs-07-447-s001.zip › Stochastic-Attentions-and-Context-Learning-for-Person-Re-id-main/torchreid/data/datasets/image/dukemtmcreid.py]

from __future__ import division, print_function, absolute_import
import re
import glob
import os.path as osp

from ..dataset import ImageDataset


class DukeMTMCreID(ImageDataset):
    """DukeMTMC-reID.

    Reference:
        - Ristani et al. Performance Measures and a Data Set for Multi-Target, Multi-Camera Tracking. ECCVW 2016.
        - Zheng et al. Unlabeled Samples Generated by GAN Improve the Person Re-identification Baseline in vitro. ICCV 2017.

    URL: `<https://github.com/layumi/DukeMTMC-reID_evaluation>`_
    
    Dataset statistics:
        - identities: 1404 (train + query).
        - images:16522 (train) + 2228 (query) + 17661 (gallery).
        - cameras: 8.
    """
    dataset_dir = 'dukemtmc-reid'
    dataset_url = 'http://vision.cs.duke.edu/DukeMTMC/data/misc/DukeMTMC-reID.zip'

    def __init__(self, root='', **kwargs):
        self.root = osp.abspath(osp.expanduser(root))
        self.dataset_dir = osp.join(self.root, self.dataset_dir)
        self.download_dataset(self.dataset_dir, self.dataset_url)
        self.train_dir = osp.join(
            self.dataset_dir, 'DukeMTMC-reID/bounding_box_train'
        )
        self.query_dir = osp.join(self.dataset_dir, 'DukeMTMC-reID/query')
        self.gallery_dir = osp.join(
            self.dataset_dir, 'DukeMTMC-reID/bounding_box_test'
        )

        required_files = [
            self.dataset_dir, self.train_dir, self.query_dir, self.gallery_dir
        ]
        self.check_before_run(required_files)

        train = self.process_dir(self.train_dir, relabel=True)
        query = self.process_dir(self.query_dir, relabel=False)
        gallery = self.process_dir(self.gallery_dir, relabel=False)

        super(DukeMTMCreID, self).__init__(train, query, gallery, **kwargs)

    def process_dir(self, dir_path, relabel=False):
        img_paths = glob.glob(osp.join(dir_path, '*.jpg'))
        pattern = re.compile(r'([-\d]+)_c(\d)')

        pid_container = set()
        for img_path in img_paths:
            pid, _ = map(int, pattern.search(img_path).groups())
            pid_container.add(pid)
        pid2label = {pid: label for label, pid in enumerate(pid_container)}

        data = []
        for img_path in img_paths:
            pid, camid = map(int, pattern.search(img_path).groups())
            assert 1 <= camid <= 8
            camid -= 1 # index starts from 0
            if relabel:
                pid = pid2label[pid]
            data.append((img_path, pid, camid))

        return data
