# Supplementary material for: Stochastic attentions and context learning for person re-identification
Source: PeerJ Comput Sci. 2021 May 5;7:e447. doi: 10.7717/peerj-cs.447 (PMC8114801; doi:10.7717/peerj-cs.447)
Supplement: Supplemental Information 1 [file peerj-cs-07-447-s001.zip › Stochastic-Attentions-and-Context-Learning-for-Person-Re-id-main/torchreid/data/datasets/video/__init__.py]

from __future__ import print_function, absolute_import

from .mars import Mars
from .ilidsvid import iLIDSVID
from .prid2011 import PRID2011
from .dukemtmcvidreid import DukeMTMCVidReID
