# Supplementary material for: Stochastic attentions and context learning for person re-identification
Source: PeerJ Comput Sci. 2021 May 5;7:e447. doi: 10.7717/peerj-cs.447 (PMC8114801; doi:10.7717/peerj-cs.447)
Supplement: Supplemental Information 1 [file peerj-cs-07-447-s001.zip › Stochastic-Attentions-and-Context-Learning-for-Person-Re-id-main/torchreid/data/datasets/video/dukemtmcvidreid.py]

from __future__ import division, print_function, absolute_import
import glob
import os.path as osp
import warnings

from torchreid.utils import read_json, write_json

from ..dataset import VideoDataset


class DukeMTMCVidReID(VideoDataset):
    """DukeMTMCVidReID.

    Reference:
        - Ristani et al. Performance Measures and a Data Set for Multi-Target,
          Multi-Camera Tracking. ECCVW 2016.
        - Wu et al. Exploit the Unknown Gradually: One-Shot Video-Based Person
          Re-Identification by Stepwise Learning. CVPR 2018.

    URL: `<https://github.com/Yu-Wu/DukeMTMC-VideoReID>`_
    
    Dataset statistics:
        - identities: 702 (train) + 702 (test).
        - tracklets: 2196 (train) + 2636 (test).
    """
    dataset_dir = 'dukemtmc-vidreid'
    dataset_url = 'http://vision.cs.duke.edu/DukeMTMC/data/misc/DukeMTMC-VideoReID.zip'

    def __init__(self, root='', min_seq_len=0, **kwargs):
        self.root = osp.abspath(osp.expanduser(root))
        self.dataset_dir = osp.join(self.root, self.dataset_dir)
        self.download_dataset(self.dataset_dir, self.dataset_url)

        self.train_dir = osp.join(self.dataset_dir, 'DukeMTMC-VideoReID/train')
        self.query_dir = osp.join(self.dataset_dir, 'DukeMTMC-VideoReID/query')
        self.gallery_dir = osp.join(
            self.dataset_dir, 'DukeMTMC-VideoReID/gallery'
        )
        self.split_train_json_path = osp.join(
            self.dataset_dir, 'split_train.json'
        )
        self.split_query_json_path = osp.join(
            self.dataset_dir, 'split_query.json'
        )
        self.split_gallery_json_path = osp.join(
            self.dataset_dir, 'split_gallery.json'
        )
        self.min_seq_len = min_seq_len

        required_files = [
            self.dataset_dir, self.train_dir, self.query_dir, self.gallery_dir
        ]
        self.check_before_run(required_files)

        train = self.process_dir(
            self.train_dir, self.split_train_json_path, relabel=True
        )
        query = self.process_dir(
            self.query_dir, self.split_query_json_path, relabel=False
        )
        gallery = self.process_dir(
            self.gallery_dir, self.split_gallery_json_path, relabel=False
        )

        super(DukeMTMCVidReID, self).__init__(train, query, gallery, **kwargs)

    def process_dir(self, dir_path, json_path, relabel):
        if osp.exists(json_path):
            split = read_json(json_path)
            return split['tracklets']

        print('=> Generating split json file (** this might take a while **)')
        pdirs = glob.glob(osp.join(dir_path, '*')) # avoid .DS_Store
        print(
            'Processing "{}" with {} person identities'.format(
                dir_path, len(pdirs)
            )
        )

        pid_container = set()
        for pdir in pdirs:
            pid = int(osp.basename(pdir))
            pid_container.add(pid)
        pid2label = {pid: label for label, pid in enumerate(pid_container)}

        tracklets = []
        for pdir in pdirs:
            pid = int(osp.basename(pdir))
            if relabel:
                pid = pid2label[pid]
            tdirs = glob.glob(osp.join(pdir, '*'))
            for tdir in tdirs:
                raw_img_paths = glob.glob(osp.join(tdir, '*.jpg'))
                num_imgs = len(raw_img_paths)

                if num_imgs < self.min_seq_len:
                    continue

                img_paths = []
                for img_idx in range(num_imgs):
                    # some tracklet starts from 0002 instead of 0001
                    img_idx_name = 'F' + str(img_idx + 1).zfill(4)
                    res = glob.glob(
                        osp.join(tdir, '*' + img_idx_name + '*.jpg')
                    )
                    if len(res) == 0:
                        warnings.warn(
                            'Index name {} in {} is missing, skip'.format(
                                img_idx_name, tdir
                            )
                        )
                        continue
                    img_paths.append(res[0])
                img_name = osp.basename(img_paths[0])
                if img_name.find('_') == -1:
                    # old naming format: 0001C6F0099X30823.jpg
                    camid = int(img_name[5]) - 1
                else:
                    # new naming format: 0001_C6_F0099_X30823.jpg
                    camid = int(img_name[6]) - 1
                img_paths = tuple(img_paths)
                tracklets.append((img_paths, pid, camid))

        print('Saving split to {}'.format(json_path))
        split_dict = {'tracklets': tracklets}
        write_json(split_dict, json_path)

        return tracklets
