# Supplementary material for: Stochastic attentions and context learning for person re-identification
Source: PeerJ Comput Sci. 2021 May 5;7:e447. doi: 10.7717/peerj-cs.447 (PMC8114801; doi:10.7717/peerj-cs.447)
Supplement: Supplemental Information 1 [file peerj-cs-07-447-s001.zip › Stochastic-Attentions-and-Context-Learning-for-Person-Re-id-main/torchreid/data/datasets/video/ilidsvid.py]

from __future__ import division, print_function, absolute_import
import glob
import os.path as osp
from scipy.io import loadmat

from torchreid.utils import read_json, write_json

from ..dataset import VideoDataset


class iLIDSVID(VideoDataset):
    """iLIDS-VID.

    Reference:
        Wang et al. Person Re-Identification by Video Ranking. ECCV 2014.

    URL: `<http://www.eecs.qmul.ac.uk/~xiatian/downloads_qmul_iLIDS-VID_ReID_dataset.html>`_
    
    Dataset statistics:
        - identities: 300.
        - tracklets: 600.
        - cameras: 2.
    """
    dataset_dir = 'ilids-vid'
    dataset_url = 'http://www.eecs.qmul.ac.uk/~xiatian/iLIDS-VID/iLIDS-VID.tar'

    def __init__(self, root='', split_id=0, **kwargs):
        self.root = osp.abspath(osp.expanduser(root))
        self.dataset_dir = osp.join(self.root, self.dataset_dir)
        self.download_dataset(self.dataset_dir, self.dataset_url)

        self.data_dir = osp.join(self.dataset_dir, 'i-LIDS-VID')
        self.split_dir = osp.join(self.dataset_dir, 'train-test people splits')
        self.split_mat_path = osp.join(
            self.split_dir, 'train_test_splits_ilidsvid.mat'
        )
        self.split_path = osp.join(self.dataset_dir, 'splits.json')
        self.cam_1_path = osp.join(
            self.dataset_dir, 'i-LIDS-VID/sequences/cam1'
        )
        self.cam_2_path = osp.join(
            self.dataset_dir, 'i-LIDS-VID/sequences/cam2'
        )

        required_files = [self.dataset_dir, self.data_dir, self.split_dir]
        self.check_before_run(required_files)

        self.prepare_split()
        splits = read_json(self.split_path)
        if split_id >= len(splits):
            raise ValueError(
                'split_id exceeds range, received {}, but expected between 0 and {}'
                .format(split_id,
                        len(splits) - 1)
            )
        split = splits[split_id]
        train_dirs, test_dirs = split['train'], split['test']

        train = self.process_data(train_dirs, cam1=True, cam2=True)
        query = self.process_data(test_dirs, cam1=True, cam2=False)
        gallery = self.process_data(test_dirs, cam1=False, cam2=True)

        super(iLIDSVID, self).__init__(train, query, gallery, **kwargs)

    def prepare_split(self):
        if not osp.exists(self.split_path):
            print('Creating splits ...')
            mat_split_data = loadmat(self.split_mat_path)['ls_set']

            num_splits = mat_split_data.shape[0]
            num_total_ids = mat_split_data.shape[1]
            assert num_splits == 10
            assert num_total_ids == 300
            num_ids_each = num_total_ids // 2

            # pids in mat_split_data are indices, so we need to transform them
            # to real pids
            person_cam1_dirs = sorted(
                glob.glob(osp.join(self.cam_1_path, '*'))
            )
            person_cam2_dirs = sorted(
                glob.glob(osp.join(self.cam_2_path, '*'))
            )

            person_cam1_dirs = [
                osp.basename(item) for item in person_cam1_dirs
            ]
            person_cam2_dirs = [
                osp.basename(item) for item in person_cam2_dirs
            ]

            # make sure persons in one camera view can be found in the other camera view
            assert set(person_cam1_dirs) == set(person_cam2_dirs)

            splits = []
            for i_split in range(num_splits):
                # first 50% for testing and the remaining for training, following Wang et al. ECCV'14.
                train_idxs = sorted(
                    list(mat_split_data[i_split, num_ids_each:])
                )
                test_idxs = sorted(
                    list(mat_split_data[i_split, :num_ids_each])
                )

                train_idxs = [int(i) - 1 for i in train_idxs]
                test_idxs = [int(i) - 1 for i in test_idxs]

                # transform pids to person dir names
                train_dirs = [person_cam1_dirs[i] for i in train_idxs]
                test_dirs = [person_cam1_dirs[i] for i in test_idxs]

                split = {'train': train_dirs, 'test': test_dirs}
                splits.append(split)

            print(
                'Totally {} splits are created, following Wang et al. ECCV\'14'
                .format(len(splits))
            )
            print('Split file is saved to {}'.format(self.split_path))
            write_json(splits, self.split_path)

    def process_data(self, dirnames, cam1=True, cam2=True):
        tracklets = []
        dirname2pid = {dirname: i for i, dirname in enumerate(dirnames)}

        for dirname in dirnames:
            if cam1:
                person_dir = osp.join(self.cam_1_path, dirname)
                img_names = glob.glob(osp.join(person_dir, '*.png'))
                assert len(img_names) > 0
                img_names = tuple(img_names)
                pid = dirname2pid[dirname]
                tracklets.append((img_names, pid, 0))

            if cam2:
                person_dir = osp.join(self.cam_2_path, dirname)
                img_names = glob.glob(osp.join(person_dir, '*.png'))
                assert len(img_names) > 0
                img_names = tuple(img_names)
                pid = dirname2pid[dirname]
                tracklets.append((img_names, pid, 1))

        return tracklets
