# Supplementary material for: Stochastic attentions and context learning for person re-identification
Source: PeerJ Comput Sci. 2021 May 5;7:e447. doi: 10.7717/peerj-cs.447 (PMC8114801; doi:10.7717/peerj-cs.447)
Supplement: Supplemental Information 1 [file peerj-cs-07-447-s001.zip › Stochastic-Attentions-and-Context-Learning-for-Person-Re-id-main/torchreid/data/datasets/video/prid2011.py]

from __future__ import division, print_function, absolute_import
import glob
import os.path as osp

from torchreid.utils import read_json

from ..dataset import VideoDataset


class PRID2011(VideoDataset):
    """PRID2011.

    Reference:
        Hirzer et al. Person Re-Identification by Descriptive and
        Discriminative Classification. SCIA 2011.

    URL: `<https://www.tugraz.at/institute/icg/research/team-bischof/lrs/downloads/PRID11/>`_
    
    Dataset statistics:
        - identities: 200.
        - tracklets: 400.
        - cameras: 2.
    """
    dataset_dir = 'prid2011'
    dataset_url = None

    def __init__(self, root='', split_id=0, **kwargs):
        self.root = osp.abspath(osp.expanduser(root))
        self.dataset_dir = osp.join(self.root, self.dataset_dir)
        self.download_dataset(self.dataset_dir, self.dataset_url)

        self.split_path = osp.join(self.dataset_dir, 'splits_prid2011.json')
        self.cam_a_dir = osp.join(
            self.dataset_dir, 'prid_2011', 'multi_shot', 'cam_a'
        )
        self.cam_b_dir = osp.join(
            self.dataset_dir, 'prid_2011', 'multi_shot', 'cam_b'
        )

        required_files = [self.dataset_dir, self.cam_a_dir, self.cam_b_dir]
        self.check_before_run(required_files)

        splits = read_json(self.split_path)
        if split_id >= len(splits):
            raise ValueError(
                'split_id exceeds range, received {}, but expected between 0 and {}'
                .format(split_id,
                        len(splits) - 1)
            )
        split = splits[split_id]
        train_dirs, test_dirs = split['train'], split['test']

        train = self.process_dir(train_dirs, cam1=True, cam2=True)
        query = self.process_dir(test_dirs, cam1=True, cam2=False)
        gallery = self.process_dir(test_dirs, cam1=False, cam2=True)

        super(PRID2011, self).__init__(train, query, gallery, **kwargs)

    def process_dir(self, dirnames, cam1=True, cam2=True):
        tracklets = []
        dirname2pid = {dirname: i for i, dirname in enumerate(dirnames)}

        for dirname in dirnames:
            if cam1:
                person_dir = osp.join(self.cam_a_dir, dirname)
                img_names = glob.glob(osp.join(person_dir, '*.png'))
                assert len(img_names) > 0
                img_names = tuple(img_names)
                pid = dirname2pid[dirname]
                tracklets.append((img_names, pid, 0))

            if cam2:
                person_dir = osp.join(self.cam_b_dir, dirname)
                img_names = glob.glob(osp.join(person_dir, '*.png'))
                assert len(img_names) > 0
                img_names = tuple(img_names)
                pid = dirname2pid[dirname]
                tracklets.append((img_names, pid, 1))

        return tracklets
