# Supplementary material for: Stochastic attentions and context learning for person re-identification
Source: PeerJ Comput Sci. 2021 May 5;7:e447. doi: 10.7717/peerj-cs.447 (PMC8114801; doi:10.7717/peerj-cs.447)
Supplement: Supplemental Information 1 [file peerj-cs-07-447-s001.zip › Stochastic-Attentions-and-Context-Learning-for-Person-Re-id-main/torchreid/losses/__init__.py]

from __future__ import division, print_function, absolute_import

from .cross_entropy_loss import CrossEntropyLoss
from .hard_mine_triplet_loss import TripletLoss


def DeepSupervision(criterion, xs, y):
    """DeepSupervision

    Applies criterion to each element in a list.

    Args:
        criterion: loss function
        xs: tuple of inputs
        y: ground truth
    """
    loss = 0.
    for x in xs:
        loss += criterion(x, y)
    loss /= len(xs)
    return loss
