# Supplementary material for: Stochastic attentions and context learning for person re-identification
Source: PeerJ Comput Sci. 2021 May 5;7:e447. doi: 10.7717/peerj-cs.447 (PMC8114801; doi:10.7717/peerj-cs.447)
Supplement: Supplemental Information 1 [file peerj-cs-07-447-s001.zip › Stochastic-Attentions-and-Context-Learning-for-Person-Re-id-main/torchreid/metrics/rank_cylib/rank_cy.c]

/* Generated by Cython 0.29.21 */

/* BEGIN: Cython Metadata
{
    "distutils": {
        "depends": [
            "/home/seecs/anaconda3/envs/torchreid/lib/python3.7/site-packages/numpy/core/include/numpy/arrayobject.h",
            "/home/seecs/anaconda3/envs/torchreid/lib/python3.7/site-packages/numpy/core/include/numpy/ufuncobject.h"
        ],
        "include_dirs": [
            "/home/seecs/anaconda3/envs/torchreid/lib/python3.7/site-packages/numpy/core/include"
        ],
        "name": "torchreid.metrics.rank_cylib.rank_cy",
        "sources": [
            "torchreid/metrics/rank_cylib/rank_cy.pyx"
        ]
    },
    "module_name": "torchreid.metrics.rank_cylib.rank_cy"
}
END: Cython Metadata */

#define PY_SSIZE_T_CLEAN
#include "Python.h"
#ifndef Py_PYTHON_H
    #error Python headers needed to compile C extensions, please install development version of Python.
#elif PY_VERSION_HEX < 0x02060000 || (0x03000000 <= PY_VERSION_HEX && PY_VERSION_HEX < 0x03030000)
    #error Cython requires Python 2.6+ or Python 3.3+.
#else
#define CYTHON_ABI "0_29_21"
#define CYTHON_HEX_VERSION 0x001D15F0
#define CYTHON_FUTURE_DIVISION 0
#include <stddef.h>
#ifndef offsetof
  #define offsetof(type, member) ( (size_t) & ((type*)0) -> member )
#endif
#if !defined(WIN32) && !defined(MS_WINDOWS)
  #ifndef __stdcall
    #define __stdcall
  #endif
  #ifndef __cdecl
    #define __cdecl
  #endif
  #ifndef __fastcall
    #define __fastcall
  #endif
#endif
#ifndef DL_IMPORT
  #define DL_IMPORT(t) t
#endif
#ifndef DL_EXPORT
  #define DL_EXPORT(t) t
#endif
#define __PYX_COMMA ,
#ifndef HAVE_LONG_LONG
  #if PY_VERSION_HEX >= 0x02070000
    #define HAVE_LONG_LONG
  #endif
#endif
#ifndef PY_LONG_LONG
  #define PY_LONG_LONG LONG_LONG
#endif
#ifndef Py_HUGE_VAL
  #define Py_HUGE_VAL HUGE_VAL
#endif
#ifdef PYPY_VERSION
  #define CYTHON_COMPILING_IN_PYPY 1
  #define CYTHON_COMPILING_IN_PYSTON 0
  #define CYTHON_COMPILING_IN_CPYTHON 0
  #undef CYTHON_USE_TYPE_SLOTS
  #define CYTHON_USE_TYPE_SLOTS 0
  #undef CYTHON_USE_PYTYPE_LOOKUP
  #define CYTHON_USE_PYTYPE_LOOKUP 0
  #if PY_VERSION_HEX < 0x03050000
    #undef CYTHON_USE_ASYNC_SLOTS
    #define CYTHON_USE_ASYNC_SLOTS 0
  #elif !defined(CYTHON_USE_ASYNC_SLOTS)
    #define CYTHON_USE_ASYNC_SLOTS 1
  #endif
  #undef CYTHON_USE_PYLIST_INTERNALS
  #define CYTHON_USE_PYLIST_INTERNALS 0
  #undef CYTHON_USE_UNICODE_INTERNALS
  #define CYTHON_USE_UNICODE_INTERNALS 0
  #undef CYTHON_USE_UNICODE_WRITER
  #define CYTHON_USE_UNICODE_WRITER 0
  #undef CYTHON_USE_PYLONG_INTERNALS
  #define CYTHON_USE_PYLONG_INTERNALS 0
  #undef CYTHON_AVOID_BORROWED_REFS
  #define CYTHON_AVOID_BORROWED_REFS 1
  #undef CYTHON_ASSUME_SAFE_MACROS
  #define CYTHON_ASSUME_SAFE_MACROS 0
  #undef CYTHON_UNPACK_METHODS
  #define CYTHON_UNPACK_METHODS 0
  #undef CYTHON_FAST_THREAD_STATE
  #define CYTHON_FAST_THREAD_STATE 0
  #undef CYTHON_FAST_PYCALL
  #define CYTHON_FAST_PYCALL 0
  #undef CYTHON_PEP489_MULTI_PHASE_INIT
  #define CYTHON_PEP489_MULTI_PHASE_INIT 0
  #undef CYTHON_USE_TP_FINALIZE
  #define CYTHON_USE_TP_FINALIZE 0
  #undef CYTHON_USE_DICT_VERSIONS
  #define CYTHON_USE_DICT_VERSIONS 0
  #undef CYTHON_USE_EXC_INFO_STACK
  #define CYTHON_USE_EXC_INFO_STACK 0
#elif defined(PYSTON_VERSION)
  #define CYTHON_COMPILING_IN_PYPY 0
  #define CYTHON_COMPILING_IN_PYSTON 1
  #define CYTHON_COMPILING_IN_CPYTHON 0
  #ifndef CYTHON_USE_TYPE_SLOTS
    #define CYTHON_USE_TYPE_SLOTS 1
  #endif
  #undef CYTHON_USE_PYTYPE_LOOKUP
  #define CYTHON_USE_PYTYPE_LOOKUP 0
  #undef CYTHON_USE_ASYNC_SLOTS
  #define CYTHON_USE_ASYNC_SLOTS 0
  #undef CYTHON_USE_PYLIST_INTERNALS
  #define CYTHON_USE_PYLIST_INTERNALS 0
  #ifndef CYTHON_USE_UNICODE_INTERNALS
    #define CYTHON_USE_UNICODE_INTERNALS 1
  #endif
  #undef CYTHON_USE_UNICODE_WRITER
  #define CYTHON_USE_UNICODE_WRITER 0
  #undef CYTHON_USE_PYLONG_INTERNALS
  #define CYTHON_USE_PYLONG_INTERNALS 0
  #ifndef CYTHON_AVOID_BORROWED_REFS
    #define CYTHON_AVOID_BORROWED_REFS 0
  #endif
  #ifndef CYTHON_ASSUME_SAFE_MACROS
    #define CYTHON_ASSUME_SAFE_MACROS 1
  #endif
  #ifndef CYTHON_UNPACK_METHODS
    #define CYTHON_UNPACK_METHODS 1
  #endif
  #undef CYTHON_FAST_THREAD_STATE
  #define CYTHON_FAST_THREAD_STATE 0
  #undef CYTHON_FAST_PYCALL
  #define CYTHON_FAST_PYCALL 0
  #undef CYTHON_PEP489_MULTI_PHASE_INIT
  #define CYTHON_PEP489_MULTI_PHASE_INIT 0
  #undef CYTHON_USE_TP_FINALIZE
  #define CYTHON_USE_TP_FINALIZE 0
  #undef CYTHON_USE_DICT_VERSIONS
  #define CYTHON_USE_DICT_VERSIONS 0
  #undef CYTHON_USE_EXC_INFO_STACK
  #define CYTHON_USE_EXC_INFO_STACK 0
#else
  #define CYTHON_COMPILING_IN_PYPY 0
  #define CYTHON_COMPILING_IN_PYSTON 0
  #define CYTHON_COMPILING_IN_CPYTHON 1
  #ifndef CYTHON_USE_TYPE_SLOTS
    #define CYTHON_USE_TYPE_SLOTS 1
  #endif
  #if PY_VERSION_HEX < 0x02070000
    #undef CYTHON_USE_PYTYPE_LOOKUP
    #define CYTHON_USE_PYTYPE_LOOKUP 0
  #elif !defined(CYTHON_USE_PYTYPE_LOOKUP)
    #define CYTHON_USE_PYTYPE_LOOKUP 1
  #endif
  #if PY_MAJOR_VERSION < 3
    #undef CYTHON_USE_ASYNC_SLOTS
    #define CYTHON_USE_ASYNC_SLOTS 0
  #elif !defined(CYTHON_USE_ASYNC_SLOTS)
    #define CYTHON_USE_ASYNC_SLOTS 1
  #endif
  #if PY_VERSION_HEX < 0x02070000
    #undef CYTHON_USE_PYLONG_INTERNALS
    #define CYTHON_USE_PYLONG_INTERNALS 0
  #elif !defined(CYTHON_USE_PYLONG_INTERNALS)
    #define CYTHON_USE_PYLONG_INTERNALS 1
  #endif
  #ifndef CYTHON_USE_PYLIST_INTERNALS
    #define CYTHON_USE_PYLIST_INTERNALS 1
  #endif
  #ifndef CYTHON_USE_UNICODE_INTERNALS
    #define CYTHON_USE_UNICODE_INTERNALS 1
  #endif
  #if PY_VERSION_HEX < 0x030300F0
    #undef CYTHON_USE_UNICODE_WRITER
    #define CYTHON_USE_UNICODE_WRITER 0
  #elif !defined(CYTHON_USE_UNICODE_WRITER)
    #define CYTHON_USE_UNICODE_WRITER 1
  #endif
  #ifndef CYTHON_AVOID_BORROWED_REFS
    #define CYTHON_AVOID_BORROWED_REFS 0
  #endif
  #ifndef CYTHON_ASSUME_SAFE_MACROS
    #define CYTHON_ASSUME_SAFE_MACROS 1
  #endif
  #ifndef CYTHON_UNPACK_METHODS
    #define CYTHON_UNPACK_METHODS 1
  #endif
  #ifndef CYTHON_FAST_THREAD_STATE
    #define CYTHON_FAST_THREAD_STATE 1
  #endif
  #ifndef CYTHON_FAST_PYCALL
    #define CYTHON_FAST_PYCALL 1
  #endif
  #ifndef CYTHON_PEP489_MULTI_PHASE_INIT
    #define CYTHON_PEP489_MULTI_PHASE_INIT (PY_VERSION_HEX >= 0x03050000)
  #endif
  #ifndef CYTHON_USE_TP_FINALIZE
    #define CYTHON_USE_TP_FINALIZE (PY_VERSION_HEX >= 0x030400a1)
  #endif
  #ifndef CYTHON_USE_DICT_VERSIONS
    #define CYTHON_USE_DICT_VERSIONS (PY_VERSION_HEX >= 0x030600B1)
  #endif
  #ifndef CYTHON_USE_EXC_INFO_STACK
    #define CYTHON_USE_EXC_INFO_STACK (PY_VERSION_HEX >= 0x030700A3)
  #endif
#endif
#if !defined(CYTHON_FAST_PYCCALL)
#define CYTHON_FAST_PYCCALL  (CYTHON_FAST_PYCALL && PY_VERSION_HEX >= 0x030600B1)
#endif
#if CYTHON_USE_PYLONG_INTERNALS
  #include "longintrepr.h"
  #undef SHIFT
  #undef BASE
  #undef MASK
  #ifdef SIZEOF_VOID_P
    enum { __pyx_check_sizeof_voidp = 1 / (int)(SIZEOF_VOID_P == sizeof(void*)) };
  #endif
#endif
#ifndef __has_attribute
  #define __has_attribute(x) 0
#endif
#ifndef __has_cpp_attribute
  #define __has_cpp_attribute(x) 0
#endif
#ifndef CYTHON_RESTRICT
  #if defined(__GNUC__)
    #define CYTHON_RESTRICT __restrict__
  #elif defined(_MSC_VER) && _MSC_VER >= 1400
    #define CYTHON_RESTRICT __restrict
  #elif defined (__STDC_VERSION__) && __STDC_VERSION__ >= 199901L
    #define CYTHON_RESTRICT restrict
  #else
    #define CYTHON_RESTRICT
  #endif
#endif
#ifndef CYTHON_UNUSED
# if defined(__GNUC__)
#   if !(defined(__cplusplus)) || (__GNUC__ > 3 || (__GNUC__ == 3 && __GNUC_MINOR__ >= 4))
#     define CYTHON_UNUSED __attribute__ ((__unused__))
#   else
#     define CYTHON_UNUSED
#   endif
# elif defined(__ICC) || (defined(__INTEL_COMPILER) && !defined(_MSC_VER))
#   define CYTHON_UNUSED __attribute__ ((__unused__))
# else
#   define CYTHON_UNUSED
# endif
#endif
#ifndef CYTHON_MAYBE_UNUSED_VAR
#  if defined(__cplusplus)
     template<class T> void CYTHON_MAYBE_UNUSED_VAR( const T& ) { }
#  else
#    define CYTHON_MAYBE_UNUSED_VAR(x) (void)(x)
#  endif
#endif
#ifndef CYTHON_NCP_UNUSED
# if CYTHON_COMPILING_IN_CPYTHON
#  define CYTHON_NCP_UNUSED
# else
#  define CYTHON_NCP_UNUSED CYTHON_UNUSED
# endif
#endif
#define __Pyx_void_to_None(void_result) ((void)(void_result), Py_INCREF(Py_None), Py_None)
#ifdef _MSC_VER
    #ifndef _MSC_STDINT_H_
        #if _MSC_VER < 1300
           typedef unsigned char     uint8_t;
           typedef unsigned int      uint32_t;
        #else
           typedef unsigned __int8   uint8_t;
           typedef unsigned __int32  uint32_t;
        #endif
    #endif
#else
   #include <stdint.h>
#endif
#ifndef CYTHON_FALLTHROUGH
  #if defined(__cplusplus) && __cplusplus >= 201103L
    #if __has_cpp_attribute(fallthrough)
      #define CYTHON_FALLTHROUGH [[fallthrough]]
    #elif __has_cpp_attribute(clang::fallthrough)
      #define CYTHON_FALLTHROUGH [[clang::fallthrough]]
    #elif __has_cpp_attribute(gnu::fallthrough)
      #define CYTHON_FALLTHROUGH [[gnu::fallthrough]]
    #endif
  #endif
  #ifndef CYTHON_FALLTHROUGH
    #if __has_attribute(fallthrough)
      #define CYTHON_FALLTHROUGH __attribute__((fallthrough))
    #else
      #define CYTHON_FALLTHROUGH
    #endif
  #endif
  #if defined(__clang__ ) && defined(__apple_build_version__)
    #if __apple_build_version__ < 7000000
      #undef  CYTHON_FALLTHROUGH
      #define CYTHON_FALLTHROUGH
    #endif
  #endif
#endif

#ifndef CYTHON_INLINE
  #if defined(__clang__)
    #define CYTHON_INLINE __inline__ __attribute__ ((__unused__))
  #elif defined(__GNUC__)
    #define CYTHON_INLINE __inline__
  #elif defined(_MSC_VER)
    #define CYTHON_INLINE __inline
  #elif defined (__STDC_VERSION__) && __STDC_VERSION__ >= 199901L
    #define CYTHON_INLINE inline
  #else
    #define CYTHON_INLINE
  #endif
#endif

#if CYTHON_COMPILING_IN_PYPY && PY_VERSION_HEX < 0x02070600 && !defined(Py_OptimizeFlag)
  #define Py_OptimizeFlag 0
#endif
#define __PYX_BUILD_PY_SSIZE_T "n"
#define CYTHON_FORMAT_SSIZE_T "z"
#if PY_MAJOR_VERSION < 3
  #define __Pyx_BUILTIN_MODULE_NAME "__builtin__"
  #define __Pyx_PyCode_New(a, k, l, s, f, code, c, n, v, fv, cell, fn, name, fline, lnos)\
          PyCode_New(a+k, l, s, f, code, c, n, v, fv, cell, fn, name, fline, lnos)
  #define __Pyx_DefaultClassType PyClass_Type
#else
  #define __Pyx_BUILTIN_MODULE_NAME "builtins"
#if PY_VERSION_HEX >= 0x030800A4 && PY_VERSION_HEX < 0x030800B2
  #define __Pyx_PyCode_New(a, k, l, s, f, code, c, n, v, fv, cell, fn, name, fline, lnos)\
          PyCode_New(a, 0, k, l, s, f, code, c, n, v, fv, cell, fn, name, fline, lnos)
#else
  #define __Pyx_PyCode_New(a, k, l, s, f, code, c, n, v, fv, cell, fn, name, fline, lnos)\
          PyCode_New(a, k, l, s, f, code, c, n, v, fv, cell, fn, name, fline, lnos)
#endif
  #define __Pyx_DefaultClassType PyType_Type
#endif
#ifndef Py_TPFLAGS_CHECKTYPES
  #define Py_TPFLAGS_CHECKTYPES 0
#endif
#ifndef Py_TPFLAGS_HAVE_INDEX
  #define Py_TPFLAGS_HAVE_INDEX 0
#endif
#ifndef Py_TPFLAGS_HAVE_NEWBUFFER
  #define Py_TPFLAGS_HAVE_NEWBUFFER 0
#endif
#ifndef Py_TPFLAGS_HAVE_FINALIZE
  #define Py_TPFLAGS_HAVE_FINALIZE 0
#endif
#ifndef METH_STACKLESS
  #define METH_STACKLESS 0
#endif
#if PY_VERSION_HEX <= 0x030700A3 || !defined(METH_FASTCALL)
  #ifndef METH_FASTCALL
     #define METH_FASTCALL 0x80
  #endif
  typedef PyObject *(*__Pyx_PyCFunctionFast) (PyObject *self, PyObject *const *args, Py_ssize_t nargs);
  typedef PyObject *(*__Pyx_PyCFunctionFastWithKeywords) (PyObject *self, PyObject *const *args,
                                                          Py_ssize_t nargs, PyObject *kwnames);
#else
  #define __Pyx_PyCFunctionFast _PyCFunctionFast
  #define __Pyx_PyCFunctionFastWithKeywords _PyCFunctionFastWithKeywords
#endif
#if CYTHON_FAST_PYCCALL
#define __Pyx_PyFastCFunction_Check(func)\
    ((PyCFunction_Check(func) && (METH_FASTCALL == (PyCFunction_GET_FLAGS(func) & ~(METH_CLASS | METH_STATIC | METH_COEXIST | METH_KEYWORDS | METH_STACKLESS)))))
#else
#define __Pyx_PyFastCFunction_Check(func) 0
#endif
#if CYTHON_COMPILING_IN_PYPY && !defined(PyObject_Malloc)
  #define PyObject_Malloc(s)   PyMem_Malloc(s)
  #define PyObject_Free(p)     PyMem_Free(p)
  #define PyObject_Realloc(p)  PyMem_Realloc(p)
#endif
#if CYTHON_COMPILING_IN_CPYTHON && PY_VERSION_HEX < 0x030400A1
  #define PyMem_RawMalloc(n)           PyMem_Malloc(n)
  #define PyMem_RawRealloc(p, n)       PyMem_Realloc(p, n)
  #define PyMem_RawFree(p)             PyMem_Free(p)
#endif
#if CYTHON_COMPILING_IN_PYSTON
  #define __Pyx_PyCode_HasFreeVars(co)  PyCode_HasFreeVars(co)
  #define __Pyx_PyFrame_SetLineNumber(frame, lineno) PyFrame_SetLineNumber(frame, lineno)
#else
  #define __Pyx_PyCode_HasFreeVars(co)  (PyCode_GetNumFree(co) > 0)
  #define __Pyx_PyFrame_SetLineNumber(frame, lineno)  (frame)->f_lineno = (lineno)
#endif
#if !CYTHON_FAST_THREAD_STATE || PY_VERSION_HEX < 0x02070000
  #define __Pyx_PyThreadState_Current PyThreadState_GET()
#elif PY_VERSION_HEX >= 0x03060000
  #define __Pyx_PyThreadState_Current _PyThreadState_UncheckedGet()
#elif PY_VERSION_HEX >= 0x03000000
  #define __Pyx_PyThreadState_Current PyThreadState_GET()
#else
  #define __Pyx_PyThreadState_Current _PyThreadState_Current
#endif
#if PY_VERSION_HEX < 0x030700A2 && !defined(PyThread_tss_create) && !defined(Py_tss_NEEDS_INIT)
#include "pythread.h"
#define Py_tss_NEEDS_INIT 0
typedef int Py_tss_t;
static CYTHON_INLINE int PyThread_tss_create(Py_tss_t *key) {
  *key = PyThread_create_key();
  return 0;
}
static CYTHON_INLINE Py_tss_t * PyThread_tss_alloc(void) {
  Py_tss_t *key = (Py_tss_t *)PyObject_Malloc(sizeof(Py_tss_t));
  *key = Py_tss_NEEDS_INIT;
  return key;
}
static CYTHON_INLINE void PyThread_tss_free(Py_tss_t *key) {
  PyObject_Free(key);
}
static CYTHON_INLINE int PyThread_tss_is_created(Py_tss_t *key) {
  return *key != Py_tss_NEEDS_INIT;
}
static CYTHON_INLINE void PyThread_tss_delete(Py_tss_t *key) {
  PyThread_delete_key(*key);
  *key = Py_tss_NEEDS_INIT;
}
static CYTHON_INLINE int PyThread_tss_set(Py_tss_t *key, void *value) {
  return PyThread_set_key_value(*key, value);
}
static CYTHON_INLINE void * PyThread_tss_get(Py_tss_t *key) {
  return PyThread_get_key_value(*key);
}
#endif
#if CYTHON_COMPILING_IN_CPYTHON || defined(_PyDict_NewPresized)
#define __Pyx_PyDict_NewPresized(n)  ((n <= 8) ? PyDict_New() : _PyDict_NewPresized(n))
#else
#define __Pyx_PyDict_NewPresized(n)  PyDict_New()
#endif
#if PY_MAJOR_VERSION >= 3 || CYTHON_FUTURE_DIVISION
  #define __Pyx_PyNumber_Divide(x,y)         PyNumber_TrueDivide(x,y)
  #define __Pyx_PyNumber_InPlaceDivide(x,y)  PyNumber_InPlaceTrueDivide(x,y)
#else
  #define __Pyx_PyNumber_Divide(x,y)         PyNumber_Divide(x,y)
  #define __Pyx_PyNumber_InPlaceDivide(x,y)  PyNumber_InPlaceDivide(x,y)
#endif
#if CYTHON_COMPILING_IN_CPYTHON && PY_VERSION_HEX >= 0x030500A1 && CYTHON_USE_UNICODE_INTERNALS
#define __Pyx_PyDict_GetItemStr(dict, name)  _PyDict_GetItem_KnownHash(dict, name, ((PyASCIIObject *) name)->hash)
#else
#define __Pyx_PyDict_GetItemStr(dict, name)  PyDict_GetItem(dict, name)
#endif
#if PY_VERSION_HEX > 0x03030000 && defined(PyUnicode_KIND)
  #define CYTHON_PEP393_ENABLED 1
  #define __Pyx_PyUnicode_READY(op)       (likely(PyUnicode_IS_READY(op)) ?\
                                              0 : _PyUnicode_Ready((PyObject *)(op)))
  #define __Pyx_PyUnicode_GET_LENGTH(u)   PyUnicode_GET_LENGTH(u)
  #define __Pyx_PyUnicode_READ_CHAR(u, i) PyUnicode_READ_CHAR(u, i)
  #define __Pyx_PyUnicode_MAX_CHAR_VALUE(u)   PyUnicode_MAX_CHAR_VALUE(u)
  #define __Pyx_PyUnicode_KIND(u)         PyUnicode_KIND(u)
  #define __Pyx_PyUnicode_DATA(u)         PyUnicode_DATA(u)
  #define __Pyx_PyUnicode_READ(k, d, i)   PyUnicode_READ(k, d, i)
  #define __Pyx_PyUnicode_WRITE(k, d, i, ch)  PyUnicode_WRITE(k, d, i, ch)
  #if defined(PyUnicode_IS_READY) && defined(PyUnicode_GET_SIZE)
  #define __Pyx_PyUnicode_IS_TRUE(u)      (0 != (likely(PyUnicode_IS_READY(u)) ? PyUnicode_GET_LENGTH(u) : PyUnicode_GET_SIZE(u)))
  #else
  #define __Pyx_PyUnicode_IS_TRUE(u)      (0 != PyUnicode_GET_LENGTH(u))
  #endif
#else
  #define CYTHON_PEP393_ENABLED 0
  #define PyUnicode_1BYTE_KIND  1
  #define PyUnicode_2BYTE_KIND  2
  #define PyUnicode_4BYTE_KIND  4
  #define __Pyx_PyUnicode_READY(op)       (0)
  #define __Pyx_PyUnicode_GET_LENGTH(u)   PyUnicode_GET_SIZE(u)
  #define __Pyx_PyUnicode_READ_CHAR(u, i) ((Py_UCS4)(PyUnicode_AS_UNICODE(u)[i]))
  #define __Pyx_PyUnicode_MAX_CHAR_VALUE(u)   ((sizeof(Py_UNICODE) == 2) ? 65535 : 1114111)
  #define __Pyx_PyUnicode_KIND(u)         (sizeof(Py_UNICODE))
  #define __Pyx_PyUnicode_DATA(u)         ((void*)PyUnicode_AS_UNICODE(u))
  #define __Pyx_PyUnicode_READ(k, d, i)   ((void)(k), (Py_UCS4)(((Py_UNICODE*)d)[i]))
  #define __Pyx_PyUnicode_WRITE(k, d, i, ch)  (((void)(k)), ((Py_UNICODE*)d)[i] = ch)
  #define __Pyx_PyUnicode_IS_TRUE(u)      (0 != PyUnicode_GET_SIZE(u))
#endif
#if CYTHON_COMPILING_IN_PYPY
  #define __Pyx_PyUnicode_Concat(a, b)      PyNumber_Add(a, b)
  #define __Pyx_PyUnicode_ConcatSafe(a, b)  PyNumber_Add(a, b)
#else
  #define __Pyx_PyUnicode_Concat(a, b)      PyUnicode_Concat(a, b)
  #define __Pyx_PyUnicode_ConcatSafe(a, b)  ((unlikely((a) == Py_None) || unlikely((b) == Py_None)) ?\
      PyNumber_Add(a, b) : __Pyx_PyUnicode_Concat(a, b))
#endif
#if CYTHON_COMPILING_IN_PYPY && !defined(PyUnicode_Contains)
  #define PyUnicode_Contains(u, s)  PySequence_Contains(u, s)
#endif
#if CYTHON_COMPILING_IN_PYPY && !defined(PyByteArray_Check)
  #define PyByteArray_Check(obj)  PyObject_TypeCheck(obj, &PyByteArray_Type)
#endif
#if CYTHON_COMPILING_IN_PYPY && !defined(PyObject_Format)
  #define PyObject_Format(obj, fmt)  PyObject_CallMethod(obj, "__format__", "O", fmt)
#endif
#define __Pyx_PyString_FormatSafe(a, b)   ((unlikely((a) == Py_None || (PyString_Check(b) && !PyString_CheckExact(b)))) ? PyNumber_Remainder(a, b) : __Pyx_PyString_Format(a, b))
#define __Pyx_PyUnicode_FormatSafe(a, b)  ((unlikely((a) == Py_None || (PyUnicode_Check(b) && !PyUnicode_CheckExact(b)))) ? PyNumber_Remainder(a, b) : PyUnicode_Format(a, b))
#if PY_MAJOR_VERSION >= 3
  #define __Pyx_PyString_Format(a, b)  PyUnicode_Format(a, b)
#else
  #define __Pyx_PyString_Format(a, b)  PyString_Format(a, b)
#endif
#if PY_MAJOR_VERSION < 3 && !defined(PyObject_ASCII)
  #define PyObject_ASCII(o)            PyObject_Repr(o)
#endif
#if PY_MAJOR_VERSION >= 3
  #define PyBaseString_Type            PyUnicode_Type
  #define PyStringObject               PyUnicodeObject
  #define PyString_Type                PyUnicode_Type
  #define PyString_Check               PyUnicode_Check
  #define PyString_CheckExact          PyUnicode_CheckExact
#ifndef PyObject_Unicode
  #define PyObject_Unicode             PyObject_Str
#endif
#endif
#if PY_MAJOR_VERSION >= 3
  #define __Pyx_PyBaseString_Check(obj) PyUnicode_Check(obj)
  #define __Pyx_PyBaseString_CheckExact(obj) PyUnicode_CheckExact(obj)
#else
  #define __Pyx_PyBaseString_Check(obj) (PyString_Check(obj) || PyUnicode_Check(obj))
  #define __Pyx_PyBaseString_CheckExact(obj) (PyString_CheckExact(obj) || PyUnicode_CheckExact(obj))
#endif
#ifndef PySet_CheckExact
  #define PySet_CheckExact(obj)        (Py_TYPE(obj) == &PySet_Type)
#endif
#if PY_VERSION_HEX >= 0x030900A4
  #define __Pyx_SET_REFCNT(obj, refcnt) Py_SET_REFCNT(obj, refcnt)
  #define __Pyx_SET_SIZE(obj, size) Py_SET_SIZE(obj, size)
#else
  #define __Pyx_SET_REFCNT(obj, refcnt) Py_REFCNT(obj) = (refcnt)
  #define __Pyx_SET_SIZE(obj, size) Py_SIZE(obj) = (size)
#endif
#if CYTHON_ASSUME_SAFE_MACROS
  #define __Pyx_PySequence_SIZE(seq)  Py_SIZE(seq)
#else
  #define __Pyx_PySequence_SIZE(seq)  PySequence_Size(seq)
#endif
#if PY_MAJOR_VERSION >= 3
  #define PyIntObject                  PyLongObject
  #define PyInt_Type                   PyLong_Type
  #define PyInt_Check(op)              PyLong_Check(op)
  #define PyInt_CheckExact(op)         PyLong_CheckExact(op)
  #define PyInt_FromString             PyLong_FromString
  #define PyInt_FromUnicode            PyLong_FromUnicode
  #define PyInt_FromLong               PyLong_FromLong
  #define PyInt_FromSize_t             PyLong_FromSize_t
  #define PyInt_FromSsize_t            PyLong_FromSsize_t
  #define PyInt_AsLong                 PyLong_AsLong
  #define PyInt_AS_LONG                PyLong_AS_LONG
  #define PyInt_AsSsize_t              PyLong_AsSsize_t
  #define PyInt_AsUnsignedLongMask     PyLong_AsUnsignedLongMask
  #define PyInt_AsUnsignedLongLongMask PyLong_AsUnsignedLongLongMask
  #define PyNumber_Int                 PyNumber_Long
#endif
#if PY_MAJOR_VERSION >= 3
  #define PyBoolObject                 PyLongObject
#endif
#if PY_MAJOR_VERSION >= 3 && CYTHON_COMPILING_IN_PYPY
  #ifndef PyUnicode_InternFromString
    #define PyUnicode_InternFromString(s) PyUnicode_FromString(s)
  #endif
#endif
#if PY_VERSION_HEX < 0x030200A4
  typedef long Py_hash_t;
  #define __Pyx_PyInt_FromHash_t PyInt_FromLong
  #define __Pyx_PyInt_AsHash_t   PyInt_AsLong
#else
  #define __Pyx_PyInt_FromHash_t PyInt_FromSsize_t
  #define __Pyx_PyInt_AsHash_t   PyInt_AsSsize_t
#endif
#if PY_MAJOR_VERSION >= 3
  #define __Pyx_PyMethod_New(func, self, klass) ((self) ? ((void)(klass), PyMethod_New(func, self)) : __Pyx_NewRef(func))
#else
  #define __Pyx_PyMethod_New(func, self, klass) PyMethod_New(func, self, klass)
#endif
#if CYTHON_USE_ASYNC_SLOTS
  #if PY_VERSION_HEX >= 0x030500B1
    #define __Pyx_PyAsyncMethodsStruct PyAsyncMethods
    #define __Pyx_PyType_AsAsync(obj) (Py_TYPE(obj)->tp_as_async)
  #else
    #define __Pyx_PyType_AsAsync(obj) ((__Pyx_PyAsyncMethodsStruct*) (Py_TYPE(obj)->tp_reserved))
  #endif
#else
  #define __Pyx_PyType_AsAsync(obj) NULL
#endif
#ifndef __Pyx_PyAsyncMethodsStruct
    typedef struct {
        unaryfunc am_await;
        unaryfunc am_aiter;
        unaryfunc am_anext;
    } __Pyx_PyAsyncMethodsStruct;
#endif

#if defined(WIN32) || defined(MS_WINDOWS)
  #define _USE_MATH_DEFINES
#endif
#include <math.h>
#ifdef NAN
#define __PYX_NAN() ((float) NAN)
#else
static CYTHON_INLINE float __PYX_NAN() {
  float value;
  memset(&value, 0xFF, sizeof(value));
  return value;
}
#endif
#if defined(__CYGWIN__) && defined(_LDBL_EQ_DBL)
#define __Pyx_truncl trunc
#else
#define __Pyx_truncl truncl
#endif

#define __PYX_MARK_ERR_POS(f_index, lineno) \
    { __pyx_filename = __pyx_f[f_index]; (void)__pyx_filename; __pyx_lineno = lineno; (void)__pyx_lineno; __pyx_clineno = __LINE__; (void)__pyx_clineno; }
#define __PYX_ERR(f_index, lineno, Ln_error) \
    { __PYX_MARK_ERR_POS(f_index, lineno) goto Ln_error; }

#ifndef __PYX_EXTERN_C
  #ifdef __cplusplus
    #define __PYX_EXTERN_C extern "C"
  #else
    #define __PYX_EXTERN_C extern
  #endif
#endif

#define __PYX_HAVE__torchreid__metrics__rank_cylib__rank_cy
#define __PYX_HAVE_API__torchreid__metrics__rank_cylib__rank_cy
/* Early includes */
#include <string.h>
#include <stdio.h>
#include "numpy/arrayobject.h"
#include "numpy/ufuncobject.h"

    /* NumPy API declarations from "numpy/__init__.pxd" */
    
#include "pythread.h"
#include <stdlib.h>
#include "pystate.h"
#ifdef _OPENMP
#include <omp.h>
#endif /* _OPENMP */

#if defined(PYREX_WITHOUT_ASSERTIONS) && !defined(CYTHON_WITHOUT_ASSERTIONS)
#define CYTHON_WITHOUT_ASSERTIONS
#endif

typedef struct {PyObject **p; const char *s; const Py_ssize_t n; const char* encoding;
                const char is_unicode; const char is_str; const char intern; } __Pyx_StringTabEntry;

#define __PYX_DEFAULT_STRING_ENCODING_IS_ASCII 0
#define __PYX_DEFAULT_STRING_ENCODING_IS_UTF8 0
#define __PYX_DEFAULT_STRING_ENCODING_IS_DEFAULT (PY_MAJOR_VERSION >= 3 && __PYX_DEFAULT_STRING_ENCODING_IS_UTF8)
#define __PYX_DEFAULT_STRING_ENCODING ""
#define __Pyx_PyObject_FromString __Pyx_PyBytes_FromString
#define __Pyx_PyObject_FromStringAndSize __Pyx_PyBytes_FromStringAndSize
#define __Pyx_uchar_cast(c) ((unsigned char)c)
#define __Pyx_long_cast(x) ((long)x)
#define __Pyx_fits_Py_ssize_t(v, type, is_signed)  (\
    (sizeof(type) < sizeof(Py_ssize_t))  ||\
    (sizeof(type) > sizeof(Py_ssize_t) &&\
          likely(v < (type)PY_SSIZE_T_MAX ||\
                 v == (type)PY_SSIZE_T_MAX)  &&\
          (!is_signed || likely(v > (type)PY_SSIZE_T_MIN ||\
                                v == (type)PY_SSIZE_T_MIN)))  ||\
    (sizeof(type) == sizeof(Py_ssize_t) &&\
          (is_signed || likely(v < (type)PY_SSIZE_T_MAX ||\
                               v == (type)PY_SSIZE_T_MAX)))  )
static CYTHON_INLINE int __Pyx_is_valid_index(Py_ssize_t i, Py_ssize_t limit) {
    return (size_t) i < (size_t) limit;
}
#if defined (__cplusplus) && __cplusplus >= 201103L
    #include <cstdlib>
    #define __Pyx_sst_abs(value) std::abs(value)
#elif SIZEOF_INT >= SIZEOF_SIZE_T
    #define __Pyx_sst_abs(value) abs(value)
#elif SIZEOF_LONG >= SIZEOF_SIZE_T
    #define __Pyx_sst_abs(value) labs(value)
#elif defined (_MSC_VER)
    #define __Pyx_sst_abs(value) ((Py_ssize_t)_abs64(value))
#elif defined (__STDC_VERSION__) && __STDC_VERSION__ >= 199901L
    #define __Pyx_sst_abs(value) llabs(value)
#elif defined (__GNUC__)
    #define __Pyx_sst_abs(value) __builtin_llabs(value)
#else
    #define __Pyx_sst_abs(value) ((value<0) ? -value : value)
#endif
static CYTHON_INLINE const char* __Pyx_PyObject_AsString(PyObject*);
static CYTHON_INLINE const char* __Pyx_PyObject_AsStringAndSize(PyObject*, Py_ssize_t* length);
#define __Pyx_PyByteArray_FromString(s) PyByteArray_FromStringAndSize((const char*)s, strlen((const char*)s))
#define __Pyx_PyByteArray_FromStringAndSize(s, l) PyByteArray_FromStringAndSize((const char*)s, l)
#define __Pyx_PyBytes_FromString        PyBytes_FromString
#define __Pyx_PyBytes_FromStringAndSize PyBytes_FromStringAndSize
static CYTHON_INLINE PyObject* __Pyx_PyUnicode_FromString(const char*);
#if PY_MAJOR_VERSION < 3
    #define __Pyx_PyStr_FromString        __Pyx_PyBytes_FromString
    #define __Pyx_PyStr_FromStringAndSize __Pyx_PyBytes_FromStringAndSize
#else
    #define __Pyx_PyStr_FromString        __Pyx_PyUnicode_FromString
    #define __Pyx_PyStr_FromStringAndSize __Pyx_PyUnicode_FromStringAndSize
#endif
#define __Pyx_PyBytes_AsWritableString(s)     ((char*) PyBytes_AS_STRING(s))
#define __Pyx_PyBytes_AsWritableSString(s)    ((signed char*) PyBytes_AS_STRING(s))
#define __Pyx_PyBytes_AsWritableUString(s)    ((unsigned char*) PyBytes_AS_STRING(s))
#define __Pyx_PyBytes_AsString(s)     ((const char*) PyBytes_AS_STRING(s))
#define __Pyx_PyBytes_AsSString(s)    ((const signed char*) PyBytes_AS_STRING(s))
#define __Pyx_PyBytes_AsUString(s)    ((const unsigned char*) PyBytes_AS_STRING(s))
#define __Pyx_PyObject_AsWritableString(s)    ((char*) __Pyx_PyObject_AsString(s))
#define __Pyx_PyObject_AsWritableSString(s)    ((signed char*) __Pyx_PyObject_AsString(s))
#define __Pyx_PyObject_AsWritableUString(s)    ((unsigned char*) __Pyx_PyObject_AsString(s))
#define __Pyx_PyObject_AsSString(s)    ((const signed char*) __Pyx_PyObject_AsString(s))
#define __Pyx_PyObject_AsUString(s)    ((const unsigned char*) __Pyx_PyObject_AsString(s))
#define __Pyx_PyObject_FromCString(s)  __Pyx_PyObject_FromString((const char*)s)
#define __Pyx_PyBytes_FromCString(s)   __Pyx_PyBytes_FromString((const char*)s)
#define __Pyx_PyByteArray_FromCString(s)   __Pyx_PyByteArray_FromString((const char*)s)
#define __Pyx_PyStr_FromCString(s)     __Pyx_PyStr_FromString((const char*)s)
#define __Pyx_PyUnicode_FromCString(s) __Pyx_PyUnicode_FromString((const char*)s)
static CYTHON_INLINE size_t __Pyx_Py_UNICODE_strlen(const Py_UNICODE *u) {
    const Py_UNICODE *u_end = u;
    while (*u_end++) ;
    return (size_t)(u_end - u - 1);
}
#define __Pyx_PyUnicode_FromUnicode(u)       PyUnicode_FromUnicode(u, __Pyx_Py_UNICODE_strlen(u))
#define __Pyx_PyUnicode_FromUnicodeAndLength PyUnicode_FromUnicode
#define __Pyx_PyUnicode_AsUnicode            PyUnicode_AsUnicode
#define __Pyx_NewRef(obj) (Py_INCREF(obj), obj)
#define __Pyx_Owned_Py_None(b) __Pyx_NewRef(Py_None)
static CYTHON_INLINE PyObject * __Pyx_PyBool_FromLong(long b);
static CYTHON_INLINE int __Pyx_PyObject_IsTrue(PyObject*);
static CYTHON_INLINE int __Pyx_PyObject_IsTrueAndDecref(PyObject*);
static CYTHON_INLINE PyObject* __Pyx_PyNumber_IntOrLong(PyObject* x);
#define __Pyx_PySequence_Tuple(obj)\
    (likely(PyTuple_CheckExact(obj)) ? __Pyx_NewRef(obj) : PySequence_Tuple(obj))
static CYTHON_INLINE Py_ssize_t __Pyx_PyIndex_AsSsize_t(PyObject*);
static CYTHON_INLINE PyObject * __Pyx_PyInt_FromSize_t(size_t);
#if CYTHON_ASSUME_SAFE_MACROS
#define __pyx_PyFloat_AsDouble(x) (PyFloat_CheckExact(x) ? PyFloat_AS_DOUBLE(x) : PyFloat_AsDouble(x))
#else
#define __pyx_PyFloat_AsDouble(x) PyFloat_AsDouble(x)
#endif
#define __pyx_PyFloat_AsFloat(x) ((float) __pyx_PyFloat_AsDouble(x))
#if PY_MAJOR_VERSION >= 3
#define __Pyx_PyNumber_Int(x) (PyLong_CheckExact(x) ? __Pyx_NewRef(x) : PyNumber_Long(x))
#else
#define __Pyx_PyNumber_Int(x) (PyInt_CheckExact(x) ? __Pyx_NewRef(x) : PyNumber_Int(x))
#endif
#define __Pyx_PyNumber_Float(x) (PyFloat_CheckExact(x) ? __Pyx_NewRef(x) : PyNumber_Float(x))
#if PY_MAJOR_VERSION < 3 && __PYX_DEFAULT_STRING_ENCODING_IS_ASCII
static int __Pyx_sys_getdefaultencoding_not_ascii;
static int __Pyx_init_sys_getdefaultencoding_params(void) {
    PyObject* sys;
    PyObject* default_encoding = NULL;
    PyObject* ascii_chars_u = NULL;
    PyObject* ascii_chars_b = NULL;
    const char* default_encoding_c;
    sys = PyImport_ImportModule("sys");
    if (!sys) goto bad;
    default_encoding = PyObject_CallMethod(sys, (char*) "getdefaultencoding", NULL);
    Py_DECREF(sys);
    if (!default_encoding) goto bad;
    default_encoding_c = PyBytes_AsString(default_encoding);
    if (!default_encoding_c) goto bad;
    if (strcmp(default_encoding_c, "ascii") == 0) {
        __Pyx_sys_getdefaultencoding_not_ascii = 0;
    } else {
        char ascii_chars[128];
        int c;
        for (c = 0; c < 128; c++) {
            ascii_chars[c] = c;
        }
        __Pyx_sys_getdefaultencoding_not_ascii = 1;
        ascii_chars_u = PyUnicode_DecodeASCII(ascii_chars, 128, NULL);
        if (!ascii_chars_u) goto bad;
        ascii_chars_b = PyUnicode_AsEncodedString(ascii_chars_u, default_encoding_c, NULL);
        if (!ascii_chars_b || !PyBytes_Check(ascii_chars_b) || memcmp(ascii_chars, PyBytes_AS_STRING(ascii_chars_b), 128) != 0) {
            PyErr_Format(
                PyExc_ValueError,
                "This module compiled with c_string_encoding=ascii, but default encoding '%.200s' is not a superset of ascii.",
                default_encoding_c);
            goto bad;
        }
        Py_DECREF(ascii_chars_u);
        Py_DECREF(ascii_chars_b);
    }
    Py_DECREF(default_encoding);
    return 0;
bad:
    Py_XDECREF(default_encoding);
    Py_XDECREF(ascii_chars_u);
    Py_XDECREF(ascii_chars_b);
    return -1;
}
#endif
#if __PYX_DEFAULT_STRING_ENCODING_IS_DEFAULT && PY_MAJOR_VERSION >= 3
#define __Pyx_PyUnicode_FromStringAndSize(c_str, size) PyUnicode_DecodeUTF8(c_str, size, NULL)
#else
#define __Pyx_PyUnicode_FromStringAndSize(c_str, size) PyUnicode_Decode(c_str, size, __PYX_DEFAULT_STRING_ENCODING, NULL)
#if __PYX_DEFAULT_STRING_ENCODING_IS_DEFAULT
static char* __PYX_DEFAULT_STRING_ENCODING;
static int __Pyx_init_sys_getdefaultencoding_params(void) {
    PyObject* sys;
    PyObject* default_encoding = NULL;
    char* default_encoding_c;
    sys = PyImport_ImportModule("sys");
    if (!sys) goto bad;
    default_encoding = PyObject_CallMethod(sys, (char*) (const char*) "getdefaultencoding", NULL);
    Py_DECREF(sys);
    if (!default_encoding) goto bad;
    default_encoding_c = PyBytes_AsString(default_encoding);
    if (!default_encoding_c) goto bad;
    __PYX_DEFAULT_STRING_ENCODING = (char*) malloc(strlen(default_encoding_c) + 1);
    if (!__PYX_DEFAULT_STRING_ENCODING) goto bad;
    strcpy(__PYX_DEFAULT_STRING_ENCODING, default_encoding_c);
    Py_DECREF(default_encoding);
    return 0;
bad:
    Py_XDECREF(default_encoding);
    return -1;
}
#endif
#endif


/* Test for GCC > 2.95 */
#if defined(__GNUC__)     && (__GNUC__ > 2 || (__GNUC__ == 2 && (__GNUC_MINOR__ > 95)))
  #define likely(x)   __builtin_expect(!!(x), 1)
  #define unlikely(x) __builtin_expect(!!(x), 0)
#else /* !__GNUC__ or GCC < 2.95 */
  #define likely(x)   (x)
  #define unlikely(x) (x)
#endif /* __GNUC__ */
static CYTHON_INLINE void __Pyx_pretend_to_initialize(void* ptr) { (void)ptr; }

static PyObject *__pyx_m = NULL;
static PyObject *__pyx_d;
static PyObject *__pyx_b;
static PyObject *__pyx_cython_runtime = NULL;
static PyObject *__pyx_empty_tuple;
static PyObject *__pyx_empty_bytes;
static PyObject *__pyx_empty_unicode;
static int __pyx_lineno;
static int __pyx_clineno = 0;
static const char * __pyx_cfilenm= __FILE__;
static const char *__pyx_filename;

/* Header.proto */
#if !defined(CYTHON_CCOMPLEX)
  #if defined(__cplusplus)
    #define CYTHON_CCOMPLEX 1
  #elif defined(_Complex_I)
    #define CYTHON_CCOMPLEX 1
  #else
    #define CYTHON_CCOMPLEX 0
  #endif
#endif
#if CYTHON_CCOMPLEX
  #ifdef __cplusplus
    #include <complex>
  #else
    #include <complex.h>
  #endif
#endif
#if CYTHON_CCOMPLEX && !defined(__cplusplus) && defined(__sun__) && defined(__GNUC__)
  #undef _Complex_I
  #define _Complex_I 1.0fj
#endif


static const char *__pyx_f[] = {
  "torchreid/metrics/rank_cylib/rank_cy.pyx",
  "__init__.pxd",
  "stringsource",
  "type.pxd",
};
/* MemviewSliceStruct.proto */
struct __pyx_memoryview_obj;
typedef struct {
  struct __pyx_memoryview_obj *memview;
  char *data;
  Py_ssize_t shape[8];
  Py_ssize_t strides[8];
  Py_ssize_t suboffsets[8];
} __Pyx_memviewslice;
#define __Pyx_MemoryView_Len(m)  (m.shape[0])

/* Atomics.proto */
#include <pythread.h>
#ifndef CYTHON_ATOMICS
    #define CYTHON_ATOMICS 1
#endif
#define __pyx_atomic_int_type int
#if CYTHON_ATOMICS && __GNUC__ >= 4 && (__GNUC_MINOR__ > 1 ||\
                    (__GNUC_MINOR__ == 1 && __GNUC_PATCHLEVEL >= 2)) &&\
                    !defined(__i386__)
    #define __pyx_atomic_incr_aligned(value, lock) __sync_fetch_and_add(value, 1)
    #define __pyx_atomic_decr_aligned(value, lock) __sync_fetch_and_sub(value, 1)
    #ifdef __PYX_DEBUG_ATOMICS
        #warning "Using GNU atomics"
    #endif
#elif CYTHON_ATOMICS && defined(_MSC_VER) && 0
    #include <Windows.h>
    #undef __pyx_atomic_int_type
    #define __pyx_atomic_int_type LONG
    #define __pyx_atomic_incr_aligned(value, lock) InterlockedIncrement(value)
    #define __pyx_atomic_decr_aligned(value, lock) InterlockedDecrement(value)
    #ifdef __PYX_DEBUG_ATOMICS
        #pragma message ("Using MSVC atomics")
    #endif
#elif CYTHON_ATOMICS && (defined(__ICC) || defined(__INTEL_COMPILER)) && 0
    #define __pyx_atomic_incr_aligned(value, lock) _InterlockedIncrement(value)
    #define __pyx_atomic_decr_aligned(value, lock) _InterlockedDecrement(value)
    #ifdef __PYX_DEBUG_ATOMICS
        #warning "Using Intel atomics"
    #endif
#else
    #undef CYTHON_ATOMICS
    #define CYTHON_ATOMICS 0
    #ifdef __PYX_DEBUG_ATOMICS
        #warning "Not using atomics"
    #endif
#endif
typedef volatile __pyx_atomic_int_type __pyx_atomic_int;
#if CYTHON_ATOMICS
    #define __pyx_add_acquisition_count(memview)\
             __pyx_atomic_incr_aligned(__pyx_get_slice_count_pointer(memview), memview->lock)
    #define __pyx_sub_acquisition_count(memview)\
            __pyx_atomic_decr_aligned(__pyx_get_slice_count_pointer(memview), memview->lock)
#else
    #define __pyx_add_acquisition_count(memview)\
            __pyx_add_acquisition_count_locked(__pyx_get_slice_count_pointer(memview), memview->lock)
    #define __pyx_sub_acquisition_count(memview)\
            __pyx_sub_acquisition_count_locked(__pyx_get_slice_count_pointer(memview), memview->lock)
#endif

/* ForceInitThreads.proto */
#ifndef __PYX_FORCE_INIT_THREADS
  #define __PYX_FORCE_INIT_THREADS 0
#endif

/* NoFastGil.proto */
#define __Pyx_PyGILState_Ensure PyGILState_Ensure
#define __Pyx_PyGILState_Release PyGILState_Release
#define __Pyx_FastGIL_Remember()
#define __Pyx_FastGIL_Forget()
#define __Pyx_FastGilFuncInit()

/* BufferFormatStructs.proto */
#define IS_UNSIGNED(type) (((type) -1) > 0)
struct __Pyx_StructField_;
#define __PYX_BUF_FLAGS_PACKED_STRUCT (1 << 0)
typedef struct {
  const char* name;
  struct __Pyx_StructField_* fields;
  size_t size;
  size_t arraysize[8];
  int ndim;
  char typegroup;
  char is_unsigned;
  int flags;
} __Pyx_TypeInfo;
typedef struct __Pyx_StructField_ {
  __Pyx_TypeInfo* type;
  const char* name;
  size_t offset;
} __Pyx_StructField;
typedef struct {
  __Pyx_StructField* field;
  size_t parent_offset;
} __Pyx_BufFmt_StackElem;
typedef struct {
  __Pyx_StructField root;
  __Pyx_BufFmt_StackElem* head;
  size_t fmt_offset;
  size_t new_count, enc_count;
  size_t struct_alignment;
  int is_complex;
  char enc_type;
  char new_packmode;
  char enc_packmode;
  char is_valid_array;
} __Pyx_BufFmt_Context;


/* "../anaconda3/envs/torchreid/lib/python3.7/site-packages/numpy/__init__.pxd":689
 * # in Cython to enable them only on the right systems.
 * 
 * ctypedef npy_int8       int8_t             # <<<<<<<<<<<<<<
 * ctypedef npy_int16      int16_t
 * ctypedef npy_int32      int32_t
 */
typedef npy_int8 __pyx_t_5numpy_int8_t;

/* "../anaconda3/envs/torchreid/lib/python3.7/site-packages/numpy/__init__.pxd":690
 * 
 * ctypedef npy_int8       int8_t
 * ctypedef npy_int16      int16_t             # <<<<<<<<<<<<<<
 * ctypedef npy_int32      int32_t
 * ctypedef npy_int64      int64_t
 */
typedef npy_int16 __pyx_t_5numpy_int16_t;

/* "../anaconda3/envs/torchreid/lib/python3.7/site-packages/numpy/__init__.pxd":691
 * ctypedef npy_int8       int8_t
 * ctypedef npy_int16      int16_t
 * ctypedef npy_int32      int32_t             # <<<<<<<<<<<<<<
 * ctypedef npy_int64      int64_t
 * #ctypedef npy_int96      int96_t
 */
typedef npy_int32 __pyx_t_5numpy_int32_t;

/* "../anaconda3/envs/torchreid/lib/python3.7/site-packages/numpy/__init__.pxd":692
 * ctypedef npy_int16      int16_t
 * ctypedef npy_int32      int32_t
 * ctypedef npy_int64      int64_t             # <<<<<<<<<<<<<<
 * #ctypedef npy_int96      int96_t
 * #ctypedef npy_int128     int128_t
 */
typedef npy_int64 __pyx_t_5numpy_int64_t;

/* "../anaconda3/envs/torchreid/lib/python3.7/site-packages/numpy/__init__.pxd":696
 * #ctypedef npy_int128     int128_t
 * 
 * ctypedef npy_uint8      uint8_t             # <<<<<<<<<<<<<<
 * ctypedef npy_uint16     uint16_t
 * ctypedef npy_uint32     uint32_t
 */
typedef npy_uint8 __pyx_t_5numpy_uint8_t;

/* "../anaconda3/envs/torchreid/lib/python3.7/site-packages/numpy/__init__.pxd":697
 * 
 * ctypedef npy_uint8      uint8_t
 * ctypedef npy_uint16     uint16_t             # <<<<<<<<<<<<<<
 * ctypedef npy_uint32     uint32_t
 * ctypedef npy_uint64     uint64_t
 */
typedef npy_uint16 __pyx_t_5numpy_uint16_t;

/* "../anaconda3/envs/torchreid/lib/python3.7/site-packages/numpy/__init__.pxd":698
 * ctypedef npy_uint8      uint8_t
 * ctypedef npy_uint16     uint16_t
 * ctypedef npy_uint32     uint32_t             # <<<<<<<<<<<<<<
 * ctypedef npy_uint64     uint64_t
 * #ctypedef npy_uint96     uint96_t
 */
typedef npy_uint32 __pyx_t_5numpy_uint32_t;

/* "../anaconda3/envs/torchreid/lib/python3.7/site-packages/numpy/__init__.pxd":699
 * ctypedef npy_uint16     uint16_t
 * ctypedef npy_uint32     uint32_t
 * ctypedef npy_uint64     uint64_t             # <<<<<<<<<<<<<<
 * #ctypedef npy_uint96     uint96_t
 * #ctypedef npy_uint128    uint128_t
 */
typedef npy_uint64 __pyx_t_5numpy_uint64_t;

/* "../anaconda3/envs/torchreid/lib/python3.7/site-packages/numpy/__init__.pxd":703
 * #ctypedef npy_uint128    uint128_t
 * 
 * ctypedef npy_float32    float32_t             # <<<<<<<<<<<<<<
 * ctypedef npy_float64    float64_t
 * #ctypedef npy_float80    float80_t
 */
typedef npy_float32 __pyx_t_5numpy_float32_t;

/* "../anaconda3/envs/torchreid/lib/python3.7/site-packages/numpy/__init__.pxd":704
 * 
 * ctypedef npy_float32    float32_t
 * ctypedef npy_float64    float64_t             # <<<<<<<<<<<<<<
 * #ctypedef npy_float80    float80_t
 * #ctypedef npy_float128   float128_t
 */
typedef npy_float64 __pyx_t_5numpy_float64_t;

/* "../anaconda3/envs/torchreid/lib/python3.7/site-packages/numpy/__init__.pxd":713
 * # The int types are mapped a bit surprising --
 * # numpy.int corresponds to 'l' and numpy.long to 'q'
 * ctypedef npy_long       int_t             # <<<<<<<<<<<<<<
 * ctypedef npy_longlong   long_t
 * ctypedef npy_longlong   longlong_t
 */
typedef npy_long __pyx_t_5numpy_int_t;

/* "../anaconda3/envs/torchreid/lib/python3.7/site-packages/numpy/__init__.pxd":714
 * # numpy.int corresponds to 'l' and numpy.long to 'q'
 * ctypedef npy_long       int_t
 * ctypedef npy_longlong   long_t             # <<<<<<<<<<<<<<
 * ctypedef npy_longlong   longlong_t
 * 
 */
typedef npy_longlong __pyx_t_5numpy_long_t;

/* "../anaconda3/envs/torchreid/lib/python3.7/site-packages/numpy/__init__.pxd":715
 * ctypedef npy_long       int_t
 * ctypedef npy_longlong   long_t
 * ctypedef npy_longlong   longlong_t             # <<<<<<<<<<<<<<
 * 
 * ctypedef npy_ulong      uint_t
 */
typedef npy_longlong __pyx_t_5numpy_longlong_t;

/* "../anaconda3/envs/torchreid/lib/python3.7/site-packages/numpy/__init__.pxd":717
 * ctypedef npy_longlong   longlong_t
 * 
 * ctypedef npy_ulong      uint_t             # <<<<<<<<<<<<<<
 * ctypedef npy_ulonglong  ulong_t
 * ctypedef npy_ulonglong  ulonglong_t
 */
typedef npy_ulong __pyx_t_5numpy_uint_t;

/* "../anaconda3/envs/torchreid/lib/python3.7/site-packages/numpy/__init__.pxd":718
 * 
 * ctypedef npy_ulong      uint_t
 * ctypedef npy_ulonglong  ulong_t             # <<<<<<<<<<<<<<
 * ctypedef npy_ulonglong  ulonglong_t
 * 
 */
typedef npy_ulonglong __pyx_t_5numpy_ulong_t;

/* "../anaconda3/envs/torchreid/lib/python3.7/site-packages/numpy/__init__.pxd":719
 * ctypedef npy_ulong      uint_t
 * ctypedef npy_ulonglong  ulong_t
 * ctypedef npy_ulonglong  ulonglong_t             # <<<<<<<<<<<<<<
 * 
 * ctypedef npy_intp       intp_t
 */
typedef npy_ulonglong __pyx_t_5numpy_ulonglong_t;

/* "../anaconda3/envs/torchreid/lib/python3.7/site-packages/numpy/__init__.pxd":721
 * ctypedef npy_ulonglong  ulonglong_t
 * 
 * ctypedef npy_intp       intp_t             # <<<<<<<<<<<<<<
 * ctypedef npy_uintp      uintp_t
 * 
 */
typedef npy_intp __pyx_t_5numpy_intp_t;

/* "../anaconda3/envs/torchreid/lib/python3.7/site-packages/numpy/__init__.pxd":722
 * 
 * ctypedef npy_intp       intp_t
 * ctypedef npy_uintp      uintp_t             # <<<<<<<<<<<<<<
 * 
 * ctypedef npy_double     float_t
 */
typedef npy_uintp __pyx_t_5numpy_uintp_t;

/* "../anaconda3/envs/torchreid/lib/python3.7/site-packages/numpy/__init__.pxd":724
 * ctypedef npy_uintp      uintp_t
 * 
 * ctypedef npy_double     float_t             # <<<<<<<<<<<<<<
 * ctypedef npy_double     double_t
 * ctypedef npy_longdouble longdouble_t
 */
typedef npy_double __pyx_t_5numpy_float_t;

/* "../anaconda3/envs/torchreid/lib/python3.7/site-packages/numpy/__init__.pxd":725
 * 
 * ctypedef npy_double     float_t
 * ctypedef npy_double     double_t             # <<<<<<<<<<<<<<
 * ctypedef npy_longdouble longdouble_t
 * 
 */
typedef npy_double __pyx_t_5numpy_double_t;

/* "../anaconda3/envs/torchreid/lib/python3.7/site-packages/numpy/__init__.pxd":726
 * ctypedef npy_double     float_t
 * ctypedef npy_double     double_t
 * ctypedef npy_longdouble longdouble_t             # <<<<<<<<<<<<<<
 * 
 * ctypedef npy_cfloat      cfloat_t
 */
typedef npy_longdouble __pyx_t_5numpy_longdouble_t;
/* Declarations.proto */
#if CYTHON_CCOMPLEX
  #ifdef __cplusplus
    typedef ::std::complex< float > __pyx_t_float_complex;
  #else
    typedef float _Complex __pyx_t_float_complex;
  #endif
#else
    typedef struct { float real, imag; } __pyx_t_float_complex;
#endif
static CYTHON_INLINE __pyx_t_float_complex __pyx_t_float_complex_from_parts(float, float);

/* Declarations.proto */
#if CYTHON_CCOMPLEX
  #ifdef __cplusplus
    typedef ::std::complex< double > __pyx_t_double_complex;
  #else
    typedef double _Complex __pyx_t_double_complex;
  #endif
#else
    typedef struct { double real, imag; } __pyx_t_double_complex;
#endif
static CYTHON_INLINE __pyx_t_double_complex __pyx_t_double_complex_from_parts(double, double);


/*--- Type declarations ---*/
struct __pyx_array_obj;
struct __pyx_MemviewEnum_obj;
struct __pyx_memoryview_obj;
struct __pyx_memoryviewslice_obj;

/* "../anaconda3/envs/torchreid/lib/python3.7/site-packages/numpy/__init__.pxd":728
 * ctypedef npy_longdouble longdouble_t
 * 
 * ctypedef npy_cfloat      cfloat_t             # <<<<<<<<<<<<<<
 * ctypedef npy_cdouble     cdouble_t
 * ctypedef npy_clongdouble clongdouble_t
 */
typedef npy_cfloat __pyx_t_5numpy_cfloat_t;

/* "../anaconda3/envs/torchreid/lib/python3.7/site-packages/numpy/__init__.pxd":729
 * 
 * ctypedef npy_cfloat      cfloat_t
 * ctypedef npy_cdouble     cdouble_t             # <<<<<<<<<<<<<<
 * ctypedef npy_clongdouble clongdouble_t
 * 
 */
typedef npy_cdouble __pyx_t_5numpy_cdouble_t;

/* "../anaconda3/envs/torchreid/lib/python3.7/site-packages/numpy/__init__.pxd":730
 * ctypedef npy_cfloat      cfloat_t
 * ctypedef npy_cdouble     cdouble_t
 * ctypedef npy_clongdouble clongdouble_t             # <<<<<<<<<<<<<<
 * 
 * ctypedef npy_cdouble     complex_t
 */
typedef npy_clongdouble __pyx_t_5numpy_clongdouble_t;

/* "../anaconda3/envs/torchreid/lib/python3.7/site-packages/numpy/__init__.pxd":732
 * ctypedef npy_clongdouble clongdouble_t
 * 
 * ctypedef npy_cdouble     complex_t             # <<<<<<<<<<<<<<
 * 
 * cdef inline object PyArray_MultiIterNew1(a):
 */
typedef npy_cdouble __pyx_t_5numpy_complex_t;
struct __pyx_opt_args_9torchreid_7metrics_10rank_cylib_7rank_cy_evaluate_cy;

/* "torchreid/metrics/rank_cylib/rank_cy.pyx":25
 * 
 * # Main interface
 * cpdef evaluate_cy(distmat, q_pids, g_pids, q_camids, g_camids, max_rank, use_metric_cuhk03=False):             # <<<<<<<<<<<<<<
 *     distmat = np.asarray(distmat, dtype=np.float32)
 *     q_pids = np.asarray(q_pids, dtype=np.int64)
 */
struct __pyx_opt_args_9torchreid_7metrics_10rank_cylib_7rank_cy_evaluate_cy {
  int __pyx_n;
  PyObject *use_metric_cuhk03;
};

/* "View.MemoryView":105
 * 
 * @cname("__pyx_array")
 * cdef class array:             # <<<<<<<<<<<<<<
 * 
 *     cdef:
 */
struct __pyx_array_obj {
  PyObject_HEAD
  struct __pyx_vtabstruct_array *__pyx_vtab;
  char *data;
  Py_ssize_t len;
  char *format;
  int ndim;
  Py_ssize_t *_shape;
  Py_ssize_t *_strides;
  Py_ssize_t itemsize;
  PyObject *mode;
  PyObject *_format;
  void (*callback_free_data)(void *);
  int free_data;
  int dtype_is_object;
};


/* "View.MemoryView":279
 * 
 * @cname('__pyx_MemviewEnum')
 * cdef class Enum(object):             # <<<<<<<<<<<<<<
 *     cdef object name
 *     def __init__(self, name):
 */
struct __pyx_MemviewEnum_obj {
  PyObject_HEAD
  PyObject *name;
};


/* "View.MemoryView":330
 * 
 * @cname('__pyx_memoryview')
 * cdef class memoryview(object):             # <<<<<<<<<<<<<<
 * 
 *     cdef object obj
 */
struct __pyx_memoryview_obj {
  PyObject_HEAD
  struct __pyx_vtabstruct_memoryview *__pyx_vtab;
  PyObject *obj;
  PyObject *_size;
  PyObject *_array_interface;
  PyThread_type_lock lock;
  __pyx_atomic_int acquisition_count[2];
  __pyx_atomic_int *acquisition_count_aligned_p;
  Py_buffer view;
  int flags;
  int dtype_is_object;
  __Pyx_TypeInfo *typeinfo;
};


/* "View.MemoryView":965
 * 
 * @cname('__pyx_memoryviewslice')
 * cdef class _memoryviewslice(memoryview):             # <<<<<<<<<<<<<<
 *     "Internal class for passing memoryview slices to Python"
 * 
 */
struct __pyx_memoryviewslice_obj {
  struct __pyx_memoryview_obj __pyx_base;
  __Pyx_memviewslice from_slice;
  PyObject *from_object;
  PyObject *(*to_object_func)(char *);
  int (*to_dtype_func)(char *, PyObject *);
};


/* "View.MemoryView":105
 * 
 * @cname("__pyx_array")
 * cdef class array:             # <<<<<<<<<<<<<<
 * 
 *     cdef:
 */

struct __pyx_vtabstruct_array {
  PyObject *(*get_memview)(struct __pyx_array_obj *);
};
static struct __pyx_vtabstruct_array *__pyx_vtabptr_array;


/* "View.MemoryView":330
 * 
 * @cname('__pyx_memoryview')
 * cdef class memoryview(object):             # <<<<<<<<<<<<<<
 * 
 *     cdef object obj
 */

struct __pyx_vtabstruct_memoryview {
  char *(*get_item_pointer)(struct __pyx_memoryview_obj *, PyObject *);
  PyObject *(*is_slice)(struct __pyx_memoryview_obj *, PyObject *);
  PyObject *(*setitem_slice_assignment)(struct __pyx_memoryview_obj *, PyObject *, PyObject *);
  PyObject *(*setitem_slice_assign_scalar)(struct __pyx_memoryview_obj *, struct __pyx_memoryview_obj *, PyObject *);
  PyObject *(*setitem_indexed)(struct __pyx_memoryview_obj *, PyObject *, PyObject *);
  PyObject *(*convert_item_to_object)(struct __pyx_memoryview_obj *, char *);
  PyObject *(*assign_item_from_object)(struct __pyx_memoryview_obj *, char *, PyObject *);
};
static struct __pyx_vtabstruct_memoryview *__pyx_vtabptr_memoryview;


/* "View.MemoryView":965
 * 
 * @cname('__pyx_memoryviewslice')
 * cdef class _memoryviewslice(memoryview):             # <<<<<<<<<<<<<<
 *     "Internal class for passing memoryview slices to Python"
 * 
 */

struct __pyx_vtabstruct__memoryviewslice {
  struct __pyx_vtabstruct_memoryview __pyx_base;
};
static struct __pyx_vtabstruct__memoryviewslice *__pyx_vtabptr__memoryviewslice;

/* --- Runtime support code (head) --- */
/* Refnanny.proto */
#ifndef CYTHON_REFNANNY
  #define CYTHON_REFNANNY 0
#endif
#if CYTHON_REFNANNY
  typedef struct {
    void (*INCREF)(void*, PyObject*, int);
    void (*DECREF)(void*, PyObject*, int);
    void (*GOTREF)(void*, PyObject*, int);
    void (*GIVEREF)(void*, PyObject*, int);
    void* (*SetupContext)(const char*, int, const char*);
    void (*FinishContext)(void**);
  } __Pyx_RefNannyAPIStruct;
  static __Pyx_RefNannyAPIStruct *__Pyx_RefNanny = NULL;
  static __Pyx_RefNannyAPIStruct *__Pyx_RefNannyImportAPI(const char *modname);
  #define __Pyx_RefNannyDeclarations void *__pyx_refnanny = NULL;
#ifdef WITH_THREAD
  #define __Pyx_RefNannySetupContext(name, acquire_gil)\
          if (acquire_gil) {\
              PyGILState_STATE __pyx_gilstate_save = PyGILState_Ensure();\
              __pyx_refnanny = __Pyx_RefNanny->SetupContext((name), __LINE__, __FILE__);\
              PyGILState_Release(__pyx_gilstate_save);\
          } else {\
              __pyx_refnanny = __Pyx_RefNanny->SetupContext((name), __LINE__, __FILE__);\
          }
#else
  #define __Pyx_RefNannySetupContext(name, acquire_gil)\
          __pyx_refnanny = __Pyx_RefNanny->SetupContext((name), __LINE__, __FILE__)
#endif
  #define __Pyx_RefNannyFinishContext()\
          __Pyx_RefNanny->FinishContext(&__pyx_refnanny)
  #define __Pyx_INCREF(r)  __Pyx_RefNanny->INCREF(__pyx_refnanny, (PyObject *)(r), __LINE__)
  #define __Pyx_DECREF(r)  __Pyx_RefNanny->DECREF(__pyx_refnanny, (PyObject *)(r), __LINE__)
  #define __Pyx_GOTREF(r)  __Pyx_RefNanny->GOTREF(__pyx_refnanny, (PyObject *)(r), __LINE__)
  #define __Pyx_GIVEREF(r) __Pyx_RefNanny->GIVEREF(__pyx_refnanny, (PyObject *)(r), __LINE__)
  #define __Pyx_XINCREF(r)  do { if((r) != NULL) {__Pyx_INCREF(r); }} while(0)
  #define __Pyx_XDECREF(r)  do { if((r) != NULL) {__Pyx_DECREF(r); }} while(0)
  #define __Pyx_XGOTREF(r)  do { if((r) != NULL) {__Pyx_GOTREF(r); }} while(0)
  #define __Pyx_XGIVEREF(r) do { if((r) != NULL) {__Pyx_GIVEREF(r);}} while(0)
#else
  #define __Pyx_RefNannyDeclarations
  #define __Pyx_RefNannySetupContext(name, acquire_gil)
  #define __Pyx_RefNannyFinishContext()
  #define __Pyx_INCREF(r) Py_INCREF(r)
  #define __Pyx_DECREF(r) Py_DECREF(r)
  #define __Pyx_GOTREF(r)
  #define __Pyx_GIVEREF(r)
  #define __Pyx_XINCREF(r) Py_XINCREF(r)
  #define __Pyx_XDECREF(r) Py_XDECREF(r)
  #define __Pyx_XGOTREF(r)
  #define __Pyx_XGIVEREF(r)
#endif
#define __Pyx_XDECREF_SET(r, v) do {\
        PyObject *tmp = (PyObject *) r;\
        r = v; __Pyx_XDECREF(tmp);\
    } while (0)
#define __Pyx_DECREF_SET(r, v) do {\
        PyObject *tmp = (PyObject *) r;\
        r = v; __Pyx_DECREF(tmp);\
    } while (0)
#define __Pyx_CLEAR(r)    do { PyObject* tmp = ((PyObject*)(r)); r = NULL; __Pyx_DECREF(tmp);} while(0)
#define __Pyx_XCLEAR(r)   do { if((r) != NULL) {PyObject* tmp = ((PyObject*)(r)); r = NULL; __Pyx_DECREF(tmp);}} while(0)

/* PyObjectGetAttrStr.proto */
#if CYTHON_USE_TYPE_SLOTS
static CYTHON_INLINE PyObject* __Pyx_PyObject_GetAttrStr(PyObject* obj, PyObject* attr_name);
#else
#define __Pyx_PyObject_GetAttrStr(o,n) PyObject_GetAttr(o,n)
#endif

/* GetBuiltinName.proto */
static PyObject *__Pyx_GetBuiltinName(PyObject *name);

/* PyDictVersioning.proto */
#if CYTHON_USE_DICT_VERSIONS && CYTHON_USE_TYPE_SLOTS
#define __PYX_DICT_VERSION_INIT  ((PY_UINT64_T) -1)
#define __PYX_GET_DICT_VERSION(dict)  (((PyDictObject*)(dict))->ma_version_tag)
#define __PYX_UPDATE_DICT_CACHE(dict, value, cache_var, version_var)\
    (version_var) = __PYX_GET_DICT_VERSION(dict);\
    (cache_var) = (value);
#define __PYX_PY_DICT_LOOKUP_IF_MODIFIED(VAR, DICT, LOOKUP) {\
    static PY_UINT64_T __pyx_dict_version = 0;\
    static PyObject *__pyx_dict_cached_value = NULL;\
    if (likely(__PYX_GET_DICT_VERSION(DICT) == __pyx_dict_version)) {\
        (VAR) = __pyx_dict_cached_value;\
    } else {\
        (VAR) = __pyx_dict_cached_value = (LOOKUP);\
        __pyx_dict_version = __PYX_GET_DICT_VERSION(DICT);\
    }\
}
static CYTHON_INLINE PY_UINT64_T __Pyx_get_tp_dict_version(PyObject *obj);
static CYTHON_INLINE PY_UINT64_T __Pyx_get_object_dict_version(PyObject *obj);
static CYTHON_INLINE int __Pyx_object_dict_version_matches(PyObject* obj, PY_UINT64_T tp_dict_version, PY_UINT64_T obj_dict_version);
#else
#define __PYX_GET_DICT_VERSION(dict)  (0)
#define __PYX_UPDATE_DICT_CACHE(dict, value, cache_var, version_var)
#define __PYX_PY_DICT_LOOKUP_IF_MODIFIED(VAR, DICT, LOOKUP)  (VAR) = (LOOKUP);
#endif

/* GetModuleGlobalName.proto */
#if CYTHON_USE_DICT_VERSIONS
#define __Pyx_GetModuleGlobalName(var, name)  {\
    static PY_UINT64_T __pyx_dict_version = 0;\
    static PyObject *__pyx_dict_cached_value = NULL;\
    (var) = (likely(__pyx_dict_version == __PYX_GET_DICT_VERSION(__pyx_d))) ?\
        (likely(__pyx_dict_cached_value) ? __Pyx_NewRef(__pyx_dict_cached_value) : __Pyx_GetBuiltinName(name)) :\
        __Pyx__GetModuleGlobalName(name, &__pyx_dict_version, &__pyx_dict_cached_value);\
}
#define __Pyx_GetModuleGlobalNameUncached(var, name)  {\
    PY_UINT64_T __pyx_dict_version;\
    PyObject *__pyx_dict_cached_value;\
    (var) = __Pyx__GetModuleGlobalName(name, &__pyx_dict_version, &__pyx_dict_cached_value);\
}
static PyObject *__Pyx__GetModuleGlobalName(PyObject *name, PY_UINT64_T *dict_version, PyObject **dict_cached_value);
#else
#define __Pyx_GetModuleGlobalName(var, name)  (var) = __Pyx__GetModuleGlobalName(name)
#define __Pyx_GetModuleGlobalNameUncached(var, name)  (var) = __Pyx__GetModuleGlobalName(name)
static CYTHON_INLINE PyObject *__Pyx__GetModuleGlobalName(PyObject *name);
#endif

/* PyObjectCall.proto */
#if CYTHON_COMPILING_IN_CPYTHON
static CYTHON_INLINE PyObject* __Pyx_PyObject_Call(PyObject *func, PyObject *arg, PyObject *kw);
#else
#define __Pyx_PyObject_Call(func, arg, kw) PyObject_Call(func, arg, kw)
#endif

/* MemviewSliceInit.proto */
#define __Pyx_BUF_MAX_NDIMS %(BUF_MAX_NDIMS)d
#define __Pyx_MEMVIEW_DIRECT   1
#define __Pyx_MEMVIEW_PTR      2
#define __Pyx_MEMVIEW_FULL     4
#define __Pyx_MEMVIEW_CONTIG   8
#define __Pyx_MEMVIEW_STRIDED  16
#define __Pyx_MEMVIEW_FOLLOW   32
#define __Pyx_IS_C_CONTIG 1
#define __Pyx_IS_F_CONTIG 2
static int __Pyx_init_memviewslice(
                struct __pyx_memoryview_obj *memview,
                int ndim,
                __Pyx_memviewslice *memviewslice,
                int memview_is_new_reference);
static CYTHON_INLINE int __pyx_add_acquisition_count_locked(
    __pyx_atomic_int *acquisition_count, PyThread_type_lock lock);
static CYTHON_INLINE int __pyx_sub_acquisition_count_locked(
    __pyx_atomic_int *acquisition_count, PyThread_type_lock lock);
#define __pyx_get_slice_count_pointer(memview) (memview->acquisition_count_aligned_p)
#define __pyx_get_slice_count(memview) (*__pyx_get_slice_count_pointer(memview))
#define __PYX_INC_MEMVIEW(slice, have_gil) __Pyx_INC_MEMVIEW(slice, have_gil, __LINE__)
#define __PYX_XDEC_MEMVIEW(slice, have_gil) __Pyx_XDEC_MEMVIEW(slice, have_gil, __LINE__)
static CYTHON_INLINE void __Pyx_INC_MEMVIEW(__Pyx_memviewslice *, int, int);
static CYTHON_INLINE void __Pyx_XDEC_MEMVIEW(__Pyx_memviewslice *, int, int);

/* RaiseArgTupleInvalid.proto */
static void __Pyx_RaiseArgtupleInvalid(const char* func_name, int exact,
    Py_ssize_t num_min, Py_ssize_t num_max, Py_ssize_t num_found);

/* RaiseDoubleKeywords.proto */
static void __Pyx_RaiseDoubleKeywordsError(const char* func_name, PyObject* kw_name);

/* ParseKeywords.proto */
static int __Pyx_ParseOptionalKeywords(PyObject *kwds, PyObject **argnames[],\
    PyObject *kwds2, PyObject *values[], Py_ssize_t num_pos_args,\
    const char* function_name);

/* PyCFunctionFastCall.proto */
#if CYTHON_FAST_PYCCALL
static CYTHON_INLINE PyObject *__Pyx_PyCFunction_FastCall(PyObject *func, PyObject **args, Py_ssize_t nargs);
#else
#define __Pyx_PyCFunction_FastCall(func, args, nargs)  (assert(0), NULL)
#endif

/* PyFunctionFastCall.proto */
#if CYTHON_FAST_PYCALL
#define __Pyx_PyFunction_FastCall(func, args, nargs)\
    __Pyx_PyFunction_FastCallDict((func), (args), (nargs), NULL)
#if 1 || PY_VERSION_HEX < 0x030600B1
static PyObject *__Pyx_PyFunction_FastCallDict(PyObject *func, PyObject **args, Py_ssize_t nargs, PyObject *kwargs);
#else
#define __Pyx_PyFunction_FastCallDict(func, args, nargs, kwargs) _PyFunction_FastCallDict(func, args, nargs, kwargs)
#endif
#define __Pyx_BUILD_ASSERT_EXPR(cond)\
    (sizeof(char [1 - 2*!(cond)]) - 1)
#ifndef Py_MEMBER_SIZE
#define Py_MEMBER_SIZE(type, member) sizeof(((type *)0)->member)
#endif
  static size_t __pyx_pyframe_localsplus_offset = 0;
  #include "frameobject.h"
  #define __Pxy_PyFrame_Initialize_Offsets()\
    ((void)__Pyx_BUILD_ASSERT_EXPR(sizeof(PyFrameObject) == offsetof(PyFrameObject, f_localsplus) + Py_MEMBER_SIZE(PyFrameObject, f_localsplus)),\
     (void)(__pyx_pyframe_localsplus_offset = ((size_t)PyFrame_Type.tp_basicsize) - Py_MEMBER_SIZE(PyFrameObject, f_localsplus)))
  #define __Pyx_PyFrame_GetLocalsplus(frame)\
    (assert(__pyx_pyframe_localsplus_offset), (PyObject **)(((char *)(frame)) + __pyx_pyframe_localsplus_offset))
#endif

/* PyObjectCall2Args.proto */
static CYTHON_UNUSED PyObject* __Pyx_PyObject_Call2Args(PyObject* function, PyObject* arg1, PyObject* arg2);

/* PyObjectCallMethO.proto */
#if CYTHON_COMPILING_IN_CPYTHON
static CYTHON_INLINE PyObject* __Pyx_PyObject_CallMethO(PyObject *func, PyObject *arg);
#endif

/* PyObjectCallOneArg.proto */
static CYTHON_INLINE PyObject* __Pyx_PyObject_CallOneArg(PyObject *func, PyObject *arg);

/* GetItemInt.proto */
#define __Pyx_GetItemInt(o, i, type, is_signed, to_py_func, is_list, wraparound, boundscheck)\
    (__Pyx_fits_Py_ssize_t(i, type, is_signed) ?\
    __Pyx_GetItemInt_Fast(o, (Py_ssize_t)i, is_list, wraparound, boundscheck) :\
    (is_list ? (PyErr_SetString(PyExc_IndexError, "list index out of range"), (PyObject*)NULL) :\
               __Pyx_GetItemInt_Generic(o, to_py_func(i))))
#define __Pyx_GetItemInt_List(o, i, type, is_signed, to_py_func, is_list, wraparound, boundscheck)\
    (__Pyx_fits_Py_ssize_t(i, type, is_signed) ?\
    __Pyx_GetItemInt_List_Fast(o, (Py_ssize_t)i, wraparound, boundscheck) :\
    (PyErr_SetString(PyExc_IndexError, "list index out of range"), (PyObject*)NULL))
static CYTHON_INLINE PyObject *__Pyx_GetItemInt_List_Fast(PyObject *o, Py_ssize_t i,
                                                              int wraparound, int boundscheck);
#define __Pyx_GetItemInt_Tuple(o, i, type, is_signed, to_py_func, is_list, wraparound, boundscheck)\
    (__Pyx_fits_Py_ssize_t(i, type, is_signed) ?\
    __Pyx_GetItemInt_Tuple_Fast(o, (Py_ssize_t)i, wraparound, boundscheck) :\
    (PyErr_SetString(PyExc_IndexError, "tuple index out of range"), (PyObject*)NULL))
static CYTHON_INLINE PyObject *__Pyx_GetItemInt_Tuple_Fast(PyObject *o, Py_ssize_t i,
                                                              int wraparound, int boundscheck);
static PyObject *__Pyx_GetItemInt_Generic(PyObject *o, PyObject* j);
static CYTHON_INLINE PyObject *__Pyx_GetItemInt_Fast(PyObject *o, Py_ssize_t i,
                                                     int is_list, int wraparound, int boundscheck);

/* ObjectGetItem.proto */
#if CYTHON_USE_TYPE_SLOTS
static CYTHON_INLINE PyObject *__Pyx_PyObject_GetItem(PyObject *obj, PyObject* key);
#else
#define __Pyx_PyObject_GetItem(obj, key)  PyObject_GetItem(obj, key)
#endif

/* ListAppend.proto */
#if CYTHON_USE_PYLIST_INTERNALS && CYTHON_ASSUME_SAFE_MACROS
static CYTHON_INLINE int __Pyx_PyList_Append(PyObject* list, PyObject* x) {
    PyListObject* L = (PyListObject*) list;
    Py_ssize_t len = Py_SIZE(list);
    if (likely(L->allocated > len) & likely(len > (L->allocated >> 1))) {
        Py_INCREF(x);
        PyList_SET_ITEM(list, len, x);
        __Pyx_SET_SIZE(list, len + 1);
        return 0;
    }
    return PyList_Append(list, x);
}
#else
#define __Pyx_PyList_Append(L,x) PyList_Append(L,x)
#endif

/* PyObjectGetMethod.proto */
static int __Pyx_PyObject_GetMethod(PyObject *obj, PyObject *name, PyObject **method);

/* PyObjectCallMethod1.proto */
static PyObject* __Pyx_PyObject_CallMethod1(PyObject* obj, PyObject* method_name, PyObject* arg);

/* append.proto */
static CYTHON_INLINE int __Pyx_PyObject_Append(PyObject* L, PyObject* x);

/* PyObjectCallNoArg.proto */
#if CYTHON_COMPILING_IN_CPYTHON
static CYTHON_INLINE PyObject* __Pyx_PyObject_CallNoArg(PyObject *func);
#else
#define __Pyx_PyObject_CallNoArg(func) __Pyx_PyObject_Call(func, __pyx_empty_tuple, NULL)
#endif

/* RaiseTooManyValuesToUnpack.proto */
static CYTHON_INLINE void __Pyx_RaiseTooManyValuesError(Py_ssize_t expected);

/* RaiseNeedMoreValuesToUnpack.proto */
static CYTHON_INLINE void __Pyx_RaiseNeedMoreValuesError(Py_ssize_t index);

/* IterFinish.proto */
static CYTHON_INLINE int __Pyx_IterFinish(void);

/* UnpackItemEndCheck.proto */
static int __Pyx_IternextUnpackEndCheck(PyObject *retval, Py_ssize_t expected);

/* None.proto */
static CYTHON_INLINE void __Pyx_RaiseUnboundLocalError(const char *varname);

/* GetTopmostException.proto */
#if CYTHON_USE_EXC_INFO_STACK
static _PyErr_StackItem * __Pyx_PyErr_GetTopmostException(PyThreadState *tstate);
#endif

/* PyThreadStateGet.proto */
#if CYTHON_FAST_THREAD_STATE
#define __Pyx_PyThreadState_declare  PyThreadState *__pyx_tstate;
#define __Pyx_PyThreadState_assign  __pyx_tstate = __Pyx_PyThreadState_Current;
#define __Pyx_PyErr_Occurred()  __pyx_tstate->curexc_type
#else
#define __Pyx_PyThreadState_declare
#define __Pyx_PyThreadState_assign
#define __Pyx_PyErr_Occurred()  PyErr_Occurred()
#endif

/* SaveResetException.proto */
#if CYTHON_FAST_THREAD_STATE
#define __Pyx_ExceptionSave(type, value, tb)  __Pyx__ExceptionSave(__pyx_tstate, type, value, tb)
static CYTHON_INLINE void __Pyx__ExceptionSave(PyThreadState *tstate, PyObject **type, PyObject **value, PyObject **tb);
#define __Pyx_ExceptionReset(type, value, tb)  __Pyx__ExceptionReset(__pyx_tstate, type, value, tb)
static CYTHON_INLINE void __Pyx__ExceptionReset(PyThreadState *tstate, PyObject *type, PyObject *value, PyObject *tb);
#else
#define __Pyx_ExceptionSave(type, value, tb)   PyErr_GetExcInfo(type, value, tb)
#define __Pyx_ExceptionReset(type, value, tb)  PyErr_SetExcInfo(type, value, tb)
#endif

/* PyErrExceptionMatches.proto */
#if CYTHON_FAST_THREAD_STATE
#define __Pyx_PyErr_ExceptionMatches(err) __Pyx_PyErr_ExceptionMatchesInState(__pyx_tstate, err)
static CYTHON_INLINE int __Pyx_PyErr_ExceptionMatchesInState(PyThreadState* tstate, PyObject* err);
#else
#define __Pyx_PyErr_ExceptionMatches(err)  PyErr_ExceptionMatches(err)
#endif

/* GetException.proto */
#if CYTHON_FAST_THREAD_STATE
#define __Pyx_GetException(type, value, tb)  __Pyx__GetException(__pyx_tstate, type, value, tb)
static int __Pyx__GetException(PyThreadState *tstate, PyObject **type, PyObject **value, PyObject **tb);
#else
static int __Pyx_GetException(PyObject **type, PyObject **value, PyObject **tb);
#endif

/* PyErrFetchRestore.proto */
#if CYTHON_FAST_THREAD_STATE
#define __Pyx_PyErr_Clear() __Pyx_ErrRestore(NULL, NULL, NULL)
#define __Pyx_ErrRestoreWithState(type, value, tb)  __Pyx_ErrRestoreInState(PyThreadState_GET(), type, value, tb)
#define __Pyx_ErrFetchWithState(type, value, tb)    __Pyx_ErrFetchInState(PyThreadState_GET(), type, value, tb)
#define __Pyx_ErrRestore(type, value, tb)  __Pyx_ErrRestoreInState(__pyx_tstate, type, value, tb)
#define __Pyx_ErrFetch(type, value, tb)    __Pyx_ErrFetchInState(__pyx_tstate, type, value, tb)
static CYTHON_INLINE void __Pyx_ErrRestoreInState(PyThreadState *tstate, PyObject *type, PyObject *value, PyObject *tb);
static CYTHON_INLINE void __Pyx_ErrFetchInState(PyThreadState *tstate, PyObject **type, PyObject **value, PyObject **tb);
#if CYTHON_COMPILING_IN_CPYTHON
#define __Pyx_PyErr_SetNone(exc) (Py_INCREF(exc), __Pyx_ErrRestore((exc), NULL, NULL))
#else
#define __Pyx_PyErr_SetNone(exc) PyErr_SetNone(exc)
#endif
#else
#define __Pyx_PyErr_Clear() PyErr_Clear()
#define __Pyx_PyErr_SetNone(exc) PyErr_SetNone(exc)
#define __Pyx_ErrRestoreWithState(type, value, tb)  PyErr_Restore(type, value, tb)
#define __Pyx_ErrFetchWithState(type, value, tb)  PyErr_Fetch(type, value, tb)
#define __Pyx_ErrRestoreInState(tstate, type, value, tb)  PyErr_Restore(type, value, tb)
#define __Pyx_ErrFetchInState(tstate, type, value, tb)  PyErr_Fetch(type, value, tb)
#define __Pyx_ErrRestore(type, value, tb)  PyErr_Restore(type, value, tb)
#define __Pyx_ErrFetch(type, value, tb)  PyErr_Fetch(type, value, tb)
#endif

/* RaiseException.proto */
static void __Pyx_Raise(PyObject *type, PyObject *value, PyObject *tb, PyObject *cause);

/* ArgTypeTest.proto */
#define __Pyx_ArgTypeTest(obj, type, none_allowed, name, exact)\
    ((likely((Py_TYPE(obj) == type) | (none_allowed && (obj == Py_None)))) ? 1 :\
        __Pyx__ArgTypeTest(obj, type, name, exact))
static int __Pyx__ArgTypeTest(PyObject *obj, PyTypeObject *type, const char *name, int exact);

/* IncludeStringH.proto */
#include <string.h>

/* BytesEquals.proto */
static CYTHON_INLINE int __Pyx_PyBytes_Equals(PyObject* s1, PyObject* s2, int equals);

/* UnicodeEquals.proto */
static CYTHON_INLINE int __Pyx_PyUnicode_Equals(PyObject* s1, PyObject* s2, int equals);

/* StrEquals.proto */
#if PY_MAJOR_VERSION >= 3
#define __Pyx_PyString_Equals __Pyx_PyUnicode_Equals
#else
#define __Pyx_PyString_Equals __Pyx_PyBytes_Equals
#endif

/* UnaryNegOverflows.proto */
#define UNARY_NEG_WOULD_OVERFLOW(x)\
        (((x) < 0) & ((unsigned long)(x) == 0-(unsigned long)(x)))

static CYTHON_UNUSED int __pyx_array_getbuffer(PyObject *__pyx_v_self, Py_buffer *__pyx_v_info, int __pyx_v_flags); /*proto*/
static PyObject *__pyx_array_get_memview(struct __pyx_array_obj *); /*proto*/
/* GetAttr.proto */
static CYTHON_INLINE PyObject *__Pyx_GetAttr(PyObject *, PyObject *);

/* decode_c_string_utf16.proto */
static CYTHON_INLINE PyObject *__Pyx_PyUnicode_DecodeUTF16(const char *s, Py_ssize_t size, const char *errors) {
    int byteorder = 0;
    return PyUnicode_DecodeUTF16(s, size, errors, &byteorder);
}
static CYTHON_INLINE PyObject *__Pyx_PyUnicode_DecodeUTF16LE(const char *s, Py_ssize_t size, const char *errors) {
    int byteorder = -1;
    return PyUnicode_DecodeUTF16(s, size, errors, &byteorder);
}
static CYTHON_INLINE PyObject *__Pyx_PyUnicode_DecodeUTF16BE(const char *s, Py_ssize_t size, const char *errors) {
    int byteorder = 1;
    return PyUnicode_DecodeUTF16(s, size, errors, &byteorder);
}

/* decode_c_string.proto */
static CYTHON_INLINE PyObject* __Pyx_decode_c_string(
         const char* cstring, Py_ssize_t start, Py_ssize_t stop,
         const char* encoding, const char* errors,
         PyObject* (*decode_func)(const char *s, Py_ssize_t size, const char *errors));

/* GetAttr3.proto */
static CYTHON_INLINE PyObject *__Pyx_GetAttr3(PyObject *, PyObject *, PyObject *);

/* RaiseNoneIterError.proto */
static CYTHON_INLINE void __Pyx_RaiseNoneNotIterableError(void);

/* ExtTypeTest.proto */
static CYTHON_INLINE int __Pyx_TypeTest(PyObject *obj, PyTypeObject *type);

/* SwapException.proto */
#if CYTHON_FAST_THREAD_STATE
#define __Pyx_ExceptionSwap(type, value, tb)  __Pyx__ExceptionSwap(__pyx_tstate, type, value, tb)
static CYTHON_INLINE void __Pyx__ExceptionSwap(PyThreadState *tstate, PyObject **type, PyObject **value, PyObject **tb);
#else
static CYTHON_INLINE void __Pyx_ExceptionSwap(PyObject **type, PyObject **value, PyObject **tb);
#endif

/* Import.proto */
static PyObject *__Pyx_Import(PyObject *name, PyObject *from_list, int level);

/* FastTypeChecks.proto */
#if CYTHON_COMPILING_IN_CPYTHON
#define __Pyx_TypeCheck(obj, type) __Pyx_IsSubtype(Py_TYPE(obj), (PyTypeObject *)type)
static CYTHON_INLINE int __Pyx_IsSubtype(PyTypeObject *a, PyTypeObject *b);
static CYTHON_INLINE int __Pyx_PyErr_GivenExceptionMatches(PyObject *err, PyObject *type);
static CYTHON_INLINE int __Pyx_PyErr_GivenExceptionMatches2(PyObject *err, PyObject *type1, PyObject *type2);
#else
#define __Pyx_TypeCheck(obj, type) PyObject_TypeCheck(obj, (PyTypeObject *)type)
#define __Pyx_PyErr_GivenExceptionMatches(err, type) PyErr_GivenExceptionMatches(err, type)
#define __Pyx_PyErr_GivenExceptionMatches2(err, type1, type2) (PyErr_GivenExceptionMatches(err, type1) || PyErr_GivenExceptionMatches(err, type2))
#endif
#define __Pyx_PyException_Check(obj) __Pyx_TypeCheck(obj, PyExc_Exception)

static CYTHON_UNUSED int __pyx_memoryview_getbuffer(PyObject *__pyx_v_self, Py_buffer *__pyx_v_info, int __pyx_v_flags); /*proto*/
/* ListCompAppend.proto */
#if CYTHON_USE_PYLIST_INTERNALS && CYTHON_ASSUME_SAFE_MACROS
static CYTHON_INLINE int __Pyx_ListComp_Append(PyObject* list, PyObject* x) {
    PyListObject* L = (PyListObject*) list;
    Py_ssize_t len = Py_SIZE(list);
    if (likely(L->allocated > len)) {
        Py_INCREF(x);
        PyList_SET_ITEM(list, len, x);
        __Pyx_SET_SIZE(list, len + 1);
        return 0;
    }
    return PyList_Append(list, x);
}
#else
#define __Pyx_ListComp_Append(L,x) PyList_Append(L,x)
#endif

/* PyIntBinop.proto */
#if !CYTHON_COMPILING_IN_PYPY
static PyObject* __Pyx_PyInt_AddObjC(PyObject *op1, PyObject *op2, long intval, int inplace, int zerodivision_check);
#else
#define __Pyx_PyInt_AddObjC(op1, op2, intval, inplace, zerodivision_check)\
    (inplace ? PyNumber_InPlaceAdd(op1, op2) : PyNumber_Add(op1, op2))
#endif

/* ListExtend.proto */
static CYTHON_INLINE int __Pyx_PyList_Extend(PyObject* L, PyObject* v) {
#if CYTHON_COMPILING_IN_CPYTHON
    PyObject* none = _PyList_Extend((PyListObject*)L, v);
    if (unlikely(!none))
        return -1;
    Py_DECREF(none);
    return 0;
#else
    return PyList_SetSlice(L, PY_SSIZE_T_MAX, PY_SSIZE_T_MAX, v);
#endif
}

/* ImportFrom.proto */
static PyObject* __Pyx_ImportFrom(PyObject* module, PyObject* name);

/* HasAttr.proto */
static CYTHON_INLINE int __Pyx_HasAttr(PyObject *, PyObject *);

/* PyObject_GenericGetAttrNoDict.proto */
#if CYTHON_USE_TYPE_SLOTS && CYTHON_USE_PYTYPE_LOOKUP && PY_VERSION_HEX < 0x03070000
static CYTHON_INLINE PyObject* __Pyx_PyObject_GenericGetAttrNoDict(PyObject* obj, PyObject* attr_name);
#else
#define __Pyx_PyObject_GenericGetAttrNoDict PyObject_GenericGetAttr
#endif

/* PyObject_GenericGetAttr.proto */
#if CYTHON_USE_TYPE_SLOTS && CYTHON_USE_PYTYPE_LOOKUP && PY_VERSION_HEX < 0x03070000
static PyObject* __Pyx_PyObject_GenericGetAttr(PyObject* obj, PyObject* attr_name);
#else
#define __Pyx_PyObject_GenericGetAttr PyObject_GenericGetAttr
#endif

/* SetVTable.proto */
static int __Pyx_SetVtable(PyObject *dict, void *vtable);

/* PyObjectGetAttrStrNoError.proto */
static CYTHON_INLINE PyObject* __Pyx_PyObject_GetAttrStrNoError(PyObject* obj, PyObject* attr_name);

/* SetupReduce.proto */
static int __Pyx_setup_reduce(PyObject* type_obj);

/* TypeImport.proto */
#ifndef __PYX_HAVE_RT_ImportType_proto
#define __PYX_HAVE_RT_ImportType_proto
enum __Pyx_ImportType_CheckSize {
   __Pyx_ImportType_CheckSize_Error = 0,
   __Pyx_ImportType_CheckSize_Warn = 1,
   __Pyx_ImportType_CheckSize_Ignore = 2
};
static PyTypeObject *__Pyx_ImportType(PyObject* module, const char *module_name, const char *class_name, size_t size, enum __Pyx_ImportType_CheckSize check_size);
#endif

/* CLineInTraceback.proto */
#ifdef CYTHON_CLINE_IN_TRACEBACK
#define __Pyx_CLineForTraceback(tstate, c_line)  (((CYTHON_CLINE_IN_TRACEBACK)) ? c_line : 0)
#else
static int __Pyx_CLineForTraceback(PyThreadState *tstate, int c_line);
#endif

/* CodeObjectCache.proto */
typedef struct {
    PyCodeObject* code_object;
    int code_line;
} __Pyx_CodeObjectCacheEntry;
struct __Pyx_CodeObjectCache {
    int count;
    int max_count;
    __Pyx_CodeObjectCacheEntry* entries;
};
static struct __Pyx_CodeObjectCache __pyx_code_cache = {0,0,NULL};
static int __pyx_bisect_code_objects(__Pyx_CodeObjectCacheEntry* entries, int count, int code_line);
static PyCodeObject *__pyx_find_code_object(int code_line);
static void __pyx_insert_code_object(int code_line, PyCodeObject* code_object);

/* AddTraceback.proto */
static void __Pyx_AddTraceback(const char *funcname, int c_line,
                               int py_line, const char *filename);

#if PY_MAJOR_VERSION < 3
    static int __Pyx_GetBuffer(PyObject *obj, Py_buffer *view, int flags);
    static void __Pyx_ReleaseBuffer(Py_buffer *view);
#else
    #define __Pyx_GetBuffer PyObject_GetBuffer
    #define __Pyx_ReleaseBuffer PyBuffer_Release
#endif


/* BufferStructDeclare.proto */
typedef struct {
  Py_ssize_t shape, strides, suboffsets;
} __Pyx_Buf_DimInfo;
typedef struct {
  size_t refcount;
  Py_buffer pybuffer;
} __Pyx_Buffer;
typedef struct {
  __Pyx_Buffer *rcbuffer;
  char *data;
  __Pyx_Buf_DimInfo diminfo[8];
} __Pyx_LocalBuf_ND;

/* MemviewSliceIsContig.proto */
static int __pyx_memviewslice_is_contig(const __Pyx_memviewslice mvs, char order, int ndim);

/* OverlappingSlices.proto */
static int __pyx_slices_overlap(__Pyx_memviewslice *slice1,
                                __Pyx_memviewslice *slice2,
                                int ndim, size_t itemsize);

/* Capsule.proto */
static CYTHON_INLINE PyObject *__pyx_capsule_create(void *p, const char *sig);

/* IsLittleEndian.proto */
static CYTHON_INLINE int __Pyx_Is_Little_Endian(void);

/* BufferFormatCheck.proto */
static const char* __Pyx_BufFmt_CheckString(__Pyx_BufFmt_Context* ctx, const char* ts);
static void __Pyx_BufFmt_Init(__Pyx_BufFmt_Context* ctx,
                              __Pyx_BufFmt_StackElem* stack,
                              __Pyx_TypeInfo* type);

/* TypeInfoCompare.proto */
static int __pyx_typeinfo_cmp(__Pyx_TypeInfo *a, __Pyx_TypeInfo *b);

/* MemviewSliceValidateAndInit.proto */
static int __Pyx_ValidateAndInit_memviewslice(
                int *axes_specs,
                int c_or_f_flag,
                int buf_flags,
                int ndim,
                __Pyx_TypeInfo *dtype,
                __Pyx_BufFmt_StackElem stack[],
                __Pyx_memviewslice *memviewslice,
                PyObject *original_obj);

/* ObjectToMemviewSlice.proto */
static CYTHON_INLINE __Pyx_memviewslice __Pyx_PyObject_to_MemoryviewSlice_dsds_float(PyObject *, int writable_flag);

/* ObjectToMemviewSlice.proto */
static CYTHON_INLINE __Pyx_memviewslice __Pyx_PyObject_to_MemoryviewSlice_ds_long(PyObject *, int writable_flag);

/* RealImag.proto */
#if CYTHON_CCOMPLEX
  #ifdef __cplusplus
    #define __Pyx_CREAL(z) ((z).real())
    #define __Pyx_CIMAG(z) ((z).imag())
  #else
    #define __Pyx_CREAL(z) (__real__(z))
    #define __Pyx_CIMAG(z) (__imag__(z))
  #endif
#else
    #define __Pyx_CREAL(z) ((z).real)
    #define __Pyx_CIMAG(z) ((z).imag)
#endif
#if defined(__cplusplus) && CYTHON_CCOMPLEX\
        && (defined(_WIN32) || defined(__clang__) || (defined(__GNUC__) && (__GNUC__ >= 5 || __GNUC__ == 4 && __GNUC_MINOR__ >= 4 )) || __cplusplus >= 201103)
    #define __Pyx_SET_CREAL(z,x) ((z).real(x))
    #define __Pyx_SET_CIMAG(z,y) ((z).imag(y))
#else
    #define __Pyx_SET_CREAL(z,x) __Pyx_CREAL(z) = (x)
    #define __Pyx_SET_CIMAG(z,y) __Pyx_CIMAG(z) = (y)
#endif

/* Arithmetic.proto */
#if CYTHON_CCOMPLEX
    #define __Pyx_c_eq_float(a, b)   ((a)==(b))
    #define __Pyx_c_sum_float(a, b)  ((a)+(b))
    #define __Pyx_c_diff_float(a, b) ((a)-(b))
    #define __Pyx_c_prod_float(a, b) ((a)*(b))
    #define __Pyx_c_quot_float(a, b) ((a)/(b))
    #define __Pyx_c_neg_float(a)     (-(a))
  #ifdef __cplusplus
    #define __Pyx_c_is_zero_float(z) ((z)==(float)0)
    #define __Pyx_c_conj_float(z)    (::std::conj(z))
    #if 1
        #define __Pyx_c_abs_float(z)     (::std::abs(z))
        #define __Pyx_c_pow_float(a, b)  (::std::pow(a, b))
    #endif
  #else
    #define __Pyx_c_is_zero_float(z) ((z)==0)
    #define __Pyx_c_conj_float(z)    (conjf(z))
    #if 1
        #define __Pyx_c_abs_float(z)     (cabsf(z))
        #define __Pyx_c_pow_float(a, b)  (cpowf(a, b))
    #endif
 #endif
#else
    static CYTHON_INLINE int __Pyx_c_eq_float(__pyx_t_float_complex, __pyx_t_float_complex);
    static CYTHON_INLINE __pyx_t_float_complex __Pyx_c_sum_float(__pyx_t_float_complex, __pyx_t_float_complex);
    static CYTHON_INLINE __pyx_t_float_complex __Pyx_c_diff_float(__pyx_t_float_complex, __pyx_t_float_complex);
    static CYTHON_INLINE __pyx_t_float_complex __Pyx_c_prod_float(__pyx_t_float_complex, __pyx_t_float_complex);
    static CYTHON_INLINE __pyx_t_float_complex __Pyx_c_quot_float(__pyx_t_float_complex, __pyx_t_float_complex);
    static CYTHON_INLINE __pyx_t_float_complex __Pyx_c_neg_float(__pyx_t_float_complex);
    static CYTHON_INLINE int __Pyx_c_is_zero_float(__pyx_t_float_complex);
    static CYTHON_INLINE __pyx_t_float_complex __Pyx_c_conj_float(__pyx_t_float_complex);
    #if 1
        static CYTHON_INLINE float __Pyx_c_abs_float(__pyx_t_float_complex);
        static CYTHON_INLINE __pyx_t_float_complex __Pyx_c_pow_float(__pyx_t_float_complex, __pyx_t_float_complex);
    #endif
#endif

/* Arithmetic.proto */
#if CYTHON_CCOMPLEX
    #define __Pyx_c_eq_double(a, b)   ((a)==(b))
    #define __Pyx_c_sum_double(a, b)  ((a)+(b))
    #define __Pyx_c_diff_double(a, b) ((a)-(b))
    #define __Pyx_c_prod_double(a, b) ((a)*(b))
    #define __Pyx_c_quot_double(a, b) ((a)/(b))
    #define __Pyx_c_neg_double(a)     (-(a))
  #ifdef __cplusplus
    #define __Pyx_c_is_zero_double(z) ((z)==(double)0)
    #define __Pyx_c_conj_double(z)    (::std::conj(z))
    #if 1
        #define __Pyx_c_abs_double(z)     (::std::abs(z))
        #define __Pyx_c_pow_double(a, b)  (::std::pow(a, b))
    #endif
  #else
    #define __Pyx_c_is_zero_double(z) ((z)==0)
    #define __Pyx_c_conj_double(z)    (conj(z))
    #if 1
        #define __Pyx_c_abs_double(z)     (cabs(z))
        #define __Pyx_c_pow_double(a, b)  (cpow(a, b))
    #endif
 #endif
#else
    static CYTHON_INLINE int __Pyx_c_eq_double(__pyx_t_double_complex, __pyx_t_double_complex);
    static CYTHON_INLINE __pyx_t_double_complex __Pyx_c_sum_double(__pyx_t_double_complex, __pyx_t_double_complex);
    static CYTHON_INLINE __pyx_t_double_complex __Pyx_c_diff_double(__pyx_t_double_complex, __pyx_t_double_complex);
    static CYTHON_INLINE __pyx_t_double_complex __Pyx_c_prod_double(__pyx_t_double_complex, __pyx_t_double_complex);
    static CYTHON_INLINE __pyx_t_double_complex __Pyx_c_quot_double(__pyx_t_double_complex, __pyx_t_double_complex);
    static CYTHON_INLINE __pyx_t_double_complex __Pyx_c_neg_double(__pyx_t_double_complex);
    static CYTHON_INLINE int __Pyx_c_is_zero_double(__pyx_t_double_complex);
    static CYTHON_INLINE __pyx_t_double_complex __Pyx_c_conj_double(__pyx_t_double_complex);
    #if 1
        static CYTHON_INLINE double __Pyx_c_abs_double(__pyx_t_double_complex);
        static CYTHON_INLINE __pyx_t_double_complex __Pyx_c_pow_double(__pyx_t_double_complex, __pyx_t_double_complex);
    #endif
#endif

/* CIntToPy.proto */
static CYTHON_INLINE PyObject* __Pyx_PyInt_From_long(long value);

/* MemviewDtypeToObject.proto */
static CYTHON_INLINE PyObject *__pyx_memview_get_float(const char *itemp);
static CYTHON_INLINE int __pyx_memview_set_float(const char *itemp, PyObject *obj);

/* MemviewDtypeToObject.proto */
static CYTHON_INLINE PyObject *__pyx_memview_get_long(const char *itemp);
static CYTHON_INLINE int __pyx_memview_set_long(const char *itemp, PyObject *obj);

/* MemviewSliceCopyTemplate.proto */
static __Pyx_memviewslice
__pyx_memoryview_copy_new_contig(const __Pyx_memviewslice *from_mvs,
                                 const char *mode, int ndim,
                                 size_t sizeof_dtype, int contig_flag,
                                 int dtype_is_object);

/* CIntFromPy.proto */
static CYTHON_INLINE long __Pyx_PyInt_As_long(PyObject *);

/* CIntFromPy.proto */
static CYTHON_INLINE int __Pyx_PyInt_As_int(PyObject *);

/* CIntToPy.proto */
static CYTHON_INLINE PyObject* __Pyx_PyInt_From_int(int value);

/* CIntFromPy.proto */
static CYTHON_INLINE char __Pyx_PyInt_As_char(PyObject *);

/* ObjectToMemviewSlice.proto */
static CYTHON_INLINE __Pyx_memviewslice __Pyx_PyObject_to_MemoryviewSlice_dsds_long(PyObject *, int writable_flag);

/* ObjectToMemviewSlice.proto */
static CYTHON_INLINE __Pyx_memviewslice __Pyx_PyObject_to_MemoryviewSlice_ds_float(PyObject *, int writable_flag);

/* CheckBinaryVersion.proto */
static int __Pyx_check_binary_version(void);

/* InitStrings.proto */
static int __Pyx_InitStrings(__Pyx_StringTabEntry *t);

static PyObject *__pyx_array_get_memview(struct __pyx_array_obj *__pyx_v_self); /* proto*/
static char *__pyx_memoryview_get_item_pointer(struct __pyx_memoryview_obj *__pyx_v_self, PyObject *__pyx_v_index); /* proto*/
static PyObject *__pyx_memoryview_is_slice(struct __pyx_memoryview_obj *__pyx_v_self, PyObject *__pyx_v_obj); /* proto*/
static PyObject *__pyx_memoryview_setitem_slice_assignment(struct __pyx_memoryview_obj *__pyx_v_self, PyObject *__pyx_v_dst, PyObject *__pyx_v_src); /* proto*/
static PyObject *__pyx_memoryview_setitem_slice_assign_scalar(struct __pyx_memoryview_obj *__pyx_v_self, struct __pyx_memoryview_obj *__pyx_v_dst, PyObject *__pyx_v_value); /* proto*/
static PyObject *__pyx_memoryview_setitem_indexed(struct __pyx_memoryview_obj *__pyx_v_self, PyObject *__pyx_v_index, PyObject *__pyx_v_value); /* proto*/
static PyObject *__pyx_memoryview_convert_item_to_object(struct __pyx_memoryview_obj *__pyx_v_self, char *__pyx_v_itemp); /* proto*/
static PyObject *__pyx_memoryview_assign_item_from_object(struct __pyx_memoryview_obj *__pyx_v_self, char *__pyx_v_itemp, PyObject *__pyx_v_value); /* proto*/
static PyObject *__pyx_memoryviewslice_convert_item_to_object(struct __pyx_memoryviewslice_obj *__pyx_v_self, char *__pyx_v_itemp); /* proto*/
static PyObject *__pyx_memoryviewslice_assign_item_from_object(struct __pyx_memoryviewslice_obj *__pyx_v_self, char *__pyx_v_itemp, PyObject *__pyx_v_value); /* proto*/

/* Module declarations from 'cython.view' */

/* Module declarations from 'cython' */

/* Module declarations from 'cpython.buffer' */

/* Module declarations from 'libc.string' */

/* Module declarations from 'libc.stdio' */

/* Module declarations from '__builtin__' */

/* Module declarations from 'cpython.type' */
static PyTypeObject *__pyx_ptype_7cpython_4type_type = 0;

/* Module declarations from 'cpython' */

/* Module declarations from 'cpython.object' */

/* Module declarations from 'cpython.ref' */

/* Module declarations from 'cpython.mem' */

/* Module declarations from 'numpy' */

/* Module declarations from 'numpy' */
static PyTypeObject *__pyx_ptype_5numpy_dtype = 0;
static PyTypeObject *__pyx_ptype_5numpy_flatiter = 0;
static PyTypeObject *__pyx_ptype_5numpy_broadcast = 0;
static PyTypeObject *__pyx_ptype_5numpy_ndarray = 0;
static PyTypeObject *__pyx_ptype_5numpy_ufunc = 0;

/* Module declarations from 'torchreid.metrics.rank_cylib.rank_cy' */
static PyTypeObject *__pyx_array_type = 0;
static PyTypeObject *__pyx_MemviewEnum_type = 0;
static PyTypeObject *__pyx_memoryview_type = 0;
static PyTypeObject *__pyx_memoryviewslice_type = 0;
static PyObject *generic = 0;
static PyObject *strided = 0;
static PyObject *indirect = 0;
static PyObject *contiguous = 0;
static PyObject *indirect_contiguous = 0;
static int __pyx_memoryview_thread_locks_used;
static PyThread_type_lock __pyx_memoryview_thread_locks[8];
static PyObject *__pyx_f_9torchreid_7metrics_10rank_cylib_7rank_cy_evaluate_cy(PyObject *, PyObject *, PyObject *, PyObject *, PyObject *, PyObject *, int __pyx_skip_dispatch, struct __pyx_opt_args_9torchreid_7metrics_10rank_cylib_7rank_cy_evaluate_cy *__pyx_optional_args); /*proto*/
static PyObject *__pyx_f_9torchreid_7metrics_10rank_cylib_7rank_cy_eval_cuhk03_cy(__Pyx_memviewslice, __Pyx_memviewslice, __Pyx_memviewslice, __Pyx_memviewslice, __Pyx_memviewslice, long, int __pyx_skip_dispatch); /*proto*/
static PyObject *__pyx_f_9torchreid_7metrics_10rank_cylib_7rank_cy_eval_market1501_cy(__Pyx_memviewslice, __Pyx_memviewslice, __Pyx_memviewslice, __Pyx_memviewslice, __Pyx_memviewslice, long, int __pyx_skip_dispatch); /*proto*/
static void __pyx_fuse_3__pyx_f_9torchreid_7metrics_10rank_cylib_7rank_cy_function_cumsum(__Pyx_memviewslice, __Pyx_memviewslice, long); /*proto*/
static struct __pyx_array_obj *__pyx_array_new(PyObject *, Py_ssize_t, char *, char *, char *); /*proto*/
static void *__pyx_align_pointer(void *, size_t); /*proto*/
static PyObject *__pyx_memoryview_new(PyObject *, int, int, __Pyx_TypeInfo *); /*proto*/
static CYTHON_INLINE int __pyx_memoryview_check(PyObject *); /*proto*/
static PyObject *_unellipsify(PyObject *, int); /*proto*/
static PyObject *assert_direct_dimensions(Py_ssize_t *, int); /*proto*/
static struct __pyx_memoryview_obj *__pyx_memview_slice(struct __pyx_memoryview_obj *, PyObject *); /*proto*/
static int __pyx_memoryview_slice_memviewslice(__Pyx_memviewslice *, Py_ssize_t, Py_ssize_t, Py_ssize_t, int, int, int *, Py_ssize_t, Py_ssize_t, Py_ssize_t, int, int, int, int); /*proto*/
static char *__pyx_pybuffer_index(Py_buffer *, char *, Py_ssize_t, Py_ssize_t); /*proto*/
static int __pyx_memslice_transpose(__Pyx_memviewslice *); /*proto*/
static PyObject *__pyx_memoryview_fromslice(__Pyx_memviewslice, int, PyObject *(*)(char *), int (*)(char *, PyObject *), int); /*proto*/
static __Pyx_memviewslice *__pyx_memoryview_get_slice_from_memoryview(struct __pyx_memoryview_obj *, __Pyx_memviewslice *); /*proto*/
static void __pyx_memoryview_slice_copy(struct __pyx_memoryview_obj *, __Pyx_memviewslice *); /*proto*/
static PyObject *__pyx_memoryview_copy_object(struct __pyx_memoryview_obj *); /*proto*/
static PyObject *__pyx_memoryview_copy_object_from_slice(struct __pyx_memoryview_obj *, __Pyx_memviewslice *); /*proto*/
static Py_ssize_t abs_py_ssize_t(Py_ssize_t); /*proto*/
static char __pyx_get_best_slice_order(__Pyx_memviewslice *, int); /*proto*/
static void _copy_strided_to_strided(char *, Py_ssize_t *, char *, Py_ssize_t *, Py_ssize_t *, Py_ssize_t *, int, size_t); /*proto*/
static void copy_strided_to_strided(__Pyx_memviewslice *, __Pyx_memviewslice *, int, size_t); /*proto*/
static Py_ssize_t __pyx_memoryview_slice_get_size(__Pyx_memviewslice *, int); /*proto*/
static Py_ssize_t __pyx_fill_contig_strides_array(Py_ssize_t *, Py_ssize_t *, Py_ssize_t, int, char); /*proto*/
static void *__pyx_memoryview_copy_data_to_temp(__Pyx_memviewslice *, __Pyx_memviewslice *, char, int); /*proto*/
static int __pyx_memoryview_err_extents(int, Py_ssize_t, Py_ssize_t); /*proto*/
static int __pyx_memoryview_err_dim(PyObject *, char *, int); /*proto*/
static int __pyx_memoryview_err(PyObject *, char *); /*proto*/
static int __pyx_memoryview_copy_contents(__Pyx_memviewslice, __Pyx_memviewslice, int, int, int); /*proto*/
static void __pyx_memoryview_broadcast_leading(__Pyx_memviewslice *, int, int); /*proto*/
static void __pyx_memoryview_refcount_copying(__Pyx_memviewslice *, int, int, int); /*proto*/
static void __pyx_memoryview_refcount_objects_in_slice_with_gil(char *, Py_ssize_t *, Py_ssize_t *, int, int); /*proto*/
static void __pyx_memoryview_refcount_objects_in_slice(char *, Py_ssize_t *, Py_ssize_t *, int, int); /*proto*/
static void __pyx_memoryview_slice_assign_scalar(__Pyx_memviewslice *, int, size_t, void *, int); /*proto*/
static void __pyx_memoryview__slice_assign_scalar(char *, Py_ssize_t *, Py_ssize_t *, int, size_t, void *); /*proto*/
static PyObject *__pyx_unpickle_Enum__set_state(struct __pyx_MemviewEnum_obj *, PyObject *); /*proto*/
static __Pyx_TypeInfo __Pyx_TypeInfo_float = { "float", NULL, sizeof(float), { 0 }, 0, 'R', 0, 0 };
static __Pyx_TypeInfo __Pyx_TypeInfo_long = { "long", NULL, sizeof(long), { 0 }, 0, IS_UNSIGNED(long) ? 'U' : 'I', IS_UNSIGNED(long), 0 };
#define __Pyx_MODULE_NAME "torchreid.metrics.rank_cylib.rank_cy"
extern int __pyx_module_is_main_torchreid__metrics__rank_cylib__rank_cy;
int __pyx_module_is_main_torchreid__metrics__rank_cylib__rank_cy = 0;

/* Implementation of 'torchreid.metrics.rank_cylib.rank_cy' */
static PyObject *__pyx_builtin_print;
static PyObject *__pyx_builtin_range;
static PyObject *__pyx_builtin_ImportError;
static PyObject *__pyx_builtin_ValueError;
static PyObject *__pyx_builtin_MemoryError;
static PyObject *__pyx_builtin_enumerate;
static PyObject *__pyx_builtin_TypeError;
static PyObject *__pyx_builtin_Ellipsis;
static PyObject *__pyx_builtin_id;
static PyObject *__pyx_builtin_IndexError;
static const char __pyx_k_O[] = "O";
static const char __pyx_k_c[] = "c";
static const char __pyx_k_id[] = "id";
static const char __pyx_k_np[] = "np";
static const char __pyx_k_new[] = "__new__";
static const char __pyx_k_obj[] = "obj";
static const char __pyx_k_axis[] = "axis";
static const char __pyx_k_base[] = "base";
static const char __pyx_k_dict[] = "__dict__";
static const char __pyx_k_main[] = "__main__";
static const char __pyx_k_mode[] = "mode";
static const char __pyx_k_name[] = "name";
static const char __pyx_k_ndim[] = "ndim";
static const char __pyx_k_pack[] = "pack";
static const char __pyx_k_size[] = "size";
static const char __pyx_k_step[] = "step";
static const char __pyx_k_stop[] = "stop";
static const char __pyx_k_test[] = "__test__";
static const char __pyx_k_ASCII[] = "ASCII";
static const char __pyx_k_class[] = "__class__";
static const char __pyx_k_dtype[] = "dtype";
static const char __pyx_k_error[] = "error";
static const char __pyx_k_flags[] = "flags";
static const char __pyx_k_int64[] = "int64";
static const char __pyx_k_items[] = "items";
static const char __pyx_k_numpy[] = "numpy";
static const char __pyx_k_print[] = "print";
static const char __pyx_k_range[] = "range";
static const char __pyx_k_shape[] = "shape";
static const char __pyx_k_start[] = "start";
static const char __pyx_k_zeros[] = "zeros";
static const char __pyx_k_append[] = "append";
static const char __pyx_k_astype[] = "astype";
static const char __pyx_k_choice[] = "choice";
static const char __pyx_k_encode[] = "encode";
static const char __pyx_k_format[] = "format";
static const char __pyx_k_g_pids[] = "g_pids";
static const char __pyx_k_import[] = "__import__";
static const char __pyx_k_name_2[] = "__name__";
static const char __pyx_k_pickle[] = "pickle";
static const char __pyx_k_q_pids[] = "q_pids";
static const char __pyx_k_random[] = "random";
static const char __pyx_k_reduce[] = "__reduce__";
static const char __pyx_k_struct[] = "struct";
static const char __pyx_k_unpack[] = "unpack";
static const char __pyx_k_update[] = "update";
static const char __pyx_k_argsort[] = "argsort";
static const char __pyx_k_asarray[] = "asarray";
static const char __pyx_k_distmat[] = "distmat";
static const char __pyx_k_float32[] = "float32";
static const char __pyx_k_fortran[] = "fortran";
static const char __pyx_k_memview[] = "memview";
static const char __pyx_k_newaxis[] = "newaxis";
static const char __pyx_k_Ellipsis[] = "Ellipsis";
static const char __pyx_k_g_camids[] = "g_camids";
static const char __pyx_k_getstate[] = "__getstate__";
static const char __pyx_k_itemsize[] = "itemsize";
static const char __pyx_k_max_rank[] = "max_rank";
static const char __pyx_k_pyx_type[] = "__pyx_type";
static const char __pyx_k_q_camids[] = "q_camids";
static const char __pyx_k_setstate[] = "__setstate__";
static const char __pyx_k_TypeError[] = "TypeError";
static const char __pyx_k_enumerate[] = "enumerate";
static const char __pyx_k_pyx_state[] = "__pyx_state";
static const char __pyx_k_reduce_ex[] = "__reduce_ex__";
static const char __pyx_k_IndexError[] = "IndexError";
static const char __pyx_k_ValueError[] = "ValueError";
static const char __pyx_k_pyx_result[] = "__pyx_result";
static const char __pyx_k_pyx_vtable[] = "__pyx_vtable__";
static const char __pyx_k_ImportError[] = "ImportError";
static const char __pyx_k_MemoryError[] = "MemoryError";
static const char __pyx_k_PickleError[] = "PickleError";
static const char __pyx_k_collections[] = "collections";
static const char __pyx_k_defaultdict[] = "defaultdict";
static const char __pyx_k_pyx_checksum[] = "__pyx_checksum";
static const char __pyx_k_stringsource[] = "stringsource";
static const char __pyx_k_pyx_getbuffer[] = "__pyx_getbuffer";
static const char __pyx_k_reduce_cython[] = "__reduce_cython__";
static const char __pyx_k_View_MemoryView[] = "View.MemoryView";
static const char __pyx_k_allocate_buffer[] = "allocate_buffer";
static const char __pyx_k_dtype_is_object[] = "dtype_is_object";
static const char __pyx_k_pyx_PickleError[] = "__pyx_PickleError";
static const char __pyx_k_setstate_cython[] = "__setstate_cython__";
static const char __pyx_k_pyx_unpickle_Enum[] = "__pyx_unpickle_Enum";
static const char __pyx_k_use_metric_cuhk03[] = "use_metric_cuhk03";
static const char __pyx_k_cline_in_traceback[] = "cline_in_traceback";
static const char __pyx_k_strided_and_direct[] = "<strided and direct>";
static const char __pyx_k_strided_and_indirect[] = "<strided and indirect>";
static const char __pyx_k_contiguous_and_direct[] = "<contiguous and direct>";
static const char __pyx_k_MemoryView_of_r_object[] = "<MemoryView of %r object>";
static const char __pyx_k_MemoryView_of_r_at_0x_x[] = "<MemoryView of %r at 0x%x>";
static const char __pyx_k_contiguous_and_indirect[] = "<contiguous and indirect>";
static const char __pyx_k_Cannot_index_with_type_s[] = "Cannot index with type '%s'";
static const char __pyx_k_Invalid_shape_in_axis_d_d[] = "Invalid shape in axis %d: %d.";
static const char __pyx_k_itemsize_0_for_cython_array[] = "itemsize <= 0 for cython.array";
static const char __pyx_k_unable_to_allocate_array_data[] = "unable to allocate array data.";
static const char __pyx_k_strided_and_direct_or_indirect[] = "<strided and direct or indirect>";
static const char __pyx_k_numpy_core_multiarray_failed_to[] = "numpy.core.multiarray failed to import";
static const char __pyx_k_Buffer_view_does_not_expose_stri[] = "Buffer view does not expose strides";
static const char __pyx_k_Can_only_create_a_buffer_that_is[] = "Can only create a buffer that is contiguous in memory.";
static const char __pyx_k_Cannot_assign_to_read_only_memor[] = "Cannot assign to read-only memoryview";
static const char __pyx_k_Cannot_create_writable_memory_vi[] = "Cannot create writable memory view from read-only memoryview";
static const char __pyx_k_Empty_shape_tuple_for_cython_arr[] = "Empty shape tuple for cython.array";
static const char __pyx_k_Error_all_query_identities_do_no[] = "Error: all query identities do not appear in gallery";
static const char __pyx_k_Incompatible_checksums_s_vs_0xb0[] = "Incompatible checksums (%s vs 0xb068931 = (name))";
static const char __pyx_k_Indirect_dimensions_not_supporte[] = "Indirect dimensions not supported";
static const char __pyx_k_Invalid_mode_expected_c_or_fortr[] = "Invalid mode, expected 'c' or 'fortran', got %s";
static const char __pyx_k_Note_number_of_gallery_samples_i[] = "Note: number of gallery samples is quite small, got {}";
static const char __pyx_k_Out_of_bounds_on_buffer_access_a[] = "Out of bounds on buffer access (axis %d)";
static const char __pyx_k_Unable_to_convert_item_to_object[] = "Unable to convert item to object";
static const char __pyx_k_got_differing_extents_in_dimensi[] = "got differing extents in dimension %d (got %d and %d)";
static const char __pyx_k_no_default___reduce___due_to_non[] = "no default __reduce__ due to non-trivial __cinit__";
static const char __pyx_k_numpy_core_umath_failed_to_impor[] = "numpy.core.umath failed to import";
static const char __pyx_k_unable_to_allocate_shape_and_str[] = "unable to allocate shape and strides.";
static PyObject *__pyx_n_s_ASCII;
static PyObject *__pyx_kp_s_Buffer_view_does_not_expose_stri;
static PyObject *__pyx_kp_s_Can_only_create_a_buffer_that_is;
static PyObject *__pyx_kp_s_Cannot_assign_to_read_only_memor;
static PyObject *__pyx_kp_s_Cannot_create_writable_memory_vi;
static PyObject *__pyx_kp_s_Cannot_index_with_type_s;
static PyObject *__pyx_n_s_Ellipsis;
static PyObject *__pyx_kp_s_Empty_shape_tuple_for_cython_arr;
static PyObject *__pyx_kp_s_Error_all_query_identities_do_no;
static PyObject *__pyx_n_s_ImportError;
static PyObject *__pyx_kp_s_Incompatible_checksums_s_vs_0xb0;
static PyObject *__pyx_n_s_IndexError;
static PyObject *__pyx_kp_s_Indirect_dimensions_not_supporte;
static PyObject *__pyx_kp_s_Invalid_mode_expected_c_or_fortr;
static PyObject *__pyx_kp_s_Invalid_shape_in_axis_d_d;
static PyObject *__pyx_n_s_MemoryError;
static PyObject *__pyx_kp_s_MemoryView_of_r_at_0x_x;
static PyObject *__pyx_kp_s_MemoryView_of_r_object;
static PyObject *__pyx_kp_s_Note_number_of_gallery_samples_i;
static PyObject *__pyx_n_b_O;
static PyObject *__pyx_kp_s_Out_of_bounds_on_buffer_access_a;
static PyObject *__pyx_n_s_PickleError;
static PyObject *__pyx_n_s_TypeError;
static PyObject *__pyx_kp_s_Unable_to_convert_item_to_object;
static PyObject *__pyx_n_s_ValueError;
static PyObject *__pyx_n_s_View_MemoryView;
static PyObject *__pyx_n_s_allocate_buffer;
static PyObject *__pyx_n_s_append;
static PyObject *__pyx_n_s_argsort;
static PyObject *__pyx_n_s_asarray;
static PyObject *__pyx_n_s_astype;
static PyObject *__pyx_n_s_axis;
static PyObject *__pyx_n_s_base;
static PyObject *__pyx_n_s_c;
static PyObject *__pyx_n_u_c;
static PyObject *__pyx_n_s_choice;
static PyObject *__pyx_n_s_class;
static PyObject *__pyx_n_s_cline_in_traceback;
static PyObject *__pyx_n_s_collections;
static PyObject *__pyx_kp_s_contiguous_and_direct;
static PyObject *__pyx_kp_s_contiguous_and_indirect;
static PyObject *__pyx_n_s_defaultdict;
static PyObject *__pyx_n_s_dict;
static PyObject *__pyx_n_s_distmat;
static PyObject *__pyx_n_s_dtype;
static PyObject *__pyx_n_s_dtype_is_object;
static PyObject *__pyx_n_s_encode;
static PyObject *__pyx_n_s_enumerate;
static PyObject *__pyx_n_s_error;
static PyObject *__pyx_n_s_flags;
static PyObject *__pyx_n_s_float32;
static PyObject *__pyx_n_s_format;
static PyObject *__pyx_n_s_fortran;
static PyObject *__pyx_n_u_fortran;
static PyObject *__pyx_n_s_g_camids;
static PyObject *__pyx_n_s_g_pids;
static PyObject *__pyx_n_s_getstate;
static PyObject *__pyx_kp_s_got_differing_extents_in_dimensi;
static PyObject *__pyx_n_s_id;
static PyObject *__pyx_n_s_import;
static PyObject *__pyx_n_s_int64;
static PyObject *__pyx_n_s_items;
static PyObject *__pyx_n_s_itemsize;
static PyObject *__pyx_kp_s_itemsize_0_for_cython_array;
static PyObject *__pyx_n_s_main;
static PyObject *__pyx_n_s_max_rank;
static PyObject *__pyx_n_s_memview;
static PyObject *__pyx_n_s_mode;
static PyObject *__pyx_n_s_name;
static PyObject *__pyx_n_s_name_2;
static PyObject *__pyx_n_s_ndim;
static PyObject *__pyx_n_s_new;
static PyObject *__pyx_n_s_newaxis;
static PyObject *__pyx_kp_s_no_default___reduce___due_to_non;
static PyObject *__pyx_n_s_np;
static PyObject *__pyx_n_s_numpy;
static PyObject *__pyx_kp_s_numpy_core_multiarray_failed_to;
static PyObject *__pyx_kp_s_numpy_core_umath_failed_to_impor;
static PyObject *__pyx_n_s_obj;
static PyObject *__pyx_n_s_pack;
static PyObject *__pyx_n_s_pickle;
static PyObject *__pyx_n_s_print;
static PyObject *__pyx_n_s_pyx_PickleError;
static PyObject *__pyx_n_s_pyx_checksum;
static PyObject *__pyx_n_s_pyx_getbuffer;
static PyObject *__pyx_n_s_pyx_result;
static PyObject *__pyx_n_s_pyx_state;
static PyObject *__pyx_n_s_pyx_type;
static PyObject *__pyx_n_s_pyx_unpickle_Enum;
static PyObject *__pyx_n_s_pyx_vtable;
static PyObject *__pyx_n_s_q_camids;
static PyObject *__pyx_n_s_q_pids;
static PyObject *__pyx_n_s_random;
static PyObject *__pyx_n_s_range;
static PyObject *__pyx_n_s_reduce;
static PyObject *__pyx_n_s_reduce_cython;
static PyObject *__pyx_n_s_reduce_ex;
static PyObject *__pyx_n_s_setstate;
static PyObject *__pyx_n_s_setstate_cython;
static PyObject *__pyx_n_s_shape;
static PyObject *__pyx_n_s_size;
static PyObject *__pyx_n_s_start;
static PyObject *__pyx_n_s_step;
static PyObject *__pyx_n_s_stop;
static PyObject *__pyx_kp_s_strided_and_direct;
static PyObject *__pyx_kp_s_strided_and_direct_or_indirect;
static PyObject *__pyx_kp_s_strided_and_indirect;
static PyObject *__pyx_kp_s_stringsource;
static PyObject *__pyx_n_s_struct;
static PyObject *__pyx_n_s_test;
static PyObject *__pyx_kp_s_unable_to_allocate_array_data;
static PyObject *__pyx_kp_s_unable_to_allocate_shape_and_str;
static PyObject *__pyx_n_s_unpack;
static PyObject *__pyx_n_s_update;
static PyObject *__pyx_n_s_use_metric_cuhk03;
static PyObject *__pyx_n_s_zeros;
static PyObject *__pyx_pf_9torchreid_7metrics_10rank_cylib_7rank_cy_evaluate_cy(CYTHON_UNUSED PyObject *__pyx_self, PyObject *__pyx_v_distmat, PyObject *__pyx_v_q_pids, PyObject *__pyx_v_g_pids, PyObject *__pyx_v_q_camids, PyObject *__pyx_v_g_camids, PyObject *__pyx_v_max_rank, PyObject *__pyx_v_use_metric_cuhk03); /* proto */
static PyObject *__pyx_pf_9torchreid_7metrics_10rank_cylib_7rank_cy_2eval_cuhk03_cy(CYTHON_UNUSED PyObject *__pyx_self, __Pyx_memviewslice __pyx_v_distmat, __Pyx_memviewslice __pyx_v_q_pids, __Pyx_memviewslice __pyx_v_g_pids, __Pyx_memviewslice __pyx_v_q_camids, __Pyx_memviewslice __pyx_v_g_camids, long __pyx_v_max_rank); /* proto */
static PyObject *__pyx_pf_9torchreid_7metrics_10rank_cylib_7rank_cy_4eval_market1501_cy(CYTHON_UNUSED PyObject *__pyx_self, __Pyx_memviewslice __pyx_v_distmat, __Pyx_memviewslice __pyx_v_q_pids, __Pyx_memviewslice __pyx_v_g_pids, __Pyx_memviewslice __pyx_v_q_camids, __Pyx_memviewslice __pyx_v_g_camids, long __pyx_v_max_rank); /* proto */
static int __pyx_array___pyx_pf_15View_dot_MemoryView_5array___cinit__(struct __pyx_array_obj *__pyx_v_self, PyObject *__pyx_v_shape, Py_ssize_t __pyx_v_itemsize, PyObject *__pyx_v_format, PyObject *__pyx_v_mode, int __pyx_v_allocate_buffer); /* proto */
static int __pyx_array___pyx_pf_15View_dot_MemoryView_5array_2__getbuffer__(struct __pyx_array_obj *__pyx_v_self, Py_buffer *__pyx_v_info, int __pyx_v_flags); /* proto */
static void __pyx_array___pyx_pf_15View_dot_MemoryView_5array_4__dealloc__(struct __pyx_array_obj *__pyx_v_self); /* proto */
static PyObject *__pyx_pf_15View_dot_MemoryView_5array_7memview___get__(struct __pyx_array_obj *__pyx_v_self); /* proto */
static Py_ssize_t __pyx_array___pyx_pf_15View_dot_MemoryView_5array_6__len__(struct __pyx_array_obj *__pyx_v_self); /* proto */
static PyObject *__pyx_array___pyx_pf_15View_dot_MemoryView_5array_8__getattr__(struct __pyx_array_obj *__pyx_v_self, PyObject *__pyx_v_attr); /* proto */
static PyObject *__pyx_array___pyx_pf_15View_dot_MemoryView_5array_10__getitem__(struct __pyx_array_obj *__pyx_v_self, PyObject *__pyx_v_item); /* proto */
static int __pyx_array___pyx_pf_15View_dot_MemoryView_5array_12__setitem__(struct __pyx_array_obj *__pyx_v_self, PyObject *__pyx_v_item, PyObject *__pyx_v_value); /* proto */
static PyObject *__pyx_pf___pyx_array___reduce_cython__(CYTHON_UNUSED struct __pyx_array_obj *__pyx_v_self); /* proto */
static PyObject *__pyx_pf___pyx_array_2__setstate_cython__(CYTHON_UNUSED struct __pyx_array_obj *__pyx_v_self, CYTHON_UNUSED PyObject *__pyx_v___pyx_state); /* proto */
static int __pyx_MemviewEnum___pyx_pf_15View_dot_MemoryView_4Enum___init__(struct __pyx_MemviewEnum_obj *__pyx_v_self, PyObject *__pyx_v_name); /* proto */
static PyObject *__pyx_MemviewEnum___pyx_pf_15View_dot_MemoryView_4Enum_2__repr__(struct __pyx_MemviewEnum_obj *__pyx_v_self); /* proto */
static PyObject *__pyx_pf___pyx_MemviewEnum___reduce_cython__(struct __pyx_MemviewEnum_obj *__pyx_v_self); /* proto */
static PyObject *__pyx_pf___pyx_MemviewEnum_2__setstate_cython__(struct __pyx_MemviewEnum_obj *__pyx_v_self, PyObject *__pyx_v___pyx_state); /* proto */
static int __pyx_memoryview___pyx_pf_15View_dot_MemoryView_10memoryview___cinit__(struct __pyx_memoryview_obj *__pyx_v_self, PyObject *__pyx_v_obj, int __pyx_v_flags, int __pyx_v_dtype_is_object); /* proto */
static void __pyx_memoryview___pyx_pf_15View_dot_MemoryView_10memoryview_2__dealloc__(struct __pyx_memoryview_obj *__pyx_v_self); /* proto */
static PyObject *__pyx_memoryview___pyx_pf_15View_dot_MemoryView_10memoryview_4__getitem__(struct __pyx_memoryview_obj *__pyx_v_self, PyObject *__pyx_v_index); /* proto */
static int __pyx_memoryview___pyx_pf_15View_dot_MemoryView_10memoryview_6__setitem__(struct __pyx_memoryview_obj *__pyx_v_self, PyObject *__pyx_v_index, PyObject *__pyx_v_value); /* proto */
static int __pyx_memoryview___pyx_pf_15View_dot_MemoryView_10memoryview_8__getbuffer__(struct __pyx_memoryview_obj *__pyx_v_self, Py_buffer *__pyx_v_info, int __pyx_v_flags); /* proto */
static PyObject *__pyx_pf_15View_dot_MemoryView_10memoryview_1T___get__(struct __pyx_memoryview_obj *__pyx_v_self); /* proto */
static PyObject *__pyx_pf_15View_dot_MemoryView_10memoryview_4base___get__(struct __pyx_memoryview_obj *__pyx_v_self); /* proto */
static PyObject *__pyx_pf_15View_dot_MemoryView_10memoryview_5shape___get__(struct __pyx_memoryview_obj *__pyx_v_self); /* proto */
static PyObject *__pyx_pf_15View_dot_MemoryView_10memoryview_7strides___get__(struct __pyx_memoryview_obj *__pyx_v_self); /* proto */
static PyObject *__pyx_pf_15View_dot_MemoryView_10memoryview_10suboffsets___get__(struct __pyx_memoryview_obj *__pyx_v_self); /* proto */
static PyObject *__pyx_pf_15View_dot_MemoryView_10memoryview_4ndim___get__(struct __pyx_memoryview_obj *__pyx_v_self); /* proto */
static PyObject *__pyx_pf_15View_dot_MemoryView_10memoryview_8itemsize___get__(struct __pyx_memoryview_obj *__pyx_v_self); /* proto */
static PyObject *__pyx_pf_15View_dot_MemoryView_10memoryview_6nbytes___get__(struct __pyx_memoryview_obj *__pyx_v_self); /* proto */
static PyObject *__pyx_pf_15View_dot_MemoryView_10memoryview_4size___get__(struct __pyx_memoryview_obj *__pyx_v_self); /* proto */
static Py_ssize_t __pyx_memoryview___pyx_pf_15View_dot_MemoryView_10memoryview_10__len__(struct __pyx_memoryview_obj *__pyx_v_self); /* proto */
static PyObject *__pyx_memoryview___pyx_pf_15View_dot_MemoryView_10memoryview_12__repr__(struct __pyx_memoryview_obj *__pyx_v_self); /* proto */
static PyObject *__pyx_memoryview___pyx_pf_15View_dot_MemoryView_10memoryview_14__str__(struct __pyx_memoryview_obj *__pyx_v_self); /* proto */
static PyObject *__pyx_memoryview___pyx_pf_15View_dot_MemoryView_10memoryview_16is_c_contig(struct __pyx_memoryview_obj *__pyx_v_self); /* proto */
static PyObject *__pyx_memoryview___pyx_pf_15View_dot_MemoryView_10memoryview_18is_f_contig(struct __pyx_memoryview_obj *__pyx_v_self); /* proto */
static PyObject *__pyx_memoryview___pyx_pf_15View_dot_MemoryView_10memoryview_20copy(struct __pyx_memoryview_obj *__pyx_v_self); /* proto */
static PyObject *__pyx_memoryview___pyx_pf_15View_dot_MemoryView_10memoryview_22copy_fortran(struct __pyx_memoryview_obj *__pyx_v_self); /* proto */
static PyObject *__pyx_pf___pyx_memoryview___reduce_cython__(CYTHON_UNUSED struct __pyx_memoryview_obj *__pyx_v_self); /* proto */
static PyObject *__pyx_pf___pyx_memoryview_2__setstate_cython__(CYTHON_UNUSED struct __pyx_memoryview_obj *__pyx_v_self, CYTHON_UNUSED PyObject *__pyx_v___pyx_state); /* proto */
static void __pyx_memoryviewslice___pyx_pf_15View_dot_MemoryView_16_memoryviewslice___dealloc__(struct __pyx_memoryviewslice_obj *__pyx_v_self); /* proto */
static PyObject *__pyx_pf_15View_dot_MemoryView_16_memoryviewslice_4base___get__(struct __pyx_memoryviewslice_obj *__pyx_v_self); /* proto */
static PyObject *__pyx_pf___pyx_memoryviewslice___reduce_cython__(CYTHON_UNUSED struct __pyx_memoryviewslice_obj *__pyx_v_self); /* proto */
static PyObject *__pyx_pf___pyx_memoryviewslice_2__setstate_cython__(CYTHON_UNUSED struct __pyx_memoryviewslice_obj *__pyx_v_self, CYTHON_UNUSED PyObject *__pyx_v___pyx_state); /* proto */
static PyObject *__pyx_pf_15View_dot_MemoryView___pyx_unpickle_Enum(CYTHON_UNUSED PyObject *__pyx_self, PyObject *__pyx_v___pyx_type, long __pyx_v___pyx_checksum, PyObject *__pyx_v___pyx_state); /* proto */
static PyObject *__pyx_tp_new_array(PyTypeObject *t, PyObject *a, PyObject *k); /*proto*/
static PyObject *__pyx_tp_new_Enum(PyTypeObject *t, PyObject *a, PyObject *k); /*proto*/
static PyObject *__pyx_tp_new_memoryview(PyTypeObject *t, PyObject *a, PyObject *k); /*proto*/
static PyObject *__pyx_tp_new__memoryviewslice(PyTypeObject *t, PyObject *a, PyObject *k); /*proto*/
static PyObject *__pyx_int_0;
static PyObject *__pyx_int_1;
static PyObject *__pyx_int_184977713;
static PyObject *__pyx_int_neg_1;
static PyObject *__pyx_slice_;
static PyObject *__pyx_tuple__2;
static PyObject *__pyx_tuple__3;
static PyObject *__pyx_tuple__4;
static PyObject *__pyx_tuple__5;
static PyObject *__pyx_tuple__6;
static PyObject *__pyx_tuple__7;
static PyObject *__pyx_tuple__8;
static PyObject *__pyx_tuple__9;
static PyObject *__pyx_tuple__10;
static PyObject *__pyx_tuple__11;
static PyObject *__pyx_tuple__12;
static PyObject *__pyx_tuple__13;
static PyObject *__pyx_tuple__14;
static PyObject *__pyx_tuple__15;
static PyObject *__pyx_tuple__16;
static PyObject *__pyx_tuple__17;
static PyObject *__pyx_tuple__18;
static PyObject *__pyx_tuple__19;
static PyObject *__pyx_tuple__20;
static PyObject *__pyx_tuple__21;
static PyObject *__pyx_tuple__22;
static PyObject *__pyx_tuple__23;
static PyObject *__pyx_tuple__24;
static PyObject *__pyx_tuple__25;
static PyObject *__pyx_tuple__26;
static PyObject *__pyx_codeobj__27;
/* Late includes */

/* "torchreid/metrics/rank_cylib/rank_cy.pyx":25
 * 
 * # Main interface
 * cpdef evaluate_cy(distmat, q_pids, g_pids, q_camids, g_camids, max_rank, use_metric_cuhk03=False):             # <<<<<<<<<<<<<<
 *     distmat = np.asarray(distmat, dtype=np.float32)
 *     q_pids = np.asarray(q_pids, dtype=np.int64)
 */

static PyObject *__pyx_pw_9torchreid_7metrics_10rank_cylib_7rank_cy_1evaluate_cy(PyObject *__pyx_self, PyObject *__pyx_args, PyObject *__pyx_kwds); /*proto*/
static PyObject *__pyx_f_9torchreid_7metrics_10rank_cylib_7rank_cy_evaluate_cy(PyObject *__pyx_v_distmat, PyObject *__pyx_v_q_pids, PyObject *__pyx_v_g_pids, PyObject *__pyx_v_q_camids, PyObject *__pyx_v_g_camids, PyObject *__pyx_v_max_rank, CYTHON_UNUSED int __pyx_skip_dispatch, struct __pyx_opt_args_9torchreid_7metrics_10rank_cylib_7rank_cy_evaluate_cy *__pyx_optional_args) {
  PyObject *__pyx_v_use_metric_cuhk03 = ((PyObject *)Py_False);
  PyObject *__pyx_r = NULL;
  __Pyx_RefNannyDeclarations
  PyObject *__pyx_t_1 = NULL;
  PyObject *__pyx_t_2 = NULL;
  PyObject *__pyx_t_3 = NULL;
  PyObject *__pyx_t_4 = NULL;
  PyObject *__pyx_t_5 = NULL;
  int __pyx_t_6;
  __Pyx_memviewslice __pyx_t_7 = { 0, 0, { 0 }, { 0 }, { 0 } };
  __Pyx_memviewslice __pyx_t_8 = { 0, 0, { 0 }, { 0 }, { 0 } };
  __Pyx_memviewslice __pyx_t_9 = { 0, 0, { 0 }, { 0 }, { 0 } };
  __Pyx_memviewslice __pyx_t_10 = { 0, 0, { 0 }, { 0 }, { 0 } };
  __Pyx_memviewslice __pyx_t_11 = { 0, 0, { 0 }, { 0 }, { 0 } };
  long __pyx_t_12;
  int __pyx_lineno = 0;
  const char *__pyx_filename = NULL;
  int __pyx_clineno = 0;
  __Pyx_RefNannySetupContext("evaluate_cy", 0);
  if (__pyx_optional_args) {
    if (__pyx_optional_args->__pyx_n > 0) {
      __pyx_v_use_metric_cuhk03 = __pyx_optional_args->use_metric_cuhk03;
    }
  }
  __Pyx_INCREF(__pyx_v_distmat);
  __Pyx_INCREF(__pyx_v_q_pids);
  __Pyx_INCREF(__pyx_v_g_pids);
  __Pyx_INCREF(__pyx_v_q_camids);
  __Pyx_INCREF(__pyx_v_g_camids);

  /* "torchreid/metrics/rank_cylib/rank_cy.pyx":26
 * # Main interface
 * cpdef evaluate_cy(distmat, q_pids, g_pids, q_camids, g_camids, max_rank, use_metric_cuhk03=False):
 *     distmat = np.asarray(distmat, dtype=np.float32)             # <<<<<<<<<<<<<<
 *     q_pids = np.asarray(q_pids, dtype=np.int64)
 *     g_pids = np.asarray(g_pids, dtype=np.int64)
 */
  __Pyx_GetModuleGlobalName(__pyx_t_1, __pyx_n_s_np); if (unlikely(!__pyx_t_1)) __PYX_ERR(0, 26, __pyx_L1_error)
  __Pyx_GOTREF(__pyx_t_1);
  __pyx_t_2 = __Pyx_PyObject_GetAttrStr(__pyx_t_1, __pyx_n_s_asarray); if (unlikely(!__pyx_t_2)) __PYX_ERR(0, 26, __pyx_L1_error)
  __Pyx_GOTREF(__pyx_t_2);
  __Pyx_DECREF(__pyx_t_1); __pyx_t_1 = 0;
  __pyx_t_1 = PyTuple_New(1); if (unlikely(!__pyx_t_1)) __PYX_ERR(0, 26, __pyx_L1_error)
  __Pyx_GOTREF(__pyx_t_1);
  __Pyx_INCREF(__pyx_v_distmat);
  __Pyx_GIVEREF(__pyx_v_distmat);
  PyTuple_SET_ITEM(__pyx_t_1, 0, __pyx_v_distmat);
  __pyx_t_3 = __Pyx_PyDict_NewPresized(1); if (unlikely(!__pyx_t_3)) __PYX_ERR(0, 26, __pyx_L1_error)
  __Pyx_GOTREF(__pyx_t_3);
  __Pyx_GetModuleGlobalName(__pyx_t_4, __pyx_n_s_np); if (unlikely(!__pyx_t_4)) __PYX_ERR(0, 26, __pyx_L1_error)
  __Pyx_GOTREF(__pyx_t_4);
  __pyx_t_5 = __Pyx_PyObject_GetAttrStr(__pyx_t_4, __pyx_n_s_float32); if (unlikely(!__pyx_t_5)) __PYX_ERR(0, 26, __pyx_L1_error)
  __Pyx_GOTREF(__pyx_t_5);
  __Pyx_DECREF(__pyx_t_4); __pyx_t_4 = 0;
  if (PyDict_SetItem(__pyx_t_3, __pyx_n_s_dtype, __pyx_t_5) < 0) __PYX_ERR(0, 26, __pyx_L1_error)
  __Pyx_DECREF(__pyx_t_5); __pyx_t_5 = 0;
  __pyx_t_5 = __Pyx_PyObject_Call(__pyx_t_2, __pyx_t_1, __pyx_t_3); if (unlikely(!__pyx_t_5)) __PYX_ERR(0, 26, __pyx_L1_error)
  __Pyx_GOTREF(__pyx_t_5);
  __Pyx_DECREF(__pyx_t_2); __pyx_t_2 = 0;
  __Pyx_DECREF(__pyx_t_1); __pyx_t_1 = 0;
  __Pyx_DECREF(__pyx_t_3); __pyx_t_3 = 0;
  __Pyx_DECREF_SET(__pyx_v_distmat, __pyx_t_5);
  __pyx_t_5 = 0;

  /* "torchreid/metrics/rank_cylib/rank_cy.pyx":27
 * cpdef evaluate_cy(distmat, q_pids, g_pids, q_camids, g_camids, max_rank, use_metric_cuhk03=False):
 *     distmat = np.asarray(distmat, dtype=np.float32)
 *     q_pids = np.asarray(q_pids, dtype=np.int64)             # <<<<<<<<<<<<<<
 *     g_pids = np.asarray(g_pids, dtype=np.int64)
 *     q_camids = np.asarray(q_camids, dtype=np.int64)
 */
  __Pyx_GetModuleGlobalName(__pyx_t_5, __pyx_n_s_np); if (unlikely(!__pyx_t_5)) __PYX_ERR(0, 27, __pyx_L1_error)
  __Pyx_GOTREF(__pyx_t_5);
  __pyx_t_3 = __Pyx_PyObject_GetAttrStr(__pyx_t_5, __pyx_n_s_asarray); if (unlikely(!__pyx_t_3)) __PYX_ERR(0, 27, __pyx_L1_error)
  __Pyx_GOTREF(__pyx_t_3);
  __Pyx_DECREF(__pyx_t_5); __pyx_t_5 = 0;
  __pyx_t_5 = PyTuple_New(1); if (unlikely(!__pyx_t_5)) __PYX_ERR(0, 27, __pyx_L1_error)
  __Pyx_GOTREF(__pyx_t_5);
  __Pyx_INCREF(__pyx_v_q_pids);
  __Pyx_GIVEREF(__pyx_v_q_pids);
  PyTuple_SET_ITEM(__pyx_t_5, 0, __pyx_v_q_pids);
  __pyx_t_1 = __Pyx_PyDict_NewPresized(1); if (unlikely(!__pyx_t_1)) __PYX_ERR(0, 27, __pyx_L1_error)
  __Pyx_GOTREF(__pyx_t_1);
  __Pyx_GetModuleGlobalName(__pyx_t_2, __pyx_n_s_np); if (unlikely(!__pyx_t_2)) __PYX_ERR(0, 27, __pyx_L1_error)
  __Pyx_GOTREF(__pyx_t_2);
  __pyx_t_4 = __Pyx_PyObject_GetAttrStr(__pyx_t_2, __pyx_n_s_int64); if (unlikely(!__pyx_t_4)) __PYX_ERR(0, 27, __pyx_L1_error)
  __Pyx_GOTREF(__pyx_t_4);
  __Pyx_DECREF(__pyx_t_2); __pyx_t_2 = 0;
  if (PyDict_SetItem(__pyx_t_1, __pyx_n_s_dtype, __pyx_t_4) < 0) __PYX_ERR(0, 27, __pyx_L1_error)
  __Pyx_DECREF(__pyx_t_4); __pyx_t_4 = 0;
  __pyx_t_4 = __Pyx_PyObject_Call(__pyx_t_3, __pyx_t_5, __pyx_t_1); if (unlikely(!__pyx_t_4)) __PYX_ERR(0, 27, __pyx_L1_error)
  __Pyx_GOTREF(__pyx_t_4);
  __Pyx_DECREF(__pyx_t_3); __pyx_t_3 = 0;
  __Pyx_DECREF(__pyx_t_5); __pyx_t_5 = 0;
  __Pyx_DECREF(__pyx_t_1); __pyx_t_1 = 0;
  __Pyx_DECREF_SET(__pyx_v_q_pids, __pyx_t_4);
  __pyx_t_4 = 0;

  /* "torchreid/metrics/rank_cylib/rank_cy.pyx":28
 *     distmat = np.asarray(distmat, dtype=np.float32)
 *     q_pids = np.asarray(q_pids, dtype=np.int64)
 *     g_pids = np.asarray(g_pids, dtype=np.int64)             # <<<<<<<<<<<<<<
 *     q_camids = np.asarray(q_camids, dtype=np.int64)
 *     g_camids = np.asarray(g_camids, dtype=np.int64)
 */
  __Pyx_GetModuleGlobalName(__pyx_t_4, __pyx_n_s_np); if (unlikely(!__pyx_t_4)) __PYX_ERR(0, 28, __pyx_L1_error)
  __Pyx_GOTREF(__pyx_t_4);
  __pyx_t_1 = __Pyx_PyObject_GetAttrStr(__pyx_t_4, __pyx_n_s_asarray); if (unlikely(!__pyx_t_1)) __PYX_ERR(0, 28, __pyx_L1_error)
  __Pyx_GOTREF(__pyx_t_1);
  __Pyx_DECREF(__pyx_t_4); __pyx_t_4 = 0;
  __pyx_t_4 = PyTuple_New(1); if (unlikely(!__pyx_t_4)) __PYX_ERR(0, 28, __pyx_L1_error)
  __Pyx_GOTREF(__pyx_t_4);
  __Pyx_INCREF(__pyx_v_g_pids);
  __Pyx_GIVEREF(__pyx_v_g_pids);
  PyTuple_SET_ITEM(__pyx_t_4, 0, __pyx_v_g_pids);
  __pyx_t_5 = __Pyx_PyDict_NewPresized(1); if (unlikely(!__pyx_t_5)) __PYX_ERR(0, 28, __pyx_L1_error)
  __Pyx_GOTREF(__pyx_t_5);
  __Pyx_GetModuleGlobalName(__pyx_t_3, __pyx_n_s_np); if (unlikely(!__pyx_t_3)) __PYX_ERR(0, 28, __pyx_L1_error)
  __Pyx_GOTREF(__pyx_t_3);
  __pyx_t_2 = __Pyx_PyObject_GetAttrStr(__pyx_t_3, __pyx_n_s_int64); if (unlikely(!__pyx_t_2)) __PYX_ERR(0, 28, __pyx_L1_error)
  __Pyx_GOTREF(__pyx_t_2);
  __Pyx_DECREF(__pyx_t_3); __pyx_t_3 = 0;
  if (PyDict_SetItem(__pyx_t_5, __pyx_n_s_dtype, __pyx_t_2) < 0) __PYX_ERR(0, 28, __pyx_L1_error)
  __Pyx_DECREF(__pyx_t_2); __pyx_t_2 = 0;
  __pyx_t_2 = __Pyx_PyObject_Call(__pyx_t_1, __pyx_t_4, __pyx_t_5); if (unlikely(!__pyx_t_2)) __PYX_ERR(0, 28, __pyx_L1_error)
  __Pyx_GOTREF(__pyx_t_2);
  __Pyx_DECREF(__pyx_t_1); __pyx_t_1 = 0;
  __Pyx_DECREF(__pyx_t_4); __pyx_t_4 = 0;
  __Pyx_DECREF(__pyx_t_5); __pyx_t_5 = 0;
  __Pyx_DECREF_SET(__pyx_v_g_pids, __pyx_t_2);
  __pyx_t_2 = 0;

  /* "torchreid/metrics/rank_cylib/rank_cy.pyx":29
 *     q_pids = np.asarray(q_pids, dtype=np.int64)
 *     g_pids = np.asarray(g_pids, dtype=np.int64)
 *     q_camids = np.asarray(q_camids, dtype=np.int64)             # <<<<<<<<<<<<<<
 *     g_camids = np.asarray(g_camids, dtype=np.int64)
 *     if use_metric_cuhk03:
 */
  __Pyx_GetModuleGlobalName(__pyx_t_2, __pyx_n_s_np); if (unlikely(!__pyx_t_2)) __PYX_ERR(0, 29, __pyx_L1_error)
  __Pyx_GOTREF(__pyx_t_2);
  __pyx_t_5 = __Pyx_PyObject_GetAttrStr(__pyx_t_2, __pyx_n_s_asarray); if (unlikely(!__pyx_t_5)) __PYX_ERR(0, 29, __pyx_L1_error)
  __Pyx_GOTREF(__pyx_t_5);
  __Pyx_DECREF(__pyx_t_2); __pyx_t_2 = 0;
  __pyx_t_2 = PyTuple_New(1); if (unlikely(!__pyx_t_2)) __PYX_ERR(0, 29, __pyx_L1_error)
  __Pyx_GOTREF(__pyx_t_2);
  __Pyx_INCREF(__pyx_v_q_camids);
  __Pyx_GIVEREF(__pyx_v_q_camids);
  PyTuple_SET_ITEM(__pyx_t_2, 0, __pyx_v_q_camids);
  __pyx_t_4 = __Pyx_PyDict_NewPresized(1); if (unlikely(!__pyx_t_4)) __PYX_ERR(0, 29, __pyx_L1_error)
  __Pyx_GOTREF(__pyx_t_4);
  __Pyx_GetModuleGlobalName(__pyx_t_1, __pyx_n_s_np); if (unlikely(!__pyx_t_1)) __PYX_ERR(0, 29, __pyx_L1_error)
  __Pyx_GOTREF(__pyx_t_1);
  __pyx_t_3 = __Pyx_PyObject_GetAttrStr(__pyx_t_1, __pyx_n_s_int64); if (unlikely(!__pyx_t_3)) __PYX_ERR(0, 29, __pyx_L1_error)
  __Pyx_GOTREF(__pyx_t_3);
  __Pyx_DECREF(__pyx_t_1); __pyx_t_1 = 0;
  if (PyDict_SetItem(__pyx_t_4, __pyx_n_s_dtype, __pyx_t_3) < 0) __PYX_ERR(0, 29, __pyx_L1_error)
  __Pyx_DECREF(__pyx_t_3); __pyx_t_3 = 0;
  __pyx_t_3 = __Pyx_PyObject_Call(__pyx_t_5, __pyx_t_2, __pyx_t_4); if (unlikely(!__pyx_t_3)) __PYX_ERR(0, 29, __pyx_L1_error)
  __Pyx_GOTREF(__pyx_t_3);
  __Pyx_DECREF(__pyx_t_5); __pyx_t_5 = 0;
  __Pyx_DECREF(__pyx_t_2); __pyx_t_2 = 0;
  __Pyx_DECREF(__pyx_t_4); __pyx_t_4 = 0;
  __Pyx_DECREF_SET(__pyx_v_q_camids, __pyx_t_3);
  __pyx_t_3 = 0;

  /* "torchreid/metrics/rank_cylib/rank_cy.pyx":30
 *     g_pids = np.asarray(g_pids, dtype=np.int64)
 *     q_camids = np.asarray(q_camids, dtype=np.int64)
 *     g_camids = np.asarray(g_camids, dtype=np.int64)             # <<<<<<<<<<<<<<
 *     if use_metric_cuhk03:
 *         return eval_cuhk03_cy(distmat, q_pids, g_pids, q_camids, g_camids, max_rank)
 */
  __Pyx_GetModuleGlobalName(__pyx_t_3, __pyx_n_s_np); if (unlikely(!__pyx_t_3)) __PYX_ERR(0, 30, __pyx_L1_error)
  __Pyx_GOTREF(__pyx_t_3);
  __pyx_t_4 = __Pyx_PyObject_GetAttrStr(__pyx_t_3, __pyx_n_s_asarray); if (unlikely(!__pyx_t_4)) __PYX_ERR(0, 30, __pyx_L1_error)
  __Pyx_GOTREF(__pyx_t_4);
  __Pyx_DECREF(__pyx_t_3); __pyx_t_3 = 0;
  __pyx_t_3 = PyTuple_New(1); if (unlikely(!__pyx_t_3)) __PYX_ERR(0, 30, __pyx_L1_error)
  __Pyx_GOTREF(__pyx_t_3);
  __Pyx_INCREF(__pyx_v_g_camids);
  __Pyx_GIVEREF(__pyx_v_g_camids);
  PyTuple_SET_ITEM(__pyx_t_3, 0, __pyx_v_g_camids);
  __pyx_t_2 = __Pyx_PyDict_NewPresized(1); if (unlikely(!__pyx_t_2)) __PYX_ERR(0, 30, __pyx_L1_error)
  __Pyx_GOTREF(__pyx_t_2);
  __Pyx_GetModuleGlobalName(__pyx_t_5, __pyx_n_s_np); if (unlikely(!__pyx_t_5)) __PYX_ERR(0, 30, __pyx_L1_error)
  __Pyx_GOTREF(__pyx_t_5);
  __pyx_t_1 = __Pyx_PyObject_GetAttrStr(__pyx_t_5, __pyx_n_s_int64); if (unlikely(!__pyx_t_1)) __PYX_ERR(0, 30, __pyx_L1_error)
  __Pyx_GOTREF(__pyx_t_1);
  __Pyx_DECREF(__pyx_t_5); __pyx_t_5 = 0;
  if (PyDict_SetItem(__pyx_t_2, __pyx_n_s_dtype, __pyx_t_1) < 0) __PYX_ERR(0, 30, __pyx_L1_error)
  __Pyx_DECREF(__pyx_t_1); __pyx_t_1 = 0;
  __pyx_t_1 = __Pyx_PyObject_Call(__pyx_t_4, __pyx_t_3, __pyx_t_2); if (unlikely(!__pyx_t_1)) __PYX_ERR(0, 30, __pyx_L1_error)
  __Pyx_GOTREF(__pyx_t_1);
  __Pyx_DECREF(__pyx_t_4); __pyx_t_4 = 0;
  __Pyx_DECREF(__pyx_t_3); __pyx_t_3 = 0;
  __Pyx_DECREF(__pyx_t_2); __pyx_t_2 = 0;
  __Pyx_DECREF_SET(__pyx_v_g_camids, __pyx_t_1);
  __pyx_t_1 = 0;

  /* "torchreid/metrics/rank_cylib/rank_cy.pyx":31
 *     q_camids = np.asarray(q_camids, dtype=np.int64)
 *     g_camids = np.asarray(g_camids, dtype=np.int64)
 *     if use_metric_cuhk03:             # <<<<<<<<<<<<<<
 *         return eval_cuhk03_cy(distmat, q_pids, g_pids, q_camids, g_camids, max_rank)
 *     return eval_market1501_cy(distmat, q_pids, g_pids, q_camids, g_camids, max_rank)
 */
  __pyx_t_6 = __Pyx_PyObject_IsTrue(__pyx_v_use_metric_cuhk03); if (unlikely(__pyx_t_6 < 0)) __PYX_ERR(0, 31, __pyx_L1_error)
  if (__pyx_t_6) {

    /* "torchreid/metrics/rank_cylib/rank_cy.pyx":32
 *     g_camids = np.asarray(g_camids, dtype=np.int64)
 *     if use_metric_cuhk03:
 *         return eval_cuhk03_cy(distmat, q_pids, g_pids, q_camids, g_camids, max_rank)             # <<<<<<<<<<<<<<
 *     return eval_market1501_cy(distmat, q_pids, g_pids, q_camids, g_camids, max_rank)
 * 
 */
    __Pyx_XDECREF(__pyx_r);
    __pyx_t_7 = __Pyx_PyObject_to_MemoryviewSlice_dsds_float(__pyx_v_distmat, PyBUF_WRITABLE); if (unlikely(!__pyx_t_7.memview)) __PYX_ERR(0, 32, __pyx_L1_error)
    __pyx_t_8 = __Pyx_PyObject_to_MemoryviewSlice_ds_long(__pyx_v_q_pids, PyBUF_WRITABLE); if (unlikely(!__pyx_t_8.memview)) __PYX_ERR(0, 32, __pyx_L1_error)
    __pyx_t_9 = __Pyx_PyObject_to_MemoryviewSlice_ds_long(__pyx_v_g_pids, PyBUF_WRITABLE); if (unlikely(!__pyx_t_9.memview)) __PYX_ERR(0, 32, __pyx_L1_error)
    __pyx_t_10 = __Pyx_PyObject_to_MemoryviewSlice_ds_long(__pyx_v_q_camids, PyBUF_WRITABLE); if (unlikely(!__pyx_t_10.memview)) __PYX_ERR(0, 32, __pyx_L1_error)
    __pyx_t_11 = __Pyx_PyObject_to_MemoryviewSlice_ds_long(__pyx_v_g_camids, PyBUF_WRITABLE); if (unlikely(!__pyx_t_11.memview)) __PYX_ERR(0, 32, __pyx_L1_error)
    __pyx_t_12 = __Pyx_PyInt_As_long(__pyx_v_max_rank); if (unlikely((__pyx_t_12 == (long)-1) && PyErr_Occurred())) __PYX_ERR(0, 32, __pyx_L1_error)
    __pyx_t_1 = __pyx_f_9torchreid_7metrics_10rank_cylib_7rank_cy_eval_cuhk03_cy(__pyx_t_7, __pyx_t_8, __pyx_t_9, __pyx_t_10, __pyx_t_11, __pyx_t_12, 0); if (unlikely(!__pyx_t_1)) __PYX_ERR(0, 32, __pyx_L1_error)
    __Pyx_GOTREF(__pyx_t_1);
    __PYX_XDEC_MEMVIEW(&__pyx_t_7, 1);
    __pyx_t_7.memview = NULL;
    __pyx_t_7.data = NULL;
    __PYX_XDEC_MEMVIEW(&__pyx_t_8, 1);
    __pyx_t_8.memview = NULL;
    __pyx_t_8.data = NULL;
    __PYX_XDEC_MEMVIEW(&__pyx_t_9, 1);
    __pyx_t_9.memview = NULL;
    __pyx_t_9.data = NULL;
    __PYX_XDEC_MEMVIEW(&__pyx_t_10, 1);
    __pyx_t_10.memview = NULL;
    __pyx_t_10.data = NULL;
    __PYX_XDEC_MEMVIEW(&__pyx_t_11, 1);
    __pyx_t_11.memview = NULL;
    __pyx_t_11.data = NULL;
    __pyx_r = __pyx_t_1;
    __pyx_t_1 = 0;
    goto __pyx_L0;

    /* "torchreid/metrics/rank_cylib/rank_cy.pyx":31
 *     q_camids = np.asarray(q_camids, dtype=np.int64)
 *     g_camids = np.asarray(g_camids, dtype=np.int64)
 *     if use_metric_cuhk03:             # <<<<<<<<<<<<<<
 *         return eval_cuhk03_cy(distmat, q_pids, g_pids, q_camids, g_camids, max_rank)
 *     return eval_market1501_cy(distmat, q_pids, g_pids, q_camids, g_camids, max_rank)
 */
  }

  /* "torchreid/metrics/rank_cylib/rank_cy.pyx":33
 *     if use_metric_cuhk03:
 *         return eval_cuhk03_cy(distmat, q_pids, g_pids, q_camids, g_camids, max_rank)
 *     return eval_market1501_cy(distmat, q_pids, g_pids, q_camids, g_camids, max_rank)             # <<<<<<<<<<<<<<
 * 
 * 
 */
  __Pyx_XDECREF(__pyx_r);
  __pyx_t_7 = __Pyx_PyObject_to_MemoryviewSlice_dsds_float(__pyx_v_distmat, PyBUF_WRITABLE); if (unlikely(!__pyx_t_7.memview)) __PYX_ERR(0, 33, __pyx_L1_error)
  __pyx_t_11 = __Pyx_PyObject_to_MemoryviewSlice_ds_long(__pyx_v_q_pids, PyBUF_WRITABLE); if (unlikely(!__pyx_t_11.memview)) __PYX_ERR(0, 33, __pyx_L1_error)
  __pyx_t_10 = __Pyx_PyObject_to_MemoryviewSlice_ds_long(__pyx_v_g_pids, PyBUF_WRITABLE); if (unlikely(!__pyx_t_10.memview)) __PYX_ERR(0, 33, __pyx_L1_error)
  __pyx_t_9 = __Pyx_PyObject_to_MemoryviewSlice_ds_long(__pyx_v_q_camids, PyBUF_WRITABLE); if (unlikely(!__pyx_t_9.memview)) __PYX_ERR(0, 33, __pyx_L1_error)
  __pyx_t_8 = __Pyx_PyObject_to_MemoryviewSlice_ds_long(__pyx_v_g_camids, PyBUF_WRITABLE); if (unlikely(!__pyx_t_8.memview)) __PYX_ERR(0, 33, __pyx_L1_error)
  __pyx_t_12 = __Pyx_PyInt_As_long(__pyx_v_max_rank); if (unlikely((__pyx_t_12 == (long)-1) && PyErr_Occurred())) __PYX_ERR(0, 33, __pyx_L1_error)
  __pyx_t_1 = __pyx_f_9torchreid_7metrics_10rank_cylib_7rank_cy_eval_market1501_cy(__pyx_t_7, __pyx_t_11, __pyx_t_10, __pyx_t_9, __pyx_t_8, __pyx_t_12, 0); if (unlikely(!__pyx_t_1)) __PYX_ERR(0, 33, __pyx_L1_error)
  __Pyx_GOTREF(__pyx_t_1);
  __PYX_XDEC_MEMVIEW(&__pyx_t_7, 1);
  __pyx_t_7.memview = NULL;
  __pyx_t_7.data = NULL;
  __PYX_XDEC_MEMVIEW(&__pyx_t_11, 1);
  __pyx_t_11.memview = NULL;
  __pyx_t_11.data = NULL;
  __PYX_XDEC_MEMVIEW(&__pyx_t_10, 1);
  __pyx_t_10.memview = NULL;
  __pyx_t_10.data = NULL;
  __PYX_XDEC_MEMVIEW(&__pyx_t_9, 1);
  __pyx_t_9.memview = NULL;
  __pyx_t_9.data = NULL;
  __PYX_XDEC_MEMVIEW(&__pyx_t_8, 1);
  __pyx_t_8.memview = NULL;
  __pyx_t_8.data = NULL;
  __pyx_r = __pyx_t_1;
  __pyx_t_1 = 0;
  goto __pyx_L0;

  /* "torchreid/metrics/rank_cylib/rank_cy.pyx":25
 * 
 * # Main interface
 * cpdef evaluate_cy(distmat, q_pids, g_pids, q_camids, g_camids, max_rank, use_metric_cuhk03=False):             # <<<<<<<<<<<<<<
 *     distmat = np.asarray(distmat, dtype=np.float32)
 *     q_pids = np.asarray(q_pids, dtype=np.int64)
 */

  /* function exit code */
  __pyx_L1_error:;
  __Pyx_XDECREF(__pyx_t_1);
  __Pyx_XDECREF(__pyx_t_2);
  __Pyx_XDECREF(__pyx_t_3);
  __Pyx_XDECREF(__pyx_t_4);
  __Pyx_XDECREF(__pyx_t_5);
  __PYX_XDEC_MEMVIEW(&__pyx_t_7, 1);
  __PYX_XDEC_MEMVIEW(&__pyx_t_8, 1);
  __PYX_XDEC_MEMVIEW(&__pyx_t_9, 1);
  __PYX_XDEC_MEMVIEW(&__pyx_t_10, 1);
  __PYX_XDEC_MEMVIEW(&__pyx_t_11, 1);
  __Pyx_AddTraceback("torchreid.metrics.rank_cylib.rank_cy.evaluate_cy", __pyx_clineno, __pyx_lineno, __pyx_filename);
  __pyx_r = 0;
  __pyx_L0:;
  __Pyx_XDECREF(__pyx_v_distmat);
  __Pyx_XDECREF(__pyx_v_q_pids);
  __Pyx_XDECREF(__pyx_v_g_pids);
  __Pyx_XDECREF(__pyx_v_q_camids);
  __Pyx_XDECREF(__pyx_v_g_camids);
  __Pyx_XGIVEREF(__pyx_r);
  __Pyx_RefNannyFinishContext();
  return __pyx_r;
}

/* Python wrapper */
static PyObject *__pyx_pw_9torchreid_7metrics_10rank_cylib_7rank_cy_1evaluate_cy(PyObject *__pyx_self, PyObject *__pyx_args, PyObject *__pyx_kwds); /*proto*/
static PyObject *__pyx_pw_9torchreid_7metrics_10rank_cylib_7rank_cy_1evaluate_cy(PyObject *__pyx_self, PyObject *__pyx_args, PyObject *__pyx_kwds) {
  PyObject *__pyx_v_distmat = 0;
  PyObject *__pyx_v_q_pids = 0;
  PyObject *__pyx_v_g_pids = 0;
  PyObject *__pyx_v_q_camids = 0;
  PyObject *__pyx_v_g_camids = 0;
  PyObject *__pyx_v_max_rank = 0;
  PyObject *__pyx_v_use_metric_cuhk03 = 0;
  int __pyx_lineno = 0;
  const char *__pyx_filename = NULL;
  int __pyx_clineno = 0;
  PyObject *__pyx_r = 0;
  __Pyx_RefNannyDeclarations
  __Pyx_RefNannySetupContext("evaluate_cy (wrapper)", 0);
  {
    static PyObject **__pyx_pyargnames[] = {&__pyx_n_s_distmat,&__pyx_n_s_q_pids,&__pyx_n_s_g_pids,&__pyx_n_s_q_camids,&__pyx_n_s_g_camids,&__pyx_n_s_max_rank,&__pyx_n_s_use_metric_cuhk03,0};
    PyObject* values[7] = {0,0,0,0,0,0,0};
    values[6] = ((PyObject *)Py_False);
    if (unlikely(__pyx_kwds)) {
      Py_ssize_t kw_args;
      const Py_ssize_t pos_args = PyTuple_GET_SIZE(__pyx_args);
      switch (pos_args) {
        case  7: values[6] = PyTuple_GET_ITEM(__pyx_args, 6);
        CYTHON_FALLTHROUGH;
        case  6: values[5] = PyTuple_GET_ITEM(__pyx_args, 5);
        CYTHON_FALLTHROUGH;
        case  5: values[4] = PyTuple_GET_ITEM(__pyx_args, 4);
        CYTHON_FALLTHROUGH;
        case  4: values[3] = PyTuple_GET_ITEM(__pyx_args, 3);
        CYTHON_FALLTHROUGH;
        case  3: values[2] = PyTuple_GET_ITEM(__pyx_args, 2);
        CYTHON_FALLTHROUGH;
        case  2: values[1] = PyTuple_GET_ITEM(__pyx_args, 1);
        CYTHON_FALLTHROUGH;
        case  1: values[0] = PyTuple_GET_ITEM(__pyx_args, 0);
        CYTHON_FALLTHROUGH;
        case  0: break;
        default: goto __pyx_L5_argtuple_error;
      }
      kw_args = PyDict_Size(__pyx_kwds);
      switch (pos_args) {
        case  0:
        if (likely((values[0] = __Pyx_PyDict_GetItemStr(__pyx_kwds, __pyx_n_s_distmat)) != 0)) kw_args--;
        else goto __pyx_L5_argtuple_error;
        CYTHON_FALLTHROUGH;
        case  1:
        if (likely((values[1] = __Pyx_PyDict_GetItemStr(__pyx_kwds, __pyx_n_s_q_pids)) != 0)) kw_args--;
        else {
          __Pyx_RaiseArgtupleInvalid("evaluate_cy", 0, 6, 7, 1); __PYX_ERR(0, 25, __pyx_L3_error)
        }
        CYTHON_FALLTHROUGH;
        case  2:
        if (likely((values[2] = __Pyx_PyDict_GetItemStr(__pyx_kwds, __pyx_n_s_g_pids)) != 0)) kw_args--;
        else {
          __Pyx_RaiseArgtupleInvalid("evaluate_cy", 0, 6, 7, 2); __PYX_ERR(0, 25, __pyx_L3_error)
        }
        CYTHON_FALLTHROUGH;
        case  3:
        if (likely((values[3] = __Pyx_PyDict_GetItemStr(__pyx_kwds, __pyx_n_s_q_camids)) != 0)) kw_args--;
        else {
          __Pyx_RaiseArgtupleInvalid("evaluate_cy", 0, 6, 7, 3); __PYX_ERR(0, 25, __pyx_L3_error)
        }
        CYTHON_FALLTHROUGH;
        case  4:
        if (likely((values[4] = __Pyx_PyDict_GetItemStr(__pyx_kwds, __pyx_n_s_g_camids)) != 0)) kw_args--;
        else {
          __Pyx_RaiseArgtupleInvalid("evaluate_cy", 0, 6, 7, 4); __PYX_ERR(0, 25, __pyx_L3_error)
        }
        CYTHON_FALLTHROUGH;
        case  5:
        if (likely((values[5] = __Pyx_PyDict_GetItemStr(__pyx_kwds, __pyx_n_s_max_rank)) != 0)) kw_args--;
        else {
          __Pyx_RaiseArgtupleInvalid("evaluate_cy", 0, 6, 7, 5); __PYX_ERR(0, 25, __pyx_L3_error)
        }
        CYTHON_FALLTHROUGH;
        case  6:
        if (kw_args > 0) {
          PyObject* value = __Pyx_PyDict_GetItemStr(__pyx_kwds, __pyx_n_s_use_metric_cuhk03);
          if (value) { values[6] = value; kw_args--; }
        }
      }
      if (unlikely(kw_args > 0)) {
        if (unlikely(__Pyx_ParseOptionalKeywords(__pyx_kwds, __pyx_pyargnames, 0, values, pos_args, "evaluate_cy") < 0)) __PYX_ERR(0, 25, __pyx_L3_error)
      }
    } else {
      switch (PyTuple_GET_SIZE(__pyx_args)) {
        case  7: values[6] = PyTuple_GET_ITEM(__pyx_args, 6);
        CYTHON_FALLTHROUGH;
        case  6: values[5] = PyTuple_GET_ITEM(__pyx_args, 5);
        values[4] = PyTuple_GET_ITEM(__pyx_args, 4);
        values[3] = PyTuple_GET_ITEM(__pyx_args, 3);
        values[2] = PyTuple_GET_ITEM(__pyx_args, 2);
        values[1] = PyTuple_GET_ITEM(__pyx_args, 1);
        values[0] = PyTuple_GET_ITEM(__pyx_args, 0);
        break;
        default: goto __pyx_L5_argtuple_error;
      }
    }
    __pyx_v_distmat = values[0];
    __pyx_v_q_pids = values[1];
    __pyx_v_g_pids = values[2];
    __pyx_v_q_camids = values[3];
    __pyx_v_g_camids = values[4];
    __pyx_v_max_rank = values[5];
    __pyx_v_use_metric_cuhk03 = values[6];
  }
  goto __pyx_L4_argument_unpacking_done;
  __pyx_L5_argtuple_error:;
  __Pyx_RaiseArgtupleInvalid("evaluate_cy", 0, 6, 7, PyTuple_GET_SIZE(__pyx_args)); __PYX_ERR(0, 25, __pyx_L3_error)
  __pyx_L3_error:;
  __Pyx_AddTraceback("torchreid.metrics.rank_cylib.rank_cy.evaluate_cy", __pyx_clineno, __pyx_lineno, __pyx_filename);
  __Pyx_RefNannyFinishContext();
  return NULL;
  __pyx_L4_argument_unpacking_done:;
  __pyx_r = __pyx_pf_9torchreid_7metrics_10rank_cylib_7rank_cy_evaluate_cy(__pyx_self, __pyx_v_distmat, __pyx_v_q_pids, __pyx_v_g_pids, __pyx_v_q_camids, __pyx_v_g_camids, __pyx_v_max_rank, __pyx_v_use_metric_cuhk03);

  /* function exit code */
  __Pyx_RefNannyFinishContext();
  return __pyx_r;
}

static PyObject *__pyx_pf_9torchreid_7metrics_10rank_cylib_7rank_cy_evaluate_cy(CYTHON_UNUSED PyObject *__pyx_self, PyObject *__pyx_v_distmat, PyObject *__pyx_v_q_pids, PyObject *__pyx_v_g_pids, PyObject *__pyx_v_q_camids, PyObject *__pyx_v_g_camids, PyObject *__pyx_v_max_rank, PyObject *__pyx_v_use_metric_cuhk03) {
  PyObject *__pyx_r = NULL;
  __Pyx_RefNannyDeclarations
  PyObject *__pyx_t_1 = NULL;
  struct __pyx_opt_args_9torchreid_7metrics_10rank_cylib_7rank_cy_evaluate_cy __pyx_t_2;
  int __pyx_lineno = 0;
  const char *__pyx_filename = NULL;
  int __pyx_clineno = 0;
  __Pyx_RefNannySetupContext("evaluate_cy", 0);
  __Pyx_XDECREF(__pyx_r);
  __pyx_t_2.__pyx_n = 1;
  __pyx_t_2.use_metric_cuhk03 = __pyx_v_use_metric_cuhk03;
  __pyx_t_1 = __pyx_f_9torchreid_7metrics_10rank_cylib_7rank_cy_evaluate_cy(__pyx_v_distmat, __pyx_v_q_pids, __pyx_v_g_pids, __pyx_v_q_camids, __pyx_v_g_camids, __pyx_v_max_rank, 0, &__pyx_t_2); if (unlikely(!__pyx_t_1)) __PYX_ERR(0, 25, __pyx_L1_error)
  __Pyx_GOTREF(__pyx_t_1);
  __pyx_r = __pyx_t_1;
  __pyx_t_1 = 0;
  goto __pyx_L0;

  /* function exit code */
  __pyx_L1_error:;
  __Pyx_XDECREF(__pyx_t_1);
  __Pyx_AddTraceback("torchreid.metrics.rank_cylib.rank_cy.evaluate_cy", __pyx_clineno, __pyx_lineno, __pyx_filename);
  __pyx_r = NULL;
  __pyx_L0:;
  __Pyx_XGIVEREF(__pyx_r);
  __Pyx_RefNannyFinishContext();
  return __pyx_r;
}

/* "torchreid/metrics/rank_cylib/rank_cy.pyx":36
 * 
 * 
 * cpdef eval_cuhk03_cy(float[:,:] distmat, long[:] q_pids, long[:]g_pids,             # <<<<<<<<<<<<<<
 *                      long[:]q_camids, long[:]g_camids, long max_rank):
 * 
 */

static PyObject *__pyx_pw_9torchreid_7metrics_10rank_cylib_7rank_cy_3eval_cuhk03_cy(PyObject *__pyx_self, PyObject *__pyx_args, PyObject *__pyx_kwds); /*proto*/
static PyObject *__pyx_f_9torchreid_7metrics_10rank_cylib_7rank_cy_eval_cuhk03_cy(__Pyx_memviewslice __pyx_v_distmat, __Pyx_memviewslice __pyx_v_q_pids, __Pyx_memviewslice __pyx_v_g_pids, __Pyx_memviewslice __pyx_v_q_camids, __Pyx_memviewslice __pyx_v_g_camids, long __pyx_v_max_rank, CYTHON_UNUSED int __pyx_skip_dispatch) {
  long __pyx_v_num_q;
  long __pyx_v_num_g;
  long __pyx_v_num_repeats;
  __Pyx_memviewslice __pyx_v_indices = { 0, 0, { 0 }, { 0 }, { 0 } };
  __Pyx_memviewslice __pyx_v_matches = { 0, 0, { 0 }, { 0 }, { 0 } };
  __Pyx_memviewslice __pyx_v_all_cmc = { 0, 0, { 0 }, { 0 }, { 0 } };
  __Pyx_memviewslice __pyx_v_all_AP = { 0, 0, { 0 }, { 0 }, { 0 } };
  float __pyx_v_num_valid_q;
  long __pyx_v_q_idx;
  long __pyx_v_q_pid;
  long __pyx_v_q_camid;
  long __pyx_v_g_idx;
  __Pyx_memviewslice __pyx_v_order = { 0, 0, { 0 }, { 0 }, { 0 } };
  __Pyx_memviewslice __pyx_v_raw_cmc = { 0, 0, { 0 }, { 0 }, { 0 } };
  __Pyx_memviewslice __pyx_v_masked_raw_cmc = { 0, 0, { 0 }, { 0 }, { 0 } };
  __Pyx_memviewslice __pyx_v_cmc = { 0, 0, { 0 }, { 0 }, { 0 } };
  __Pyx_memviewslice __pyx_v_masked_cmc = { 0, 0, { 0 }, { 0 }, { 0 } };
  long __pyx_v_num_g_real;
  long __pyx_v_num_g_real_masked;
  long __pyx_v_rank_idx;
  long __pyx_v_rnd_idx;
  unsigned long __pyx_v_meet_condition;
  __Pyx_memviewslice __pyx_v_kept_g_pids = { 0, 0, { 0 }, { 0 }, { 0 } };
  __Pyx_memviewslice __pyx_v_mask = { 0, 0, { 0 }, { 0 }, { 0 } };
  float __pyx_v_num_rel;
  __Pyx_memviewslice __pyx_v_tmp_cmc = { 0, 0, { 0 }, { 0 }, { 0 } };
  float __pyx_v_tmp_cmc_sum;
  PyObject *__pyx_v_g_pids_dict = NULL;
  CYTHON_UNUSED PyObject *__pyx_v__ = NULL;
  PyObject *__pyx_v_idxs = NULL;
  __Pyx_memviewslice __pyx_v_avg_cmc = { 0, 0, { 0 }, { 0 }, { 0 } };
  float __pyx_v_mAP;
  PyObject *__pyx_r = NULL;
  __Pyx_RefNannyDeclarations
  int __pyx_t_1;
  PyObject *__pyx_t_2 = NULL;
  PyObject *__pyx_t_3 = NULL;
  PyObject *__pyx_t_4 = NULL;
  PyObject *__pyx_t_5 = NULL;
  __Pyx_memviewslice __pyx_t_6 = { 0, 0, { 0 }, { 0 }, { 0 } };
  PyObject *__pyx_t_7 = NULL;
  PyObject *__pyx_t_8 = NULL;
  __Pyx_memviewslice __pyx_t_9 = { 0, 0, { 0 }, { 0 }, { 0 } };
  __Pyx_memviewslice __pyx_t_10 = { 0, 0, { 0 }, { 0 }, { 0 } };
  __Pyx_memviewslice __pyx_t_11 = { 0, 0, { 0 }, { 0 }, { 0 } };
  long __pyx_t_12;
  long __pyx_t_13;
  long __pyx_t_14;
  Py_ssize_t __pyx_t_15;
  long __pyx_t_16;
  long __pyx_t_17;
  long __pyx_t_18;
  Py_ssize_t __pyx_t_19;
  Py_ssize_t __pyx_t_20;
  int __pyx_t_21;
  long __pyx_t_22;
  int __pyx_t_23;
  Py_ssize_t __pyx_t_24;
  PyObject *(*__pyx_t_25)(PyObject *);
  Py_ssize_t __pyx_t_26;
  PyObject *(*__pyx_t_27)(PyObject *);
  PyObject *(*__pyx_t_28)(PyObject *);
  int __pyx_lineno = 0;
  const char *__pyx_filename = NULL;
  int __pyx_clineno = 0;
  __Pyx_RefNannySetupContext("eval_cuhk03_cy", 0);

  /* "torchreid/metrics/rank_cylib/rank_cy.pyx":39
 *                      long[:]q_camids, long[:]g_camids, long max_rank):
 * 
 *     cdef long num_q = distmat.shape[0]             # <<<<<<<<<<<<<<
 *     cdef long num_g = distmat.shape[1]
 * 
 */
  __pyx_v_num_q = (__pyx_v_distmat.shape[0]);

  /* "torchreid/metrics/rank_cylib/rank_cy.pyx":40
 * 
 *     cdef long num_q = distmat.shape[0]
 *     cdef long num_g = distmat.shape[1]             # <<<<<<<<<<<<<<
 * 
 *     if num_g < max_rank:
 */
  __pyx_v_num_g = (__pyx_v_distmat.shape[1]);

  /* "torchreid/metrics/rank_cylib/rank_cy.pyx":42
 *     cdef long num_g = distmat.shape[1]
 * 
 *     if num_g < max_rank:             # <<<<<<<<<<<<<<
 *         max_rank = num_g
 *         print('Note: number of gallery samples is quite small, got {}'.format(num_g))
 */
  __pyx_t_1 = ((__pyx_v_num_g < __pyx_v_max_rank) != 0);
  if (__pyx_t_1) {

    /* "torchreid/metrics/rank_cylib/rank_cy.pyx":43
 * 
 *     if num_g < max_rank:
 *         max_rank = num_g             # <<<<<<<<<<<<<<
 *         print('Note: number of gallery samples is quite small, got {}'.format(num_g))
 * 
 */
    __pyx_v_max_rank = __pyx_v_num_g;

    /* "torchreid/metrics/rank_cylib/rank_cy.pyx":44
 *     if num_g < max_rank:
 *         max_rank = num_g
 *         print('Note: number of gallery samples is quite small, got {}'.format(num_g))             # <<<<<<<<<<<<<<
 * 
 *     cdef:
 */
    __pyx_t_3 = __Pyx_PyObject_GetAttrStr(__pyx_kp_s_Note_number_of_gallery_samples_i, __pyx_n_s_format); if (unlikely(!__pyx_t_3)) __PYX_ERR(0, 44, __pyx_L1_error)
    __Pyx_GOTREF(__pyx_t_3);
    __pyx_t_4 = __Pyx_PyInt_From_long(__pyx_v_num_g); if (unlikely(!__pyx_t_4)) __PYX_ERR(0, 44, __pyx_L1_error)
    __Pyx_GOTREF(__pyx_t_4);
    __pyx_t_5 = NULL;
    if (CYTHON_UNPACK_METHODS && likely(PyMethod_Check(__pyx_t_3))) {
      __pyx_t_5 = PyMethod_GET_SELF(__pyx_t_3);
      if (likely(__pyx_t_5)) {
        PyObject* function = PyMethod_GET_FUNCTION(__pyx_t_3);
        __Pyx_INCREF(__pyx_t_5);
        __Pyx_INCREF(function);
        __Pyx_DECREF_SET(__pyx_t_3, function);
      }
    }
    __pyx_t_2 = (__pyx_t_5) ? __Pyx_PyObject_Call2Args(__pyx_t_3, __pyx_t_5, __pyx_t_4) : __Pyx_PyObject_CallOneArg(__pyx_t_3, __pyx_t_4);
    __Pyx_XDECREF(__pyx_t_5); __pyx_t_5 = 0;
    __Pyx_DECREF(__pyx_t_4); __pyx_t_4 = 0;
    if (unlikely(!__pyx_t_2)) __PYX_ERR(0, 44, __pyx_L1_error)
    __Pyx_GOTREF(__pyx_t_2);
    __Pyx_DECREF(__pyx_t_3); __pyx_t_3 = 0;
    __pyx_t_3 = __Pyx_PyObject_CallOneArg(__pyx_builtin_print, __pyx_t_2); if (unlikely(!__pyx_t_3)) __PYX_ERR(0, 44, __pyx_L1_error)
    __Pyx_GOTREF(__pyx_t_3);
    __Pyx_DECREF(__pyx_t_2); __pyx_t_2 = 0;
    __Pyx_DECREF(__pyx_t_3); __pyx_t_3 = 0;

    /* "torchreid/metrics/rank_cylib/rank_cy.pyx":42
 *     cdef long num_g = distmat.shape[1]
 * 
 *     if num_g < max_rank:             # <<<<<<<<<<<<<<
 *         max_rank = num_g
 *         print('Note: number of gallery samples is quite small, got {}'.format(num_g))
 */
  }

  /* "torchreid/metrics/rank_cylib/rank_cy.pyx":47
 * 
 *     cdef:
 *         long num_repeats = 10             # <<<<<<<<<<<<<<
 *         long[:,:] indices = np.argsort(distmat, axis=1)
 *         long[:,:] matches = (np.asarray(g_pids)[np.asarray(indices)] == np.asarray(q_pids)[:, np.newaxis]).astype(np.int64)
 */
  __pyx_v_num_repeats = 10;

  /* "torchreid/metrics/rank_cylib/rank_cy.pyx":48
 *     cdef:
 *         long num_repeats = 10
 *         long[:,:] indices = np.argsort(distmat, axis=1)             # <<<<<<<<<<<<<<
 *         long[:,:] matches = (np.asarray(g_pids)[np.asarray(indices)] == np.asarray(q_pids)[:, np.newaxis]).astype(np.int64)
 * 
 */
  __Pyx_GetModuleGlobalName(__pyx_t_3, __pyx_n_s_np); if (unlikely(!__pyx_t_3)) __PYX_ERR(0, 48, __pyx_L1_error)
  __Pyx_GOTREF(__pyx_t_3);
  __pyx_t_2 = __Pyx_PyObject_GetAttrStr(__pyx_t_3, __pyx_n_s_argsort); if (unlikely(!__pyx_t_2)) __PYX_ERR(0, 48, __pyx_L1_error)
  __Pyx_GOTREF(__pyx_t_2);
  __Pyx_DECREF(__pyx_t_3); __pyx_t_3 = 0;
  __pyx_t_3 = __pyx_memoryview_fromslice(__pyx_v_distmat, 2, (PyObject *(*)(char *)) __pyx_memview_get_float, (int (*)(char *, PyObject *)) __pyx_memview_set_float, 0);; if (unlikely(!__pyx_t_3)) __PYX_ERR(0, 48, __pyx_L1_error)
  __Pyx_GOTREF(__pyx_t_3);
  __pyx_t_4 = PyTuple_New(1); if (unlikely(!__pyx_t_4)) __PYX_ERR(0, 48, __pyx_L1_error)
  __Pyx_GOTREF(__pyx_t_4);
  __Pyx_GIVEREF(__pyx_t_3);
  PyTuple_SET_ITEM(__pyx_t_4, 0, __pyx_t_3);
  __pyx_t_3 = 0;
  __pyx_t_3 = __Pyx_PyDict_NewPresized(1); if (unlikely(!__pyx_t_3)) __PYX_ERR(0, 48, __pyx_L1_error)
  __Pyx_GOTREF(__pyx_t_3);
  if (PyDict_SetItem(__pyx_t_3, __pyx_n_s_axis, __pyx_int_1) < 0) __PYX_ERR(0, 48, __pyx_L1_error)
  __pyx_t_5 = __Pyx_PyObject_Call(__pyx_t_2, __pyx_t_4, __pyx_t_3); if (unlikely(!__pyx_t_5)) __PYX_ERR(0, 48, __pyx_L1_error)
  __Pyx_GOTREF(__pyx_t_5);
  __Pyx_DECREF(__pyx_t_2); __pyx_t_2 = 0;
  __Pyx_DECREF(__pyx_t_4); __pyx_t_4 = 0;
  __Pyx_DECREF(__pyx_t_3); __pyx_t_3 = 0;
  __pyx_t_6 = __Pyx_PyObject_to_MemoryviewSlice_dsds_long(__pyx_t_5, PyBUF_WRITABLE); if (unlikely(!__pyx_t_6.memview)) __PYX_ERR(0, 48, __pyx_L1_error)
  __Pyx_DECREF(__pyx_t_5); __pyx_t_5 = 0;
  __pyx_v_indices = __pyx_t_6;
  __pyx_t_6.memview = NULL;
  __pyx_t_6.data = NULL;

  /* "torchreid/metrics/rank_cylib/rank_cy.pyx":49
 *         long num_repeats = 10
 *         long[:,:] indices = np.argsort(distmat, axis=1)
 *         long[:,:] matches = (np.asarray(g_pids)[np.asarray(indices)] == np.asarray(q_pids)[:, np.newaxis]).astype(np.int64)             # <<<<<<<<<<<<<<
 * 
 *         float[:,:] all_cmc = np.zeros((num_q, max_rank), dtype=np.float32)
 */
  __Pyx_GetModuleGlobalName(__pyx_t_4, __pyx_n_s_np); if (unlikely(!__pyx_t_4)) __PYX_ERR(0, 49, __pyx_L1_error)
  __Pyx_GOTREF(__pyx_t_4);
  __pyx_t_2 = __Pyx_PyObject_GetAttrStr(__pyx_t_4, __pyx_n_s_asarray); if (unlikely(!__pyx_t_2)) __PYX_ERR(0, 49, __pyx_L1_error)
  __Pyx_GOTREF(__pyx_t_2);
  __Pyx_DECREF(__pyx_t_4); __pyx_t_4 = 0;
  __pyx_t_4 = __pyx_memoryview_fromslice(__pyx_v_g_pids, 1, (PyObject *(*)(char *)) __pyx_memview_get_long, (int (*)(char *, PyObject *)) __pyx_memview_set_long, 0);; if (unlikely(!__pyx_t_4)) __PYX_ERR(0, 49, __pyx_L1_error)
  __Pyx_GOTREF(__pyx_t_4);
  __pyx_t_7 = NULL;
  if (CYTHON_UNPACK_METHODS && unlikely(PyMethod_Check(__pyx_t_2))) {
    __pyx_t_7 = PyMethod_GET_SELF(__pyx_t_2);
    if (likely(__pyx_t_7)) {
      PyObject* function = PyMethod_GET_FUNCTION(__pyx_t_2);
      __Pyx_INCREF(__pyx_t_7);
      __Pyx_INCREF(function);
      __Pyx_DECREF_SET(__pyx_t_2, function);
    }
  }
  __pyx_t_3 = (__pyx_t_7) ? __Pyx_PyObject_Call2Args(__pyx_t_2, __pyx_t_7, __pyx_t_4) : __Pyx_PyObject_CallOneArg(__pyx_t_2, __pyx_t_4);
  __Pyx_XDECREF(__pyx_t_7); __pyx_t_7 = 0;
  __Pyx_DECREF(__pyx_t_4); __pyx_t_4 = 0;
  if (unlikely(!__pyx_t_3)) __PYX_ERR(0, 49, __pyx_L1_error)
  __Pyx_GOTREF(__pyx_t_3);
  __Pyx_DECREF(__pyx_t_2); __pyx_t_2 = 0;
  __Pyx_GetModuleGlobalName(__pyx_t_4, __pyx_n_s_np); if (unlikely(!__pyx_t_4)) __PYX_ERR(0, 49, __pyx_L1_error)
  __Pyx_GOTREF(__pyx_t_4);
  __pyx_t_7 = __Pyx_PyObject_GetAttrStr(__pyx_t_4, __pyx_n_s_asarray); if (unlikely(!__pyx_t_7)) __PYX_ERR(0, 49, __pyx_L1_error)
  __Pyx_GOTREF(__pyx_t_7);
  __Pyx_DECREF(__pyx_t_4); __pyx_t_4 = 0;
  __pyx_t_4 = __pyx_memoryview_fromslice(__pyx_v_indices, 2, (PyObject *(*)(char *)) __pyx_memview_get_long, (int (*)(char *, PyObject *)) __pyx_memview_set_long, 0);; if (unlikely(!__pyx_t_4)) __PYX_ERR(0, 49, __pyx_L1_error)
  __Pyx_GOTREF(__pyx_t_4);
  __pyx_t_8 = NULL;
  if (CYTHON_UNPACK_METHODS && unlikely(PyMethod_Check(__pyx_t_7))) {
    __pyx_t_8 = PyMethod_GET_SELF(__pyx_t_7);
    if (likely(__pyx_t_8)) {
      PyObject* function = PyMethod_GET_FUNCTION(__pyx_t_7);
      __Pyx_INCREF(__pyx_t_8);
      __Pyx_INCREF(function);
      __Pyx_DECREF_SET(__pyx_t_7, function);
    }
  }
  __pyx_t_2 = (__pyx_t_8) ? __Pyx_PyObject_Call2Args(__pyx_t_7, __pyx_t_8, __pyx_t_4) : __Pyx_PyObject_CallOneArg(__pyx_t_7, __pyx_t_4);
  __Pyx_XDECREF(__pyx_t_8); __pyx_t_8 = 0;
  __Pyx_DECREF(__pyx_t_4); __pyx_t_4 = 0;
  if (unlikely(!__pyx_t_2)) __PYX_ERR(0, 49, __pyx_L1_error)
  __Pyx_GOTREF(__pyx_t_2);
  __Pyx_DECREF(__pyx_t_7); __pyx_t_7 = 0;
  __pyx_t_7 = __Pyx_PyObject_GetItem(__pyx_t_3, __pyx_t_2); if (unlikely(!__pyx_t_7)) __PYX_ERR(0, 49, __pyx_L1_error)
  __Pyx_GOTREF(__pyx_t_7);
  __Pyx_DECREF(__pyx_t_3); __pyx_t_3 = 0;
  __Pyx_DECREF(__pyx_t_2); __pyx_t_2 = 0;
  __Pyx_GetModuleGlobalName(__pyx_t_3, __pyx_n_s_np); if (unlikely(!__pyx_t_3)) __PYX_ERR(0, 49, __pyx_L1_error)
  __Pyx_GOTREF(__pyx_t_3);
  __pyx_t_4 = __Pyx_PyObject_GetAttrStr(__pyx_t_3, __pyx_n_s_asarray); if (unlikely(!__pyx_t_4)) __PYX_ERR(0, 49, __pyx_L1_error)
  __Pyx_GOTREF(__pyx_t_4);
  __Pyx_DECREF(__pyx_t_3); __pyx_t_3 = 0;
  __pyx_t_3 = __pyx_memoryview_fromslice(__pyx_v_q_pids, 1, (PyObject *(*)(char *)) __pyx_memview_get_long, (int (*)(char *, PyObject *)) __pyx_memview_set_long, 0);; if (unlikely(!__pyx_t_3)) __PYX_ERR(0, 49, __pyx_L1_error)
  __Pyx_GOTREF(__pyx_t_3);
  __pyx_t_8 = NULL;
  if (CYTHON_UNPACK_METHODS && unlikely(PyMethod_Check(__pyx_t_4))) {
    __pyx_t_8 = PyMethod_GET_SELF(__pyx_t_4);
    if (likely(__pyx_t_8)) {
      PyObject* function = PyMethod_GET_FUNCTION(__pyx_t_4);
      __Pyx_INCREF(__pyx_t_8);
      __Pyx_INCREF(function);
      __Pyx_DECREF_SET(__pyx_t_4, function);
    }
  }
  __pyx_t_2 = (__pyx_t_8) ? __Pyx_PyObject_Call2Args(__pyx_t_4, __pyx_t_8, __pyx_t_3) : __Pyx_PyObject_CallOneArg(__pyx_t_4, __pyx_t_3);
  __Pyx_XDECREF(__pyx_t_8); __pyx_t_8 = 0;
  __Pyx_DECREF(__pyx_t_3); __pyx_t_3 = 0;
  if (unlikely(!__pyx_t_2)) __PYX_ERR(0, 49, __pyx_L1_error)
  __Pyx_GOTREF(__pyx_t_2);
  __Pyx_DECREF(__pyx_t_4); __pyx_t_4 = 0;
  __Pyx_GetModuleGlobalName(__pyx_t_4, __pyx_n_s_np); if (unlikely(!__pyx_t_4)) __PYX_ERR(0, 49, __pyx_L1_error)
  __Pyx_GOTREF(__pyx_t_4);
  __pyx_t_3 = __Pyx_PyObject_GetAttrStr(__pyx_t_4, __pyx_n_s_newaxis); if (unlikely(!__pyx_t_3)) __PYX_ERR(0, 49, __pyx_L1_error)
  __Pyx_GOTREF(__pyx_t_3);
  __Pyx_DECREF(__pyx_t_4); __pyx_t_4 = 0;
  __pyx_t_4 = PyTuple_New(2); if (unlikely(!__pyx_t_4)) __PYX_ERR(0, 49, __pyx_L1_error)
  __Pyx_GOTREF(__pyx_t_4);
  __Pyx_INCREF(__pyx_slice_);
  __Pyx_GIVEREF(__pyx_slice_);
  PyTuple_SET_ITEM(__pyx_t_4, 0, __pyx_slice_);
  __Pyx_GIVEREF(__pyx_t_3);
  PyTuple_SET_ITEM(__pyx_t_4, 1, __pyx_t_3);
  __pyx_t_3 = 0;
  __pyx_t_3 = __Pyx_PyObject_GetItem(__pyx_t_2, __pyx_t_4); if (unlikely(!__pyx_t_3)) __PYX_ERR(0, 49, __pyx_L1_error)
  __Pyx_GOTREF(__pyx_t_3);
  __Pyx_DECREF(__pyx_t_2); __pyx_t_2 = 0;
  __Pyx_DECREF(__pyx_t_4); __pyx_t_4 = 0;
  __pyx_t_4 = PyObject_RichCompare(__pyx_t_7, __pyx_t_3, Py_EQ); __Pyx_XGOTREF(__pyx_t_4); if (unlikely(!__pyx_t_4)) __PYX_ERR(0, 49, __pyx_L1_error)
  __Pyx_DECREF(__pyx_t_7); __pyx_t_7 = 0;
  __Pyx_DECREF(__pyx_t_3); __pyx_t_3 = 0;
  __pyx_t_3 = __Pyx_PyObject_GetAttrStr(__pyx_t_4, __pyx_n_s_astype); if (unlikely(!__pyx_t_3)) __PYX_ERR(0, 49, __pyx_L1_error)
  __Pyx_GOTREF(__pyx_t_3);
  __Pyx_DECREF(__pyx_t_4); __pyx_t_4 = 0;
  __Pyx_GetModuleGlobalName(__pyx_t_4, __pyx_n_s_np); if (unlikely(!__pyx_t_4)) __PYX_ERR(0, 49, __pyx_L1_error)
  __Pyx_GOTREF(__pyx_t_4);
  __pyx_t_7 = __Pyx_PyObject_GetAttrStr(__pyx_t_4, __pyx_n_s_int64); if (unlikely(!__pyx_t_7)) __PYX_ERR(0, 49, __pyx_L1_error)
  __Pyx_GOTREF(__pyx_t_7);
  __Pyx_DECREF(__pyx_t_4); __pyx_t_4 = 0;
  __pyx_t_4 = NULL;
  if (CYTHON_UNPACK_METHODS && likely(PyMethod_Check(__pyx_t_3))) {
    __pyx_t_4 = PyMethod_GET_SELF(__pyx_t_3);
    if (likely(__pyx_t_4)) {
      PyObject* function = PyMethod_GET_FUNCTION(__pyx_t_3);
      __Pyx_INCREF(__pyx_t_4);
      __Pyx_INCREF(function);
      __Pyx_DECREF_SET(__pyx_t_3, function);
    }
  }
  __pyx_t_5 = (__pyx_t_4) ? __Pyx_PyObject_Call2Args(__pyx_t_3, __pyx_t_4, __pyx_t_7) : __Pyx_PyObject_CallOneArg(__pyx_t_3, __pyx_t_7);
  __Pyx_XDECREF(__pyx_t_4); __pyx_t_4 = 0;
  __Pyx_DECREF(__pyx_t_7); __pyx_t_7 = 0;
  if (unlikely(!__pyx_t_5)) __PYX_ERR(0, 49, __pyx_L1_error)
  __Pyx_GOTREF(__pyx_t_5);
  __Pyx_DECREF(__pyx_t_3); __pyx_t_3 = 0;
  __pyx_t_6 = __Pyx_PyObject_to_MemoryviewSlice_dsds_long(__pyx_t_5, PyBUF_WRITABLE); if (unlikely(!__pyx_t_6.memview)) __PYX_ERR(0, 49, __pyx_L1_error)
  __Pyx_DECREF(__pyx_t_5); __pyx_t_5 = 0;
  __pyx_v_matches = __pyx_t_6;
  __pyx_t_6.memview = NULL;
  __pyx_t_6.data = NULL;

  /* "torchreid/metrics/rank_cylib/rank_cy.pyx":51
 *         long[:,:] matches = (np.asarray(g_pids)[np.asarray(indices)] == np.asarray(q_pids)[:, np.newaxis]).astype(np.int64)
 * 
 *         float[:,:] all_cmc = np.zeros((num_q, max_rank), dtype=np.float32)             # <<<<<<<<<<<<<<
 *         float[:] all_AP = np.zeros(num_q, dtype=np.float32)
 *         float num_valid_q = 0. # number of valid query
 */
  __Pyx_GetModuleGlobalName(__pyx_t_5, __pyx_n_s_np); if (unlikely(!__pyx_t_5)) __PYX_ERR(0, 51, __pyx_L1_error)
  __Pyx_GOTREF(__pyx_t_5);
  __pyx_t_3 = __Pyx_PyObject_GetAttrStr(__pyx_t_5, __pyx_n_s_zeros); if (unlikely(!__pyx_t_3)) __PYX_ERR(0, 51, __pyx_L1_error)
  __Pyx_GOTREF(__pyx_t_3);
  __Pyx_DECREF(__pyx_t_5); __pyx_t_5 = 0;
  __pyx_t_5 = __Pyx_PyInt_From_long(__pyx_v_num_q); if (unlikely(!__pyx_t_5)) __PYX_ERR(0, 51, __pyx_L1_error)
  __Pyx_GOTREF(__pyx_t_5);
  __pyx_t_7 = __Pyx_PyInt_From_long(__pyx_v_max_rank); if (unlikely(!__pyx_t_7)) __PYX_ERR(0, 51, __pyx_L1_error)
  __Pyx_GOTREF(__pyx_t_7);
  __pyx_t_4 = PyTuple_New(2); if (unlikely(!__pyx_t_4)) __PYX_ERR(0, 51, __pyx_L1_error)
  __Pyx_GOTREF(__pyx_t_4);
  __Pyx_GIVEREF(__pyx_t_5);
  PyTuple_SET_ITEM(__pyx_t_4, 0, __pyx_t_5);
  __Pyx_GIVEREF(__pyx_t_7);
  PyTuple_SET_ITEM(__pyx_t_4, 1, __pyx_t_7);
  __pyx_t_5 = 0;
  __pyx_t_7 = 0;
  __pyx_t_7 = PyTuple_New(1); if (unlikely(!__pyx_t_7)) __PYX_ERR(0, 51, __pyx_L1_error)
  __Pyx_GOTREF(__pyx_t_7);
  __Pyx_GIVEREF(__pyx_t_4);
  PyTuple_SET_ITEM(__pyx_t_7, 0, __pyx_t_4);
  __pyx_t_4 = 0;
  __pyx_t_4 = __Pyx_PyDict_NewPresized(1); if (unlikely(!__pyx_t_4)) __PYX_ERR(0, 51, __pyx_L1_error)
  __Pyx_GOTREF(__pyx_t_4);
  __Pyx_GetModuleGlobalName(__pyx_t_5, __pyx_n_s_np); if (unlikely(!__pyx_t_5)) __PYX_ERR(0, 51, __pyx_L1_error)
  __Pyx_GOTREF(__pyx_t_5);
  __pyx_t_2 = __Pyx_PyObject_GetAttrStr(__pyx_t_5, __pyx_n_s_float32); if (unlikely(!__pyx_t_2)) __PYX_ERR(0, 51, __pyx_L1_error)
  __Pyx_GOTREF(__pyx_t_2);
  __Pyx_DECREF(__pyx_t_5); __pyx_t_5 = 0;
  if (PyDict_SetItem(__pyx_t_4, __pyx_n_s_dtype, __pyx_t_2) < 0) __PYX_ERR(0, 51, __pyx_L1_error)
  __Pyx_DECREF(__pyx_t_2); __pyx_t_2 = 0;
  __pyx_t_2 = __Pyx_PyObject_Call(__pyx_t_3, __pyx_t_7, __pyx_t_4); if (unlikely(!__pyx_t_2)) __PYX_ERR(0, 51, __pyx_L1_error)
  __Pyx_GOTREF(__pyx_t_2);
  __Pyx_DECREF(__pyx_t_3); __pyx_t_3 = 0;
  __Pyx_DECREF(__pyx_t_7); __pyx_t_7 = 0;
  __Pyx_DECREF(__pyx_t_4); __pyx_t_4 = 0;
  __pyx_t_9 = __Pyx_PyObject_to_MemoryviewSlice_dsds_float(__pyx_t_2, PyBUF_WRITABLE); if (unlikely(!__pyx_t_9.memview)) __PYX_ERR(0, 51, __pyx_L1_error)
  __Pyx_DECREF(__pyx_t_2); __pyx_t_2 = 0;
  __pyx_v_all_cmc = __pyx_t_9;
  __pyx_t_9.memview = NULL;
  __pyx_t_9.data = NULL;

  /* "torchreid/metrics/rank_cylib/rank_cy.pyx":52
 * 
 *         float[:,:] all_cmc = np.zeros((num_q, max_rank), dtype=np.float32)
 *         float[:] all_AP = np.zeros(num_q, dtype=np.float32)             # <<<<<<<<<<<<<<
 *         float num_valid_q = 0. # number of valid query
 * 
 */
  __Pyx_GetModuleGlobalName(__pyx_t_2, __pyx_n_s_np); if (unlikely(!__pyx_t_2)) __PYX_ERR(0, 52, __pyx_L1_error)
  __Pyx_GOTREF(__pyx_t_2);
  __pyx_t_4 = __Pyx_PyObject_GetAttrStr(__pyx_t_2, __pyx_n_s_zeros); if (unlikely(!__pyx_t_4)) __PYX_ERR(0, 52, __pyx_L1_error)
  __Pyx_GOTREF(__pyx_t_4);
  __Pyx_DECREF(__pyx_t_2); __pyx_t_2 = 0;
  __pyx_t_2 = __Pyx_PyInt_From_long(__pyx_v_num_q); if (unlikely(!__pyx_t_2)) __PYX_ERR(0, 52, __pyx_L1_error)
  __Pyx_GOTREF(__pyx_t_2);
  __pyx_t_7 = PyTuple_New(1); if (unlikely(!__pyx_t_7)) __PYX_ERR(0, 52, __pyx_L1_error)
  __Pyx_GOTREF(__pyx_t_7);
  __Pyx_GIVEREF(__pyx_t_2);
  PyTuple_SET_ITEM(__pyx_t_7, 0, __pyx_t_2);
  __pyx_t_2 = 0;
  __pyx_t_2 = __Pyx_PyDict_NewPresized(1); if (unlikely(!__pyx_t_2)) __PYX_ERR(0, 52, __pyx_L1_error)
  __Pyx_GOTREF(__pyx_t_2);
  __Pyx_GetModuleGlobalName(__pyx_t_3, __pyx_n_s_np); if (unlikely(!__pyx_t_3)) __PYX_ERR(0, 52, __pyx_L1_error)
  __Pyx_GOTREF(__pyx_t_3);
  __pyx_t_5 = __Pyx_PyObject_GetAttrStr(__pyx_t_3, __pyx_n_s_float32); if (unlikely(!__pyx_t_5)) __PYX_ERR(0, 52, __pyx_L1_error)
  __Pyx_GOTREF(__pyx_t_5);
  __Pyx_DECREF(__pyx_t_3); __pyx_t_3 = 0;
  if (PyDict_SetItem(__pyx_t_2, __pyx_n_s_dtype, __pyx_t_5) < 0) __PYX_ERR(0, 52, __pyx_L1_error)
  __Pyx_DECREF(__pyx_t_5); __pyx_t_5 = 0;
  __pyx_t_5 = __Pyx_PyObject_Call(__pyx_t_4, __pyx_t_7, __pyx_t_2); if (unlikely(!__pyx_t_5)) __PYX_ERR(0, 52, __pyx_L1_error)
  __Pyx_GOTREF(__pyx_t_5);
  __Pyx_DECREF(__pyx_t_4); __pyx_t_4 = 0;
  __Pyx_DECREF(__pyx_t_7); __pyx_t_7 = 0;
  __Pyx_DECREF(__pyx_t_2); __pyx_t_2 = 0;
  __pyx_t_10 = __Pyx_PyObject_to_MemoryviewSlice_ds_float(__pyx_t_5, PyBUF_WRITABLE); if (unlikely(!__pyx_t_10.memview)) __PYX_ERR(0, 52, __pyx_L1_error)
  __Pyx_DECREF(__pyx_t_5); __pyx_t_5 = 0;
  __pyx_v_all_AP = __pyx_t_10;
  __pyx_t_10.memview = NULL;
  __pyx_t_10.data = NULL;

  /* "torchreid/metrics/rank_cylib/rank_cy.pyx":53
 *         float[:,:] all_cmc = np.zeros((num_q, max_rank), dtype=np.float32)
 *         float[:] all_AP = np.zeros(num_q, dtype=np.float32)
 *         float num_valid_q = 0. # number of valid query             # <<<<<<<<<<<<<<
 * 
 *         long q_idx, q_pid, q_camid, g_idx
 */
  __pyx_v_num_valid_q = 0.;

  /* "torchreid/metrics/rank_cylib/rank_cy.pyx":56
 * 
 *         long q_idx, q_pid, q_camid, g_idx
 *         long[:] order = np.zeros(num_g, dtype=np.int64)             # <<<<<<<<<<<<<<
 *         long keep
 * 
 */
  __Pyx_GetModuleGlobalName(__pyx_t_5, __pyx_n_s_np); if (unlikely(!__pyx_t_5)) __PYX_ERR(0, 56, __pyx_L1_error)
  __Pyx_GOTREF(__pyx_t_5);
  __pyx_t_2 = __Pyx_PyObject_GetAttrStr(__pyx_t_5, __pyx_n_s_zeros); if (unlikely(!__pyx_t_2)) __PYX_ERR(0, 56, __pyx_L1_error)
  __Pyx_GOTREF(__pyx_t_2);
  __Pyx_DECREF(__pyx_t_5); __pyx_t_5 = 0;
  __pyx_t_5 = __Pyx_PyInt_From_long(__pyx_v_num_g); if (unlikely(!__pyx_t_5)) __PYX_ERR(0, 56, __pyx_L1_error)
  __Pyx_GOTREF(__pyx_t_5);
  __pyx_t_7 = PyTuple_New(1); if (unlikely(!__pyx_t_7)) __PYX_ERR(0, 56, __pyx_L1_error)
  __Pyx_GOTREF(__pyx_t_7);
  __Pyx_GIVEREF(__pyx_t_5);
  PyTuple_SET_ITEM(__pyx_t_7, 0, __pyx_t_5);
  __pyx_t_5 = 0;
  __pyx_t_5 = __Pyx_PyDict_NewPresized(1); if (unlikely(!__pyx_t_5)) __PYX_ERR(0, 56, __pyx_L1_error)
  __Pyx_GOTREF(__pyx_t_5);
  __Pyx_GetModuleGlobalName(__pyx_t_4, __pyx_n_s_np); if (unlikely(!__pyx_t_4)) __PYX_ERR(0, 56, __pyx_L1_error)
  __Pyx_GOTREF(__pyx_t_4);
  __pyx_t_3 = __Pyx_PyObject_GetAttrStr(__pyx_t_4, __pyx_n_s_int64); if (unlikely(!__pyx_t_3)) __PYX_ERR(0, 56, __pyx_L1_error)
  __Pyx_GOTREF(__pyx_t_3);
  __Pyx_DECREF(__pyx_t_4); __pyx_t_4 = 0;
  if (PyDict_SetItem(__pyx_t_5, __pyx_n_s_dtype, __pyx_t_3) < 0) __PYX_ERR(0, 56, __pyx_L1_error)
  __Pyx_DECREF(__pyx_t_3); __pyx_t_3 = 0;
  __pyx_t_3 = __Pyx_PyObject_Call(__pyx_t_2, __pyx_t_7, __pyx_t_5); if (unlikely(!__pyx_t_3)) __PYX_ERR(0, 56, __pyx_L1_error)
  __Pyx_GOTREF(__pyx_t_3);
  __Pyx_DECREF(__pyx_t_2); __pyx_t_2 = 0;
  __Pyx_DECREF(__pyx_t_7); __pyx_t_7 = 0;
  __Pyx_DECREF(__pyx_t_5); __pyx_t_5 = 0;
  __pyx_t_11 = __Pyx_PyObject_to_MemoryviewSlice_ds_long(__pyx_t_3, PyBUF_WRITABLE); if (unlikely(!__pyx_t_11.memview)) __PYX_ERR(0, 56, __pyx_L1_error)
  __Pyx_DECREF(__pyx_t_3); __pyx_t_3 = 0;
  __pyx_v_order = __pyx_t_11;
  __pyx_t_11.memview = NULL;
  __pyx_t_11.data = NULL;

  /* "torchreid/metrics/rank_cylib/rank_cy.pyx":59
 *         long keep
 * 
 *         float[:] raw_cmc = np.zeros(num_g, dtype=np.float32) # binary vector, positions with value 1 are correct matches             # <<<<<<<<<<<<<<
 *         float[:] masked_raw_cmc = np.zeros(num_g, dtype=np.float32)
 *         float[:] cmc, masked_cmc
 */
  __Pyx_GetModuleGlobalName(__pyx_t_3, __pyx_n_s_np); if (unlikely(!__pyx_t_3)) __PYX_ERR(0, 59, __pyx_L1_error)
  __Pyx_GOTREF(__pyx_t_3);
  __pyx_t_5 = __Pyx_PyObject_GetAttrStr(__pyx_t_3, __pyx_n_s_zeros); if (unlikely(!__pyx_t_5)) __PYX_ERR(0, 59, __pyx_L1_error)
  __Pyx_GOTREF(__pyx_t_5);
  __Pyx_DECREF(__pyx_t_3); __pyx_t_3 = 0;
  __pyx_t_3 = __Pyx_PyInt_From_long(__pyx_v_num_g); if (unlikely(!__pyx_t_3)) __PYX_ERR(0, 59, __pyx_L1_error)
  __Pyx_GOTREF(__pyx_t_3);
  __pyx_t_7 = PyTuple_New(1); if (unlikely(!__pyx_t_7)) __PYX_ERR(0, 59, __pyx_L1_error)
  __Pyx_GOTREF(__pyx_t_7);
  __Pyx_GIVEREF(__pyx_t_3);
  PyTuple_SET_ITEM(__pyx_t_7, 0, __pyx_t_3);
  __pyx_t_3 = 0;
  __pyx_t_3 = __Pyx_PyDict_NewPresized(1); if (unlikely(!__pyx_t_3)) __PYX_ERR(0, 59, __pyx_L1_error)
  __Pyx_GOTREF(__pyx_t_3);
  __Pyx_GetModuleGlobalName(__pyx_t_2, __pyx_n_s_np); if (unlikely(!__pyx_t_2)) __PYX_ERR(0, 59, __pyx_L1_error)
  __Pyx_GOTREF(__pyx_t_2);
  __pyx_t_4 = __Pyx_PyObject_GetAttrStr(__pyx_t_2, __pyx_n_s_float32); if (unlikely(!__pyx_t_4)) __PYX_ERR(0, 59, __pyx_L1_error)
  __Pyx_GOTREF(__pyx_t_4);
  __Pyx_DECREF(__pyx_t_2); __pyx_t_2 = 0;
  if (PyDict_SetItem(__pyx_t_3, __pyx_n_s_dtype, __pyx_t_4) < 0) __PYX_ERR(0, 59, __pyx_L1_error)
  __Pyx_DECREF(__pyx_t_4); __pyx_t_4 = 0;
  __pyx_t_4 = __Pyx_PyObject_Call(__pyx_t_5, __pyx_t_7, __pyx_t_3); if (unlikely(!__pyx_t_4)) __PYX_ERR(0, 59, __pyx_L1_error)
  __Pyx_GOTREF(__pyx_t_4);
  __Pyx_DECREF(__pyx_t_5); __pyx_t_5 = 0;
  __Pyx_DECREF(__pyx_t_7); __pyx_t_7 = 0;
  __Pyx_DECREF(__pyx_t_3); __pyx_t_3 = 0;
  __pyx_t_10 = __Pyx_PyObject_to_MemoryviewSlice_ds_float(__pyx_t_4, PyBUF_WRITABLE); if (unlikely(!__pyx_t_10.memview)) __PYX_ERR(0, 59, __pyx_L1_error)
  __Pyx_DECREF(__pyx_t_4); __pyx_t_4 = 0;
  __pyx_v_raw_cmc = __pyx_t_10;
  __pyx_t_10.memview = NULL;
  __pyx_t_10.data = NULL;

  /* "torchreid/metrics/rank_cylib/rank_cy.pyx":60
 * 
 *         float[:] raw_cmc = np.zeros(num_g, dtype=np.float32) # binary vector, positions with value 1 are correct matches
 *         float[:] masked_raw_cmc = np.zeros(num_g, dtype=np.float32)             # <<<<<<<<<<<<<<
 *         float[:] cmc, masked_cmc
 *         long num_g_real, num_g_real_masked, rank_idx, rnd_idx
 */
  __Pyx_GetModuleGlobalName(__pyx_t_4, __pyx_n_s_np); if (unlikely(!__pyx_t_4)) __PYX_ERR(0, 60, __pyx_L1_error)
  __Pyx_GOTREF(__pyx_t_4);
  __pyx_t_3 = __Pyx_PyObject_GetAttrStr(__pyx_t_4, __pyx_n_s_zeros); if (unlikely(!__pyx_t_3)) __PYX_ERR(0, 60, __pyx_L1_error)
  __Pyx_GOTREF(__pyx_t_3);
  __Pyx_DECREF(__pyx_t_4); __pyx_t_4 = 0;
  __pyx_t_4 = __Pyx_PyInt_From_long(__pyx_v_num_g); if (unlikely(!__pyx_t_4)) __PYX_ERR(0, 60, __pyx_L1_error)
  __Pyx_GOTREF(__pyx_t_4);
  __pyx_t_7 = PyTuple_New(1); if (unlikely(!__pyx_t_7)) __PYX_ERR(0, 60, __pyx_L1_error)
  __Pyx_GOTREF(__pyx_t_7);
  __Pyx_GIVEREF(__pyx_t_4);
  PyTuple_SET_ITEM(__pyx_t_7, 0, __pyx_t_4);
  __pyx_t_4 = 0;
  __pyx_t_4 = __Pyx_PyDict_NewPresized(1); if (unlikely(!__pyx_t_4)) __PYX_ERR(0, 60, __pyx_L1_error)
  __Pyx_GOTREF(__pyx_t_4);
  __Pyx_GetModuleGlobalName(__pyx_t_5, __pyx_n_s_np); if (unlikely(!__pyx_t_5)) __PYX_ERR(0, 60, __pyx_L1_error)
  __Pyx_GOTREF(__pyx_t_5);
  __pyx_t_2 = __Pyx_PyObject_GetAttrStr(__pyx_t_5, __pyx_n_s_float32); if (unlikely(!__pyx_t_2)) __PYX_ERR(0, 60, __pyx_L1_error)
  __Pyx_GOTREF(__pyx_t_2);
  __Pyx_DECREF(__pyx_t_5); __pyx_t_5 = 0;
  if (PyDict_SetItem(__pyx_t_4, __pyx_n_s_dtype, __pyx_t_2) < 0) __PYX_ERR(0, 60, __pyx_L1_error)
  __Pyx_DECREF(__pyx_t_2); __pyx_t_2 = 0;
  __pyx_t_2 = __Pyx_PyObject_Call(__pyx_t_3, __pyx_t_7, __pyx_t_4); if (unlikely(!__pyx_t_2)) __PYX_ERR(0, 60, __pyx_L1_error)
  __Pyx_GOTREF(__pyx_t_2);
  __Pyx_DECREF(__pyx_t_3); __pyx_t_3 = 0;
  __Pyx_DECREF(__pyx_t_7); __pyx_t_7 = 0;
  __Pyx_DECREF(__pyx_t_4); __pyx_t_4 = 0;
  __pyx_t_10 = __Pyx_PyObject_to_MemoryviewSlice_ds_float(__pyx_t_2, PyBUF_WRITABLE); if (unlikely(!__pyx_t_10.memview)) __PYX_ERR(0, 60, __pyx_L1_error)
  __Pyx_DECREF(__pyx_t_2); __pyx_t_2 = 0;
  __pyx_v_masked_raw_cmc = __pyx_t_10;
  __pyx_t_10.memview = NULL;
  __pyx_t_10.data = NULL;

  /* "torchreid/metrics/rank_cylib/rank_cy.pyx":68
 * 
 *         float num_rel
 *         float[:] tmp_cmc = np.zeros(num_g, dtype=np.float32)             # <<<<<<<<<<<<<<
 *         float tmp_cmc_sum
 * 
 */
  __Pyx_GetModuleGlobalName(__pyx_t_2, __pyx_n_s_np); if (unlikely(!__pyx_t_2)) __PYX_ERR(0, 68, __pyx_L1_error)
  __Pyx_GOTREF(__pyx_t_2);
  __pyx_t_4 = __Pyx_PyObject_GetAttrStr(__pyx_t_2, __pyx_n_s_zeros); if (unlikely(!__pyx_t_4)) __PYX_ERR(0, 68, __pyx_L1_error)
  __Pyx_GOTREF(__pyx_t_4);
  __Pyx_DECREF(__pyx_t_2); __pyx_t_2 = 0;
  __pyx_t_2 = __Pyx_PyInt_From_long(__pyx_v_num_g); if (unlikely(!__pyx_t_2)) __PYX_ERR(0, 68, __pyx_L1_error)
  __Pyx_GOTREF(__pyx_t_2);
  __pyx_t_7 = PyTuple_New(1); if (unlikely(!__pyx_t_7)) __PYX_ERR(0, 68, __pyx_L1_error)
  __Pyx_GOTREF(__pyx_t_7);
  __Pyx_GIVEREF(__pyx_t_2);
  PyTuple_SET_ITEM(__pyx_t_7, 0, __pyx_t_2);
  __pyx_t_2 = 0;
  __pyx_t_2 = __Pyx_PyDict_NewPresized(1); if (unlikely(!__pyx_t_2)) __PYX_ERR(0, 68, __pyx_L1_error)
  __Pyx_GOTREF(__pyx_t_2);
  __Pyx_GetModuleGlobalName(__pyx_t_3, __pyx_n_s_np); if (unlikely(!__pyx_t_3)) __PYX_ERR(0, 68, __pyx_L1_error)
  __Pyx_GOTREF(__pyx_t_3);
  __pyx_t_5 = __Pyx_PyObject_GetAttrStr(__pyx_t_3, __pyx_n_s_float32); if (unlikely(!__pyx_t_5)) __PYX_ERR(0, 68, __pyx_L1_error)
  __Pyx_GOTREF(__pyx_t_5);
  __Pyx_DECREF(__pyx_t_3); __pyx_t_3 = 0;
  if (PyDict_SetItem(__pyx_t_2, __pyx_n_s_dtype, __pyx_t_5) < 0) __PYX_ERR(0, 68, __pyx_L1_error)
  __Pyx_DECREF(__pyx_t_5); __pyx_t_5 = 0;
  __pyx_t_5 = __Pyx_PyObject_Call(__pyx_t_4, __pyx_t_7, __pyx_t_2); if (unlikely(!__pyx_t_5)) __PYX_ERR(0, 68, __pyx_L1_error)
  __Pyx_GOTREF(__pyx_t_5);
  __Pyx_DECREF(__pyx_t_4); __pyx_t_4 = 0;
  __Pyx_DECREF(__pyx_t_7); __pyx_t_7 = 0;
  __Pyx_DECREF(__pyx_t_2); __pyx_t_2 = 0;
  __pyx_t_10 = __Pyx_PyObject_to_MemoryviewSlice_ds_float(__pyx_t_5, PyBUF_WRITABLE); if (unlikely(!__pyx_t_10.memview)) __PYX_ERR(0, 68, __pyx_L1_error)
  __Pyx_DECREF(__pyx_t_5); __pyx_t_5 = 0;
  __pyx_v_tmp_cmc = __pyx_t_10;
  __pyx_t_10.memview = NULL;
  __pyx_t_10.data = NULL;

  /* "torchreid/metrics/rank_cylib/rank_cy.pyx":71
 *         float tmp_cmc_sum
 * 
 *     for q_idx in range(num_q):             # <<<<<<<<<<<<<<
 *         # get query pid and camid
 *         q_pid = q_pids[q_idx]
 */
  __pyx_t_12 = __pyx_v_num_q;
  __pyx_t_13 = __pyx_t_12;
  for (__pyx_t_14 = 0; __pyx_t_14 < __pyx_t_13; __pyx_t_14+=1) {
    __pyx_v_q_idx = __pyx_t_14;

    /* "torchreid/metrics/rank_cylib/rank_cy.pyx":73
 *     for q_idx in range(num_q):
 *         # get query pid and camid
 *         q_pid = q_pids[q_idx]             # <<<<<<<<<<<<<<
 *         q_camid = q_camids[q_idx]
 * 
 */
    __pyx_t_15 = __pyx_v_q_idx;
    __pyx_v_q_pid = (*((long *) ( /* dim=0 */ (__pyx_v_q_pids.data + __pyx_t_15 * __pyx_v_q_pids.strides[0]) )));

    /* "torchreid/metrics/rank_cylib/rank_cy.pyx":74
 *         # get query pid and camid
 *         q_pid = q_pids[q_idx]
 *         q_camid = q_camids[q_idx]             # <<<<<<<<<<<<<<
 * 
 *         # remove gallery samples that have the same pid and camid with query
 */
    __pyx_t_15 = __pyx_v_q_idx;
    __pyx_v_q_camid = (*((long *) ( /* dim=0 */ (__pyx_v_q_camids.data + __pyx_t_15 * __pyx_v_q_camids.strides[0]) )));

    /* "torchreid/metrics/rank_cylib/rank_cy.pyx":77
 * 
 *         # remove gallery samples that have the same pid and camid with query
 *         for g_idx in range(num_g):             # <<<<<<<<<<<<<<
 *             order[g_idx] = indices[q_idx, g_idx]
 *         num_g_real = 0
 */
    __pyx_t_16 = __pyx_v_num_g;
    __pyx_t_17 = __pyx_t_16;
    for (__pyx_t_18 = 0; __pyx_t_18 < __pyx_t_17; __pyx_t_18+=1) {
      __pyx_v_g_idx = __pyx_t_18;

      /* "torchreid/metrics/rank_cylib/rank_cy.pyx":78
 *         # remove gallery samples that have the same pid and camid with query
 *         for g_idx in range(num_g):
 *             order[g_idx] = indices[q_idx, g_idx]             # <<<<<<<<<<<<<<
 *         num_g_real = 0
 *         meet_condition = 0
 */
      __pyx_t_15 = __pyx_v_q_idx;
      __pyx_t_19 = __pyx_v_g_idx;
      __pyx_t_20 = __pyx_v_g_idx;
      *((long *) ( /* dim=0 */ (__pyx_v_order.data + __pyx_t_20 * __pyx_v_order.strides[0]) )) = (*((long *) ( /* dim=1 */ (( /* dim=0 */ (__pyx_v_indices.data + __pyx_t_15 * __pyx_v_indices.strides[0]) ) + __pyx_t_19 * __pyx_v_indices.strides[1]) )));
    }

    /* "torchreid/metrics/rank_cylib/rank_cy.pyx":79
 *         for g_idx in range(num_g):
 *             order[g_idx] = indices[q_idx, g_idx]
 *         num_g_real = 0             # <<<<<<<<<<<<<<
 *         meet_condition = 0
 *         kept_g_pids = np.zeros(num_g, dtype=np.int64)
 */
    __pyx_v_num_g_real = 0;

    /* "torchreid/metrics/rank_cylib/rank_cy.pyx":80
 *             order[g_idx] = indices[q_idx, g_idx]
 *         num_g_real = 0
 *         meet_condition = 0             # <<<<<<<<<<<<<<
 *         kept_g_pids = np.zeros(num_g, dtype=np.int64)
 * 
 */
    __pyx_v_meet_condition = 0;

    /* "torchreid/metrics/rank_cylib/rank_cy.pyx":81
 *         num_g_real = 0
 *         meet_condition = 0
 *         kept_g_pids = np.zeros(num_g, dtype=np.int64)             # <<<<<<<<<<<<<<
 * 
 *         for g_idx in range(num_g):
 */
    __Pyx_GetModuleGlobalName(__pyx_t_5, __pyx_n_s_np); if (unlikely(!__pyx_t_5)) __PYX_ERR(0, 81, __pyx_L1_error)
    __Pyx_GOTREF(__pyx_t_5);
    __pyx_t_2 = __Pyx_PyObject_GetAttrStr(__pyx_t_5, __pyx_n_s_zeros); if (unlikely(!__pyx_t_2)) __PYX_ERR(0, 81, __pyx_L1_error)
    __Pyx_GOTREF(__pyx_t_2);
    __Pyx_DECREF(__pyx_t_5); __pyx_t_5 = 0;
    __pyx_t_5 = __Pyx_PyInt_From_long(__pyx_v_num_g); if (unlikely(!__pyx_t_5)) __PYX_ERR(0, 81, __pyx_L1_error)
    __Pyx_GOTREF(__pyx_t_5);
    __pyx_t_7 = PyTuple_New(1); if (unlikely(!__pyx_t_7)) __PYX_ERR(0, 81, __pyx_L1_error)
    __Pyx_GOTREF(__pyx_t_7);
    __Pyx_GIVEREF(__pyx_t_5);
    PyTuple_SET_ITEM(__pyx_t_7, 0, __pyx_t_5);
    __pyx_t_5 = 0;
    __pyx_t_5 = __Pyx_PyDict_NewPresized(1); if (unlikely(!__pyx_t_5)) __PYX_ERR(0, 81, __pyx_L1_error)
    __Pyx_GOTREF(__pyx_t_5);
    __Pyx_GetModuleGlobalName(__pyx_t_4, __pyx_n_s_np); if (unlikely(!__pyx_t_4)) __PYX_ERR(0, 81, __pyx_L1_error)
    __Pyx_GOTREF(__pyx_t_4);
    __pyx_t_3 = __Pyx_PyObject_GetAttrStr(__pyx_t_4, __pyx_n_s_int64); if (unlikely(!__pyx_t_3)) __PYX_ERR(0, 81, __pyx_L1_error)
    __Pyx_GOTREF(__pyx_t_3);
    __Pyx_DECREF(__pyx_t_4); __pyx_t_4 = 0;
    if (PyDict_SetItem(__pyx_t_5, __pyx_n_s_dtype, __pyx_t_3) < 0) __PYX_ERR(0, 81, __pyx_L1_error)
    __Pyx_DECREF(__pyx_t_3); __pyx_t_3 = 0;
    __pyx_t_3 = __Pyx_PyObject_Call(__pyx_t_2, __pyx_t_7, __pyx_t_5); if (unlikely(!__pyx_t_3)) __PYX_ERR(0, 81, __pyx_L1_error)
    __Pyx_GOTREF(__pyx_t_3);
    __Pyx_DECREF(__pyx_t_2); __pyx_t_2 = 0;
    __Pyx_DECREF(__pyx_t_7); __pyx_t_7 = 0;
    __Pyx_DECREF(__pyx_t_5); __pyx_t_5 = 0;
    __pyx_t_11 = __Pyx_PyObject_to_MemoryviewSlice_ds_long(__pyx_t_3, PyBUF_WRITABLE); if (unlikely(!__pyx_t_11.memview)) __PYX_ERR(0, 81, __pyx_L1_error)
    __Pyx_DECREF(__pyx_t_3); __pyx_t_3 = 0;
    __PYX_XDEC_MEMVIEW(&__pyx_v_kept_g_pids, 1);
    __pyx_v_kept_g_pids = __pyx_t_11;
    __pyx_t_11.memview = NULL;
    __pyx_t_11.data = NULL;

    /* "torchreid/metrics/rank_cylib/rank_cy.pyx":83
 *         kept_g_pids = np.zeros(num_g, dtype=np.int64)
 * 
 *         for g_idx in range(num_g):             # <<<<<<<<<<<<<<
 *             if (g_pids[order[g_idx]] != q_pid) or (g_camids[order[g_idx]] != q_camid):
 *                 raw_cmc[num_g_real] = matches[q_idx][g_idx]
 */
    __pyx_t_16 = __pyx_v_num_g;
    __pyx_t_17 = __pyx_t_16;
    for (__pyx_t_18 = 0; __pyx_t_18 < __pyx_t_17; __pyx_t_18+=1) {
      __pyx_v_g_idx = __pyx_t_18;

      /* "torchreid/metrics/rank_cylib/rank_cy.pyx":84
 * 
 *         for g_idx in range(num_g):
 *             if (g_pids[order[g_idx]] != q_pid) or (g_camids[order[g_idx]] != q_camid):             # <<<<<<<<<<<<<<
 *                 raw_cmc[num_g_real] = matches[q_idx][g_idx]
 *                 kept_g_pids[num_g_real] = g_pids[order[g_idx]]
 */
      __pyx_t_19 = __pyx_v_g_idx;
      __pyx_t_15 = (*((long *) ( /* dim=0 */ (__pyx_v_order.data + __pyx_t_19 * __pyx_v_order.strides[0]) )));
      __pyx_t_21 = (((*((long *) ( /* dim=0 */ (__pyx_v_g_pids.data + __pyx_t_15 * __pyx_v_g_pids.strides[0]) ))) != __pyx_v_q_pid) != 0);
      if (!__pyx_t_21) {
      } else {
        __pyx_t_1 = __pyx_t_21;
        goto __pyx_L11_bool_binop_done;
      }
      __pyx_t_19 = __pyx_v_g_idx;
      __pyx_t_15 = (*((long *) ( /* dim=0 */ (__pyx_v_order.data + __pyx_t_19 * __pyx_v_order.strides[0]) )));
      __pyx_t_21 = (((*((long *) ( /* dim=0 */ (__pyx_v_g_camids.data + __pyx_t_15 * __pyx_v_g_camids.strides[0]) ))) != __pyx_v_q_camid) != 0);
      __pyx_t_1 = __pyx_t_21;
      __pyx_L11_bool_binop_done:;
      if (__pyx_t_1) {

        /* "torchreid/metrics/rank_cylib/rank_cy.pyx":85
 *         for g_idx in range(num_g):
 *             if (g_pids[order[g_idx]] != q_pid) or (g_camids[order[g_idx]] != q_camid):
 *                 raw_cmc[num_g_real] = matches[q_idx][g_idx]             # <<<<<<<<<<<<<<
 *                 kept_g_pids[num_g_real] = g_pids[order[g_idx]]
 *                 num_g_real += 1
 */
        __pyx_t_19 = __pyx_v_q_idx;
        __pyx_t_15 = __pyx_v_g_idx;
        __pyx_t_20 = __pyx_v_num_g_real;
        *((float *) ( /* dim=0 */ (__pyx_v_raw_cmc.data + __pyx_t_20 * __pyx_v_raw_cmc.strides[0]) )) = (*((long *) ( /* dim=1 */ (( /* dim=0 */ (__pyx_v_matches.data + __pyx_t_19 * __pyx_v_matches.strides[0]) ) + __pyx_t_15 * __pyx_v_matches.strides[1]) )));

        /* "torchreid/metrics/rank_cylib/rank_cy.pyx":86
 *             if (g_pids[order[g_idx]] != q_pid) or (g_camids[order[g_idx]] != q_camid):
 *                 raw_cmc[num_g_real] = matches[q_idx][g_idx]
 *                 kept_g_pids[num_g_real] = g_pids[order[g_idx]]             # <<<<<<<<<<<<<<
 *                 num_g_real += 1
 *                 if matches[q_idx][g_idx] > 1e-31:
 */
        __pyx_t_15 = __pyx_v_g_idx;
        __pyx_t_19 = (*((long *) ( /* dim=0 */ (__pyx_v_order.data + __pyx_t_15 * __pyx_v_order.strides[0]) )));
        __pyx_t_20 = __pyx_v_num_g_real;
        *((long *) ( /* dim=0 */ (__pyx_v_kept_g_pids.data + __pyx_t_20 * __pyx_v_kept_g_pids.strides[0]) )) = (*((long *) ( /* dim=0 */ (__pyx_v_g_pids.data + __pyx_t_19 * __pyx_v_g_pids.strides[0]) )));

        /* "torchreid/metrics/rank_cylib/rank_cy.pyx":87
 *                 raw_cmc[num_g_real] = matches[q_idx][g_idx]
 *                 kept_g_pids[num_g_real] = g_pids[order[g_idx]]
 *                 num_g_real += 1             # <<<<<<<<<<<<<<
 *                 if matches[q_idx][g_idx] > 1e-31:
 *                     meet_condition = 1
 */
        __pyx_v_num_g_real = (__pyx_v_num_g_real + 1);

        /* "torchreid/metrics/rank_cylib/rank_cy.pyx":88
 *                 kept_g_pids[num_g_real] = g_pids[order[g_idx]]
 *                 num_g_real += 1
 *                 if matches[q_idx][g_idx] > 1e-31:             # <<<<<<<<<<<<<<
 *                     meet_condition = 1
 * 
 */
        __pyx_t_15 = __pyx_v_q_idx;
        __pyx_t_19 = __pyx_v_g_idx;
        __pyx_t_1 = (((*((long *) ( /* dim=1 */ (( /* dim=0 */ (__pyx_v_matches.data + __pyx_t_15 * __pyx_v_matches.strides[0]) ) + __pyx_t_19 * __pyx_v_matches.strides[1]) ))) > 1e-31) != 0);
        if (__pyx_t_1) {

          /* "torchreid/metrics/rank_cylib/rank_cy.pyx":89
 *                 num_g_real += 1
 *                 if matches[q_idx][g_idx] > 1e-31:
 *                     meet_condition = 1             # <<<<<<<<<<<<<<
 * 
 *         if not meet_condition:
 */
          __pyx_v_meet_condition = 1;

          /* "torchreid/metrics/rank_cylib/rank_cy.pyx":88
 *                 kept_g_pids[num_g_real] = g_pids[order[g_idx]]
 *                 num_g_real += 1
 *                 if matches[q_idx][g_idx] > 1e-31:             # <<<<<<<<<<<<<<
 *                     meet_condition = 1
 * 
 */
        }

        /* "torchreid/metrics/rank_cylib/rank_cy.pyx":84
 * 
 *         for g_idx in range(num_g):
 *             if (g_pids[order[g_idx]] != q_pid) or (g_camids[order[g_idx]] != q_camid):             # <<<<<<<<<<<<<<
 *                 raw_cmc[num_g_real] = matches[q_idx][g_idx]
 *                 kept_g_pids[num_g_real] = g_pids[order[g_idx]]
 */
      }
    }

    /* "torchreid/metrics/rank_cylib/rank_cy.pyx":91
 *                     meet_condition = 1
 * 
 *         if not meet_condition:             # <<<<<<<<<<<<<<
 *             # this condition is true when query identity does not appear in gallery
 *             continue
 */
    __pyx_t_1 = ((!(__pyx_v_meet_condition != 0)) != 0);
    if (__pyx_t_1) {

      /* "torchreid/metrics/rank_cylib/rank_cy.pyx":93
 *         if not meet_condition:
 *             # this condition is true when query identity does not appear in gallery
 *             continue             # <<<<<<<<<<<<<<
 * 
 *         # cuhk03-specific setting
 */
      goto __pyx_L4_continue;

      /* "torchreid/metrics/rank_cylib/rank_cy.pyx":91
 *                     meet_condition = 1
 * 
 *         if not meet_condition:             # <<<<<<<<<<<<<<
 *             # this condition is true when query identity does not appear in gallery
 *             continue
 */
    }

    /* "torchreid/metrics/rank_cylib/rank_cy.pyx":96
 * 
 *         # cuhk03-specific setting
 *         g_pids_dict = defaultdict(list) # overhead!             # <<<<<<<<<<<<<<
 *         for g_idx in range(num_g_real):
 *             g_pids_dict[kept_g_pids[g_idx]].append(g_idx)
 */
    __Pyx_GetModuleGlobalName(__pyx_t_5, __pyx_n_s_defaultdict); if (unlikely(!__pyx_t_5)) __PYX_ERR(0, 96, __pyx_L1_error)
    __Pyx_GOTREF(__pyx_t_5);
    __pyx_t_7 = NULL;
    if (CYTHON_UNPACK_METHODS && unlikely(PyMethod_Check(__pyx_t_5))) {
      __pyx_t_7 = PyMethod_GET_SELF(__pyx_t_5);
      if (likely(__pyx_t_7)) {
        PyObject* function = PyMethod_GET_FUNCTION(__pyx_t_5);
        __Pyx_INCREF(__pyx_t_7);
        __Pyx_INCREF(function);
        __Pyx_DECREF_SET(__pyx_t_5, function);
      }
    }
    __pyx_t_3 = (__pyx_t_7) ? __Pyx_PyObject_Call2Args(__pyx_t_5, __pyx_t_7, ((PyObject *)(&PyList_Type))) : __Pyx_PyObject_CallOneArg(__pyx_t_5, ((PyObject *)(&PyList_Type)));
    __Pyx_XDECREF(__pyx_t_7); __pyx_t_7 = 0;
    if (unlikely(!__pyx_t_3)) __PYX_ERR(0, 96, __pyx_L1_error)
    __Pyx_GOTREF(__pyx_t_3);
    __Pyx_DECREF(__pyx_t_5); __pyx_t_5 = 0;
    __Pyx_XDECREF_SET(__pyx_v_g_pids_dict, __pyx_t_3);
    __pyx_t_3 = 0;

    /* "torchreid/metrics/rank_cylib/rank_cy.pyx":97
 *         # cuhk03-specific setting
 *         g_pids_dict = defaultdict(list) # overhead!
 *         for g_idx in range(num_g_real):             # <<<<<<<<<<<<<<
 *             g_pids_dict[kept_g_pids[g_idx]].append(g_idx)
 * 
 */
    __pyx_t_16 = __pyx_v_num_g_real;
    __pyx_t_17 = __pyx_t_16;
    for (__pyx_t_18 = 0; __pyx_t_18 < __pyx_t_17; __pyx_t_18+=1) {
      __pyx_v_g_idx = __pyx_t_18;

      /* "torchreid/metrics/rank_cylib/rank_cy.pyx":98
 *         g_pids_dict = defaultdict(list) # overhead!
 *         for g_idx in range(num_g_real):
 *             g_pids_dict[kept_g_pids[g_idx]].append(g_idx)             # <<<<<<<<<<<<<<
 * 
 *         cmc = np.zeros(max_rank, dtype=np.float32)
 */
      __pyx_t_19 = __pyx_v_g_idx;
      __pyx_t_22 = (*((long *) ( /* dim=0 */ (__pyx_v_kept_g_pids.data + __pyx_t_19 * __pyx_v_kept_g_pids.strides[0]) )));
      __pyx_t_3 = __Pyx_GetItemInt(__pyx_v_g_pids_dict, __pyx_t_22, long, 1, __Pyx_PyInt_From_long, 0, 0, 0); if (unlikely(!__pyx_t_3)) __PYX_ERR(0, 98, __pyx_L1_error)
      __Pyx_GOTREF(__pyx_t_3);
      __pyx_t_5 = __Pyx_PyInt_From_long(__pyx_v_g_idx); if (unlikely(!__pyx_t_5)) __PYX_ERR(0, 98, __pyx_L1_error)
      __Pyx_GOTREF(__pyx_t_5);
      __pyx_t_23 = __Pyx_PyObject_Append(__pyx_t_3, __pyx_t_5); if (unlikely(__pyx_t_23 == ((int)-1))) __PYX_ERR(0, 98, __pyx_L1_error)
      __Pyx_DECREF(__pyx_t_3); __pyx_t_3 = 0;
      __Pyx_DECREF(__pyx_t_5); __pyx_t_5 = 0;
    }

    /* "torchreid/metrics/rank_cylib/rank_cy.pyx":100
 *             g_pids_dict[kept_g_pids[g_idx]].append(g_idx)
 * 
 *         cmc = np.zeros(max_rank, dtype=np.float32)             # <<<<<<<<<<<<<<
 *         for _ in range(num_repeats):
 *             mask = np.zeros(num_g_real, dtype=np.int64)
 */
    __Pyx_GetModuleGlobalName(__pyx_t_5, __pyx_n_s_np); if (unlikely(!__pyx_t_5)) __PYX_ERR(0, 100, __pyx_L1_error)
    __Pyx_GOTREF(__pyx_t_5);
    __pyx_t_3 = __Pyx_PyObject_GetAttrStr(__pyx_t_5, __pyx_n_s_zeros); if (unlikely(!__pyx_t_3)) __PYX_ERR(0, 100, __pyx_L1_error)
    __Pyx_GOTREF(__pyx_t_3);
    __Pyx_DECREF(__pyx_t_5); __pyx_t_5 = 0;
    __pyx_t_5 = __Pyx_PyInt_From_long(__pyx_v_max_rank); if (unlikely(!__pyx_t_5)) __PYX_ERR(0, 100, __pyx_L1_error)
    __Pyx_GOTREF(__pyx_t_5);
    __pyx_t_7 = PyTuple_New(1); if (unlikely(!__pyx_t_7)) __PYX_ERR(0, 100, __pyx_L1_error)
    __Pyx_GOTREF(__pyx_t_7);
    __Pyx_GIVEREF(__pyx_t_5);
    PyTuple_SET_ITEM(__pyx_t_7, 0, __pyx_t_5);
    __pyx_t_5 = 0;
    __pyx_t_5 = __Pyx_PyDict_NewPresized(1); if (unlikely(!__pyx_t_5)) __PYX_ERR(0, 100, __pyx_L1_error)
    __Pyx_GOTREF(__pyx_t_5);
    __Pyx_GetModuleGlobalName(__pyx_t_2, __pyx_n_s_np); if (unlikely(!__pyx_t_2)) __PYX_ERR(0, 100, __pyx_L1_error)
    __Pyx_GOTREF(__pyx_t_2);
    __pyx_t_4 = __Pyx_PyObject_GetAttrStr(__pyx_t_2, __pyx_n_s_float32); if (unlikely(!__pyx_t_4)) __PYX_ERR(0, 100, __pyx_L1_error)
    __Pyx_GOTREF(__pyx_t_4);
    __Pyx_DECREF(__pyx_t_2); __pyx_t_2 = 0;
    if (PyDict_SetItem(__pyx_t_5, __pyx_n_s_dtype, __pyx_t_4) < 0) __PYX_ERR(0, 100, __pyx_L1_error)
    __Pyx_DECREF(__pyx_t_4); __pyx_t_4 = 0;
    __pyx_t_4 = __Pyx_PyObject_Call(__pyx_t_3, __pyx_t_7, __pyx_t_5); if (unlikely(!__pyx_t_4)) __PYX_ERR(0, 100, __pyx_L1_error)
    __Pyx_GOTREF(__pyx_t_4);
    __Pyx_DECREF(__pyx_t_3); __pyx_t_3 = 0;
    __Pyx_DECREF(__pyx_t_7); __pyx_t_7 = 0;
    __Pyx_DECREF(__pyx_t_5); __pyx_t_5 = 0;
    __pyx_t_10 = __Pyx_PyObject_to_MemoryviewSlice_ds_float(__pyx_t_4, PyBUF_WRITABLE); if (unlikely(!__pyx_t_10.memview)) __PYX_ERR(0, 100, __pyx_L1_error)
    __Pyx_DECREF(__pyx_t_4); __pyx_t_4 = 0;
    __PYX_XDEC_MEMVIEW(&__pyx_v_cmc, 1);
    __pyx_v_cmc = __pyx_t_10;
    __pyx_t_10.memview = NULL;
    __pyx_t_10.data = NULL;

    /* "torchreid/metrics/rank_cylib/rank_cy.pyx":101
 * 
 *         cmc = np.zeros(max_rank, dtype=np.float32)
 *         for _ in range(num_repeats):             # <<<<<<<<<<<<<<
 *             mask = np.zeros(num_g_real, dtype=np.int64)
 * 
 */
    __pyx_t_4 = __Pyx_PyInt_From_long(__pyx_v_num_repeats); if (unlikely(!__pyx_t_4)) __PYX_ERR(0, 101, __pyx_L1_error)
    __Pyx_GOTREF(__pyx_t_4);
    __pyx_t_5 = __Pyx_PyObject_CallOneArg(__pyx_builtin_range, __pyx_t_4); if (unlikely(!__pyx_t_5)) __PYX_ERR(0, 101, __pyx_L1_error)
    __Pyx_GOTREF(__pyx_t_5);
    __Pyx_DECREF(__pyx_t_4); __pyx_t_4 = 0;
    if (likely(PyList_CheckExact(__pyx_t_5)) || PyTuple_CheckExact(__pyx_t_5)) {
      __pyx_t_4 = __pyx_t_5; __Pyx_INCREF(__pyx_t_4); __pyx_t_24 = 0;
      __pyx_t_25 = NULL;
    } else {
      __pyx_t_24 = -1; __pyx_t_4 = PyObject_GetIter(__pyx_t_5); if (unlikely(!__pyx_t_4)) __PYX_ERR(0, 101, __pyx_L1_error)
      __Pyx_GOTREF(__pyx_t_4);
      __pyx_t_25 = Py_TYPE(__pyx_t_4)->tp_iternext; if (unlikely(!__pyx_t_25)) __PYX_ERR(0, 101, __pyx_L1_error)
    }
    __Pyx_DECREF(__pyx_t_5); __pyx_t_5 = 0;
    for (;;) {
      if (likely(!__pyx_t_25)) {
        if (likely(PyList_CheckExact(__pyx_t_4))) {
          if (__pyx_t_24 >= PyList_GET_SIZE(__pyx_t_4)) break;
          #if CYTHON_ASSUME_SAFE_MACROS && !CYTHON_AVOID_BORROWED_REFS
          __pyx_t_5 = PyList_GET_ITEM(__pyx_t_4, __pyx_t_24); __Pyx_INCREF(__pyx_t_5); __pyx_t_24++; if (unlikely(0 < 0)) __PYX_ERR(0, 101, __pyx_L1_error)
          #else
          __pyx_t_5 = PySequence_ITEM(__pyx_t_4, __pyx_t_24); __pyx_t_24++; if (unlikely(!__pyx_t_5)) __PYX_ERR(0, 101, __pyx_L1_error)
          __Pyx_GOTREF(__pyx_t_5);
          #endif
        } else {
          if (__pyx_t_24 >= PyTuple_GET_SIZE(__pyx_t_4)) break;
          #if CYTHON_ASSUME_SAFE_MACROS && !CYTHON_AVOID_BORROWED_REFS
          __pyx_t_5 = PyTuple_GET_ITEM(__pyx_t_4, __pyx_t_24); __Pyx_INCREF(__pyx_t_5); __pyx_t_24++; if (unlikely(0 < 0)) __PYX_ERR(0, 101, __pyx_L1_error)
          #else
          __pyx_t_5 = PySequence_ITEM(__pyx_t_4, __pyx_t_24); __pyx_t_24++; if (unlikely(!__pyx_t_5)) __PYX_ERR(0, 101, __pyx_L1_error)
          __Pyx_GOTREF(__pyx_t_5);
          #endif
        }
      } else {
        __pyx_t_5 = __pyx_t_25(__pyx_t_4);
        if (unlikely(!__pyx_t_5)) {
          PyObject* exc_type = PyErr_Occurred();
          if (exc_type) {
            if (likely(__Pyx_PyErr_GivenExceptionMatches(exc_type, PyExc_StopIteration))) PyErr_Clear();
            else __PYX_ERR(0, 101, __pyx_L1_error)
          }
          break;
        }
        __Pyx_GOTREF(__pyx_t_5);
      }
      __Pyx_XDECREF_SET(__pyx_v__, __pyx_t_5);
      __pyx_t_5 = 0;

      /* "torchreid/metrics/rank_cylib/rank_cy.pyx":102
 *         cmc = np.zeros(max_rank, dtype=np.float32)
 *         for _ in range(num_repeats):
 *             mask = np.zeros(num_g_real, dtype=np.int64)             # <<<<<<<<<<<<<<
 * 
 *             for _, idxs in g_pids_dict.items():
 */
      __Pyx_GetModuleGlobalName(__pyx_t_5, __pyx_n_s_np); if (unlikely(!__pyx_t_5)) __PYX_ERR(0, 102, __pyx_L1_error)
      __Pyx_GOTREF(__pyx_t_5);
      __pyx_t_7 = __Pyx_PyObject_GetAttrStr(__pyx_t_5, __pyx_n_s_zeros); if (unlikely(!__pyx_t_7)) __PYX_ERR(0, 102, __pyx_L1_error)
      __Pyx_GOTREF(__pyx_t_7);
      __Pyx_DECREF(__pyx_t_5); __pyx_t_5 = 0;
      __pyx_t_5 = __Pyx_PyInt_From_long(__pyx_v_num_g_real); if (unlikely(!__pyx_t_5)) __PYX_ERR(0, 102, __pyx_L1_error)
      __Pyx_GOTREF(__pyx_t_5);
      __pyx_t_3 = PyTuple_New(1); if (unlikely(!__pyx_t_3)) __PYX_ERR(0, 102, __pyx_L1_error)
      __Pyx_GOTREF(__pyx_t_3);
      __Pyx_GIVEREF(__pyx_t_5);
      PyTuple_SET_ITEM(__pyx_t_3, 0, __pyx_t_5);
      __pyx_t_5 = 0;
      __pyx_t_5 = __Pyx_PyDict_NewPresized(1); if (unlikely(!__pyx_t_5)) __PYX_ERR(0, 102, __pyx_L1_error)
      __Pyx_GOTREF(__pyx_t_5);
      __Pyx_GetModuleGlobalName(__pyx_t_2, __pyx_n_s_np); if (unlikely(!__pyx_t_2)) __PYX_ERR(0, 102, __pyx_L1_error)
      __Pyx_GOTREF(__pyx_t_2);
      __pyx_t_8 = __Pyx_PyObject_GetAttrStr(__pyx_t_2, __pyx_n_s_int64); if (unlikely(!__pyx_t_8)) __PYX_ERR(0, 102, __pyx_L1_error)
      __Pyx_GOTREF(__pyx_t_8);
      __Pyx_DECREF(__pyx_t_2); __pyx_t_2 = 0;
      if (PyDict_SetItem(__pyx_t_5, __pyx_n_s_dtype, __pyx_t_8) < 0) __PYX_ERR(0, 102, __pyx_L1_error)
      __Pyx_DECREF(__pyx_t_8); __pyx_t_8 = 0;
      __pyx_t_8 = __Pyx_PyObject_Call(__pyx_t_7, __pyx_t_3, __pyx_t_5); if (unlikely(!__pyx_t_8)) __PYX_ERR(0, 102, __pyx_L1_error)
      __Pyx_GOTREF(__pyx_t_8);
      __Pyx_DECREF(__pyx_t_7); __pyx_t_7 = 0;
      __Pyx_DECREF(__pyx_t_3); __pyx_t_3 = 0;
      __Pyx_DECREF(__pyx_t_5); __pyx_t_5 = 0;
      __pyx_t_11 = __Pyx_PyObject_to_MemoryviewSlice_ds_long(__pyx_t_8, PyBUF_WRITABLE); if (unlikely(!__pyx_t_11.memview)) __PYX_ERR(0, 102, __pyx_L1_error)
      __Pyx_DECREF(__pyx_t_8); __pyx_t_8 = 0;
      __PYX_XDEC_MEMVIEW(&__pyx_v_mask, 1);
      __pyx_v_mask = __pyx_t_11;
      __pyx_t_11.memview = NULL;
      __pyx_t_11.data = NULL;

      /* "torchreid/metrics/rank_cylib/rank_cy.pyx":104
 *             mask = np.zeros(num_g_real, dtype=np.int64)
 * 
 *             for _, idxs in g_pids_dict.items():             # <<<<<<<<<<<<<<
 *                 # randomly sample one image for each gallery person
 *                 rnd_idx = np.random.choice(idxs)
 */
      __pyx_t_5 = __Pyx_PyObject_GetAttrStr(__pyx_v_g_pids_dict, __pyx_n_s_items); if (unlikely(!__pyx_t_5)) __PYX_ERR(0, 104, __pyx_L1_error)
      __Pyx_GOTREF(__pyx_t_5);
      __pyx_t_3 = NULL;
      if (CYTHON_UNPACK_METHODS && likely(PyMethod_Check(__pyx_t_5))) {
        __pyx_t_3 = PyMethod_GET_SELF(__pyx_t_5);
        if (likely(__pyx_t_3)) {
          PyObject* function = PyMethod_GET_FUNCTION(__pyx_t_5);
          __Pyx_INCREF(__pyx_t_3);
          __Pyx_INCREF(function);
          __Pyx_DECREF_SET(__pyx_t_5, function);
        }
      }
      __pyx_t_8 = (__pyx_t_3) ? __Pyx_PyObject_CallOneArg(__pyx_t_5, __pyx_t_3) : __Pyx_PyObject_CallNoArg(__pyx_t_5);
      __Pyx_XDECREF(__pyx_t_3); __pyx_t_3 = 0;
      if (unlikely(!__pyx_t_8)) __PYX_ERR(0, 104, __pyx_L1_error)
      __Pyx_GOTREF(__pyx_t_8);
      __Pyx_DECREF(__pyx_t_5); __pyx_t_5 = 0;
      if (likely(PyList_CheckExact(__pyx_t_8)) || PyTuple_CheckExact(__pyx_t_8)) {
        __pyx_t_5 = __pyx_t_8; __Pyx_INCREF(__pyx_t_5); __pyx_t_26 = 0;
        __pyx_t_27 = NULL;
      } else {
        __pyx_t_26 = -1; __pyx_t_5 = PyObject_GetIter(__pyx_t_8); if (unlikely(!__pyx_t_5)) __PYX_ERR(0, 104, __pyx_L1_error)
        __Pyx_GOTREF(__pyx_t_5);
        __pyx_t_27 = Py_TYPE(__pyx_t_5)->tp_iternext; if (unlikely(!__pyx_t_27)) __PYX_ERR(0, 104, __pyx_L1_error)
      }
      __Pyx_DECREF(__pyx_t_8); __pyx_t_8 = 0;
      for (;;) {
        if (likely(!__pyx_t_27)) {
          if (likely(PyList_CheckExact(__pyx_t_5))) {
            if (__pyx_t_26 >= PyList_GET_SIZE(__pyx_t_5)) break;
            #if CYTHON_ASSUME_SAFE_MACROS && !CYTHON_AVOID_BORROWED_REFS
            __pyx_t_8 = PyList_GET_ITEM(__pyx_t_5, __pyx_t_26); __Pyx_INCREF(__pyx_t_8); __pyx_t_26++; if (unlikely(0 < 0)) __PYX_ERR(0, 104, __pyx_L1_error)
            #else
            __pyx_t_8 = PySequence_ITEM(__pyx_t_5, __pyx_t_26); __pyx_t_26++; if (unlikely(!__pyx_t_8)) __PYX_ERR(0, 104, __pyx_L1_error)
            __Pyx_GOTREF(__pyx_t_8);
            #endif
          } else {
            if (__pyx_t_26 >= PyTuple_GET_SIZE(__pyx_t_5)) break;
            #if CYTHON_ASSUME_SAFE_MACROS && !CYTHON_AVOID_BORROWED_REFS
            __pyx_t_8 = PyTuple_GET_ITEM(__pyx_t_5, __pyx_t_26); __Pyx_INCREF(__pyx_t_8); __pyx_t_26++; if (unlikely(0 < 0)) __PYX_ERR(0, 104, __pyx_L1_error)
            #else
            __pyx_t_8 = PySequence_ITEM(__pyx_t_5, __pyx_t_26); __pyx_t_26++; if (unlikely(!__pyx_t_8)) __PYX_ERR(0, 104, __pyx_L1_error)
            __Pyx_GOTREF(__pyx_t_8);
            #endif
          }
        } else {
          __pyx_t_8 = __pyx_t_27(__pyx_t_5);
          if (unlikely(!__pyx_t_8)) {
            PyObject* exc_type = PyErr_Occurred();
            if (exc_type) {
              if (likely(__Pyx_PyErr_GivenExceptionMatches(exc_type, PyExc_StopIteration))) PyErr_Clear();
              else __PYX_ERR(0, 104, __pyx_L1_error)
            }
            break;
          }
          __Pyx_GOTREF(__pyx_t_8);
        }
        if ((likely(PyTuple_CheckExact(__pyx_t_8))) || (PyList_CheckExact(__pyx_t_8))) {
          PyObject* sequence = __pyx_t_8;
          Py_ssize_t size = __Pyx_PySequence_SIZE(sequence);
          if (unlikely(size != 2)) {
            if (size > 2) __Pyx_RaiseTooManyValuesError(2);
            else if (size >= 0) __Pyx_RaiseNeedMoreValuesError(size);
            __PYX_ERR(0, 104, __pyx_L1_error)
          }
          #if CYTHON_ASSUME_SAFE_MACROS && !CYTHON_AVOID_BORROWED_REFS
          if (likely(PyTuple_CheckExact(sequence))) {
            __pyx_t_3 = PyTuple_GET_ITEM(sequence, 0); 
            __pyx_t_7 = PyTuple_GET_ITEM(sequence, 1); 
          } else {
            __pyx_t_3 = PyList_GET_ITEM(sequence, 0); 
            __pyx_t_7 = PyList_GET_ITEM(sequence, 1); 
          }
          __Pyx_INCREF(__pyx_t_3);
          __Pyx_INCREF(__pyx_t_7);
          #else
          __pyx_t_3 = PySequence_ITEM(sequence, 0); if (unlikely(!__pyx_t_3)) __PYX_ERR(0, 104, __pyx_L1_error)
          __Pyx_GOTREF(__pyx_t_3);
          __pyx_t_7 = PySequence_ITEM(sequence, 1); if (unlikely(!__pyx_t_7)) __PYX_ERR(0, 104, __pyx_L1_error)
          __Pyx_GOTREF(__pyx_t_7);
          #endif
          __Pyx_DECREF(__pyx_t_8); __pyx_t_8 = 0;
        } else {
          Py_ssize_t index = -1;
          __pyx_t_2 = PyObject_GetIter(__pyx_t_8); if (unlikely(!__pyx_t_2)) __PYX_ERR(0, 104, __pyx_L1_error)
          __Pyx_GOTREF(__pyx_t_2);
          __Pyx_DECREF(__pyx_t_8); __pyx_t_8 = 0;
          __pyx_t_28 = Py_TYPE(__pyx_t_2)->tp_iternext;
          index = 0; __pyx_t_3 = __pyx_t_28(__pyx_t_2); if (unlikely(!__pyx_t_3)) goto __pyx_L21_unpacking_failed;
          __Pyx_GOTREF(__pyx_t_3);
          index = 1; __pyx_t_7 = __pyx_t_28(__pyx_t_2); if (unlikely(!__pyx_t_7)) goto __pyx_L21_unpacking_failed;
          __Pyx_GOTREF(__pyx_t_7);
          if (__Pyx_IternextUnpackEndCheck(__pyx_t_28(__pyx_t_2), 2) < 0) __PYX_ERR(0, 104, __pyx_L1_error)
          __pyx_t_28 = NULL;
          __Pyx_DECREF(__pyx_t_2); __pyx_t_2 = 0;
          goto __pyx_L22_unpacking_done;
          __pyx_L21_unpacking_failed:;
          __Pyx_DECREF(__pyx_t_2); __pyx_t_2 = 0;
          __pyx_t_28 = NULL;
          if (__Pyx_IterFinish() == 0) __Pyx_RaiseNeedMoreValuesError(index);
          __PYX_ERR(0, 104, __pyx_L1_error)
          __pyx_L22_unpacking_done:;
        }
        __Pyx_DECREF_SET(__pyx_v__, __pyx_t_3);
        __pyx_t_3 = 0;
        __Pyx_XDECREF_SET(__pyx_v_idxs, __pyx_t_7);
        __pyx_t_7 = 0;

        /* "torchreid/metrics/rank_cylib/rank_cy.pyx":106
 *             for _, idxs in g_pids_dict.items():
 *                 # randomly sample one image for each gallery person
 *                 rnd_idx = np.random.choice(idxs)             # <<<<<<<<<<<<<<
 *                 #rnd_idx = idxs[0] # use deterministic for debugging
 *                 mask[rnd_idx] = 1
 */
        __Pyx_GetModuleGlobalName(__pyx_t_7, __pyx_n_s_np); if (unlikely(!__pyx_t_7)) __PYX_ERR(0, 106, __pyx_L1_error)
        __Pyx_GOTREF(__pyx_t_7);
        __pyx_t_3 = __Pyx_PyObject_GetAttrStr(__pyx_t_7, __pyx_n_s_random); if (unlikely(!__pyx_t_3)) __PYX_ERR(0, 106, __pyx_L1_error)
        __Pyx_GOTREF(__pyx_t_3);
        __Pyx_DECREF(__pyx_t_7); __pyx_t_7 = 0;
        __pyx_t_7 = __Pyx_PyObject_GetAttrStr(__pyx_t_3, __pyx_n_s_choice); if (unlikely(!__pyx_t_7)) __PYX_ERR(0, 106, __pyx_L1_error)
        __Pyx_GOTREF(__pyx_t_7);
        __Pyx_DECREF(__pyx_t_3); __pyx_t_3 = 0;
        __pyx_t_3 = NULL;
        if (CYTHON_UNPACK_METHODS && likely(PyMethod_Check(__pyx_t_7))) {
          __pyx_t_3 = PyMethod_GET_SELF(__pyx_t_7);
          if (likely(__pyx_t_3)) {
            PyObject* function = PyMethod_GET_FUNCTION(__pyx_t_7);
            __Pyx_INCREF(__pyx_t_3);
            __Pyx_INCREF(function);
            __Pyx_DECREF_SET(__pyx_t_7, function);
          }
        }
        __pyx_t_8 = (__pyx_t_3) ? __Pyx_PyObject_Call2Args(__pyx_t_7, __pyx_t_3, __pyx_v_idxs) : __Pyx_PyObject_CallOneArg(__pyx_t_7, __pyx_v_idxs);
        __Pyx_XDECREF(__pyx_t_3); __pyx_t_3 = 0;
        if (unlikely(!__pyx_t_8)) __PYX_ERR(0, 106, __pyx_L1_error)
        __Pyx_GOTREF(__pyx_t_8);
        __Pyx_DECREF(__pyx_t_7); __pyx_t_7 = 0;
        __pyx_t_16 = __Pyx_PyInt_As_long(__pyx_t_8); if (unlikely((__pyx_t_16 == (long)-1) && PyErr_Occurred())) __PYX_ERR(0, 106, __pyx_L1_error)
        __Pyx_DECREF(__pyx_t_8); __pyx_t_8 = 0;
        __pyx_v_rnd_idx = __pyx_t_16;

        /* "torchreid/metrics/rank_cylib/rank_cy.pyx":108
 *                 rnd_idx = np.random.choice(idxs)
 *                 #rnd_idx = idxs[0] # use deterministic for debugging
 *                 mask[rnd_idx] = 1             # <<<<<<<<<<<<<<
 * 
 *             num_g_real_masked = 0
 */
        __pyx_t_19 = __pyx_v_rnd_idx;
        *((long *) ( /* dim=0 */ (__pyx_v_mask.data + __pyx_t_19 * __pyx_v_mask.strides[0]) )) = 1;

        /* "torchreid/metrics/rank_cylib/rank_cy.pyx":104
 *             mask = np.zeros(num_g_real, dtype=np.int64)
 * 
 *             for _, idxs in g_pids_dict.items():             # <<<<<<<<<<<<<<
 *                 # randomly sample one image for each gallery person
 *                 rnd_idx = np.random.choice(idxs)
 */
      }
      __Pyx_DECREF(__pyx_t_5); __pyx_t_5 = 0;

      /* "torchreid/metrics/rank_cylib/rank_cy.pyx":110
 *                 mask[rnd_idx] = 1
 * 
 *             num_g_real_masked = 0             # <<<<<<<<<<<<<<
 *             for g_idx in range(num_g_real):
 *                 if mask[g_idx] == 1:
 */
      __pyx_v_num_g_real_masked = 0;

      /* "torchreid/metrics/rank_cylib/rank_cy.pyx":111
 * 
 *             num_g_real_masked = 0
 *             for g_idx in range(num_g_real):             # <<<<<<<<<<<<<<
 *                 if mask[g_idx] == 1:
 *                     masked_raw_cmc[num_g_real_masked] = raw_cmc[g_idx]
 */
      __pyx_t_16 = __pyx_v_num_g_real;
      __pyx_t_17 = __pyx_t_16;
      for (__pyx_t_18 = 0; __pyx_t_18 < __pyx_t_17; __pyx_t_18+=1) {
        __pyx_v_g_idx = __pyx_t_18;

        /* "torchreid/metrics/rank_cylib/rank_cy.pyx":112
 *             num_g_real_masked = 0
 *             for g_idx in range(num_g_real):
 *                 if mask[g_idx] == 1:             # <<<<<<<<<<<<<<
 *                     masked_raw_cmc[num_g_real_masked] = raw_cmc[g_idx]
 *                     num_g_real_masked += 1
 */
        __pyx_t_19 = __pyx_v_g_idx;
        __pyx_t_1 = (((*((long *) ( /* dim=0 */ (__pyx_v_mask.data + __pyx_t_19 * __pyx_v_mask.strides[0]) ))) == 1) != 0);
        if (__pyx_t_1) {

          /* "torchreid/metrics/rank_cylib/rank_cy.pyx":113
 *             for g_idx in range(num_g_real):
 *                 if mask[g_idx] == 1:
 *                     masked_raw_cmc[num_g_real_masked] = raw_cmc[g_idx]             # <<<<<<<<<<<<<<
 *                     num_g_real_masked += 1
 * 
 */
          __pyx_t_19 = __pyx_v_g_idx;
          __pyx_t_15 = __pyx_v_num_g_real_masked;
          *((float *) ( /* dim=0 */ (__pyx_v_masked_raw_cmc.data + __pyx_t_15 * __pyx_v_masked_raw_cmc.strides[0]) )) = (*((float *) ( /* dim=0 */ (__pyx_v_raw_cmc.data + __pyx_t_19 * __pyx_v_raw_cmc.strides[0]) )));

          /* "torchreid/metrics/rank_cylib/rank_cy.pyx":114
 *                 if mask[g_idx] == 1:
 *                     masked_raw_cmc[num_g_real_masked] = raw_cmc[g_idx]
 *                     num_g_real_masked += 1             # <<<<<<<<<<<<<<
 * 
 *             masked_cmc = np.zeros(num_g, dtype=np.float32)
 */
          __pyx_v_num_g_real_masked = (__pyx_v_num_g_real_masked + 1);

          /* "torchreid/metrics/rank_cylib/rank_cy.pyx":112
 *             num_g_real_masked = 0
 *             for g_idx in range(num_g_real):
 *                 if mask[g_idx] == 1:             # <<<<<<<<<<<<<<
 *                     masked_raw_cmc[num_g_real_masked] = raw_cmc[g_idx]
 *                     num_g_real_masked += 1
 */
        }
      }

      /* "torchreid/metrics/rank_cylib/rank_cy.pyx":116
 *                     num_g_real_masked += 1
 * 
 *             masked_cmc = np.zeros(num_g, dtype=np.float32)             # <<<<<<<<<<<<<<
 *             function_cumsum(masked_raw_cmc, masked_cmc, num_g_real_masked)
 *             for g_idx in range(num_g_real_masked):
 */
      __Pyx_GetModuleGlobalName(__pyx_t_5, __pyx_n_s_np); if (unlikely(!__pyx_t_5)) __PYX_ERR(0, 116, __pyx_L1_error)
      __Pyx_GOTREF(__pyx_t_5);
      __pyx_t_8 = __Pyx_PyObject_GetAttrStr(__pyx_t_5, __pyx_n_s_zeros); if (unlikely(!__pyx_t_8)) __PYX_ERR(0, 116, __pyx_L1_error)
      __Pyx_GOTREF(__pyx_t_8);
      __Pyx_DECREF(__pyx_t_5); __pyx_t_5 = 0;
      __pyx_t_5 = __Pyx_PyInt_From_long(__pyx_v_num_g); if (unlikely(!__pyx_t_5)) __PYX_ERR(0, 116, __pyx_L1_error)
      __Pyx_GOTREF(__pyx_t_5);
      __pyx_t_7 = PyTuple_New(1); if (unlikely(!__pyx_t_7)) __PYX_ERR(0, 116, __pyx_L1_error)
      __Pyx_GOTREF(__pyx_t_7);
      __Pyx_GIVEREF(__pyx_t_5);
      PyTuple_SET_ITEM(__pyx_t_7, 0, __pyx_t_5);
      __pyx_t_5 = 0;
      __pyx_t_5 = __Pyx_PyDict_NewPresized(1); if (unlikely(!__pyx_t_5)) __PYX_ERR(0, 116, __pyx_L1_error)
      __Pyx_GOTREF(__pyx_t_5);
      __Pyx_GetModuleGlobalName(__pyx_t_3, __pyx_n_s_np); if (unlikely(!__pyx_t_3)) __PYX_ERR(0, 116, __pyx_L1_error)
      __Pyx_GOTREF(__pyx_t_3);
      __pyx_t_2 = __Pyx_PyObject_GetAttrStr(__pyx_t_3, __pyx_n_s_float32); if (unlikely(!__pyx_t_2)) __PYX_ERR(0, 116, __pyx_L1_error)
      __Pyx_GOTREF(__pyx_t_2);
      __Pyx_DECREF(__pyx_t_3); __pyx_t_3 = 0;
      if (PyDict_SetItem(__pyx_t_5, __pyx_n_s_dtype, __pyx_t_2) < 0) __PYX_ERR(0, 116, __pyx_L1_error)
      __Pyx_DECREF(__pyx_t_2); __pyx_t_2 = 0;
      __pyx_t_2 = __Pyx_PyObject_Call(__pyx_t_8, __pyx_t_7, __pyx_t_5); if (unlikely(!__pyx_t_2)) __PYX_ERR(0, 116, __pyx_L1_error)
      __Pyx_GOTREF(__pyx_t_2);
      __Pyx_DECREF(__pyx_t_8); __pyx_t_8 = 0;
      __Pyx_DECREF(__pyx_t_7); __pyx_t_7 = 0;
      __Pyx_DECREF(__pyx_t_5); __pyx_t_5 = 0;
      __pyx_t_10 = __Pyx_PyObject_to_MemoryviewSlice_ds_float(__pyx_t_2, PyBUF_WRITABLE); if (unlikely(!__pyx_t_10.memview)) __PYX_ERR(0, 116, __pyx_L1_error)
      __Pyx_DECREF(__pyx_t_2); __pyx_t_2 = 0;
      __PYX_XDEC_MEMVIEW(&__pyx_v_masked_cmc, 1);
      __pyx_v_masked_cmc = __pyx_t_10;
      __pyx_t_10.memview = NULL;
      __pyx_t_10.data = NULL;

      /* "torchreid/metrics/rank_cylib/rank_cy.pyx":117
 * 
 *             masked_cmc = np.zeros(num_g, dtype=np.float32)
 *             function_cumsum(masked_raw_cmc, masked_cmc, num_g_real_masked)             # <<<<<<<<<<<<<<
 *             for g_idx in range(num_g_real_masked):
 *                 if masked_cmc[g_idx] > 1:
 */
      __pyx_fuse_3__pyx_f_9torchreid_7metrics_10rank_cylib_7rank_cy_function_cumsum(__pyx_v_masked_raw_cmc, __pyx_v_masked_cmc, __pyx_v_num_g_real_masked);

      /* "torchreid/metrics/rank_cylib/rank_cy.pyx":118
 *             masked_cmc = np.zeros(num_g, dtype=np.float32)
 *             function_cumsum(masked_raw_cmc, masked_cmc, num_g_real_masked)
 *             for g_idx in range(num_g_real_masked):             # <<<<<<<<<<<<<<
 *                 if masked_cmc[g_idx] > 1:
 *                     masked_cmc[g_idx] = 1
 */
      __pyx_t_16 = __pyx_v_num_g_real_masked;
      __pyx_t_17 = __pyx_t_16;
      for (__pyx_t_18 = 0; __pyx_t_18 < __pyx_t_17; __pyx_t_18+=1) {
        __pyx_v_g_idx = __pyx_t_18;

        /* "torchreid/metrics/rank_cylib/rank_cy.pyx":119
 *             function_cumsum(masked_raw_cmc, masked_cmc, num_g_real_masked)
 *             for g_idx in range(num_g_real_masked):
 *                 if masked_cmc[g_idx] > 1:             # <<<<<<<<<<<<<<
 *                     masked_cmc[g_idx] = 1
 * 
 */
        __pyx_t_19 = __pyx_v_g_idx;
        __pyx_t_1 = (((*((float *) ( /* dim=0 */ (__pyx_v_masked_cmc.data + __pyx_t_19 * __pyx_v_masked_cmc.strides[0]) ))) > 1.0) != 0);
        if (__pyx_t_1) {

          /* "torchreid/metrics/rank_cylib/rank_cy.pyx":120
 *             for g_idx in range(num_g_real_masked):
 *                 if masked_cmc[g_idx] > 1:
 *                     masked_cmc[g_idx] = 1             # <<<<<<<<<<<<<<
 * 
 *             for rank_idx in range(max_rank):
 */
          __pyx_t_19 = __pyx_v_g_idx;
          *((float *) ( /* dim=0 */ (__pyx_v_masked_cmc.data + __pyx_t_19 * __pyx_v_masked_cmc.strides[0]) )) = 1.0;

          /* "torchreid/metrics/rank_cylib/rank_cy.pyx":119
 *             function_cumsum(masked_raw_cmc, masked_cmc, num_g_real_masked)
 *             for g_idx in range(num_g_real_masked):
 *                 if masked_cmc[g_idx] > 1:             # <<<<<<<<<<<<<<
 *                     masked_cmc[g_idx] = 1
 * 
 */
        }
      }

      /* "torchreid/metrics/rank_cylib/rank_cy.pyx":122
 *                     masked_cmc[g_idx] = 1
 * 
 *             for rank_idx in range(max_rank):             # <<<<<<<<<<<<<<
 *                 cmc[rank_idx] += masked_cmc[rank_idx] / num_repeats
 * 
 */
      __pyx_t_16 = __pyx_v_max_rank;
      __pyx_t_17 = __pyx_t_16;
      for (__pyx_t_18 = 0; __pyx_t_18 < __pyx_t_17; __pyx_t_18+=1) {
        __pyx_v_rank_idx = __pyx_t_18;

        /* "torchreid/metrics/rank_cylib/rank_cy.pyx":123
 * 
 *             for rank_idx in range(max_rank):
 *                 cmc[rank_idx] += masked_cmc[rank_idx] / num_repeats             # <<<<<<<<<<<<<<
 * 
 *         for rank_idx in range(max_rank):
 */
        __pyx_t_19 = __pyx_v_rank_idx;
        __pyx_t_15 = __pyx_v_rank_idx;
        *((float *) ( /* dim=0 */ (__pyx_v_cmc.data + __pyx_t_15 * __pyx_v_cmc.strides[0]) )) += ((*((float *) ( /* dim=0 */ (__pyx_v_masked_cmc.data + __pyx_t_19 * __pyx_v_masked_cmc.strides[0]) ))) / __pyx_v_num_repeats);
      }

      /* "torchreid/metrics/rank_cylib/rank_cy.pyx":101
 * 
 *         cmc = np.zeros(max_rank, dtype=np.float32)
 *         for _ in range(num_repeats):             # <<<<<<<<<<<<<<
 *             mask = np.zeros(num_g_real, dtype=np.int64)
 * 
 */
    }
    __Pyx_DECREF(__pyx_t_4); __pyx_t_4 = 0;

    /* "torchreid/metrics/rank_cylib/rank_cy.pyx":125
 *                 cmc[rank_idx] += masked_cmc[rank_idx] / num_repeats
 * 
 *         for rank_idx in range(max_rank):             # <<<<<<<<<<<<<<
 *             all_cmc[q_idx, rank_idx] = cmc[rank_idx]
 *         # compute average precision
 */
    __pyx_t_16 = __pyx_v_max_rank;
    __pyx_t_17 = __pyx_t_16;
    for (__pyx_t_18 = 0; __pyx_t_18 < __pyx_t_17; __pyx_t_18+=1) {
      __pyx_v_rank_idx = __pyx_t_18;

      /* "torchreid/metrics/rank_cylib/rank_cy.pyx":126
 * 
 *         for rank_idx in range(max_rank):
 *             all_cmc[q_idx, rank_idx] = cmc[rank_idx]             # <<<<<<<<<<<<<<
 *         # compute average precision
 *         # reference: https://en.wikipedia.org/wiki/Evaluation_measures_(information_retrieval)#Average_precision
 */
      __pyx_t_19 = __pyx_v_rank_idx;
      __pyx_t_15 = __pyx_v_q_idx;
      __pyx_t_20 = __pyx_v_rank_idx;
      *((float *) ( /* dim=1 */ (( /* dim=0 */ (__pyx_v_all_cmc.data + __pyx_t_15 * __pyx_v_all_cmc.strides[0]) ) + __pyx_t_20 * __pyx_v_all_cmc.strides[1]) )) = (*((float *) ( /* dim=0 */ (__pyx_v_cmc.data + __pyx_t_19 * __pyx_v_cmc.strides[0]) )));
    }

    /* "torchreid/metrics/rank_cylib/rank_cy.pyx":129
 *         # compute average precision
 *         # reference: https://en.wikipedia.org/wiki/Evaluation_measures_(information_retrieval)#Average_precision
 *         function_cumsum(raw_cmc, tmp_cmc, num_g_real)             # <<<<<<<<<<<<<<
 *         num_rel = 0
 *         tmp_cmc_sum = 0
 */
    __pyx_fuse_3__pyx_f_9torchreid_7metrics_10rank_cylib_7rank_cy_function_cumsum(__pyx_v_raw_cmc, __pyx_v_tmp_cmc, __pyx_v_num_g_real);

    /* "torchreid/metrics/rank_cylib/rank_cy.pyx":130
 *         # reference: https://en.wikipedia.org/wiki/Evaluation_measures_(information_retrieval)#Average_precision
 *         function_cumsum(raw_cmc, tmp_cmc, num_g_real)
 *         num_rel = 0             # <<<<<<<<<<<<<<
 *         tmp_cmc_sum = 0
 *         for g_idx in range(num_g_real):
 */
    __pyx_v_num_rel = 0.0;

    /* "torchreid/metrics/rank_cylib/rank_cy.pyx":131
 *         function_cumsum(raw_cmc, tmp_cmc, num_g_real)
 *         num_rel = 0
 *         tmp_cmc_sum = 0             # <<<<<<<<<<<<<<
 *         for g_idx in range(num_g_real):
 *             tmp_cmc_sum += (tmp_cmc[g_idx] / (g_idx + 1.)) * raw_cmc[g_idx]
 */
    __pyx_v_tmp_cmc_sum = 0.0;

    /* "torchreid/metrics/rank_cylib/rank_cy.pyx":132
 *         num_rel = 0
 *         tmp_cmc_sum = 0
 *         for g_idx in range(num_g_real):             # <<<<<<<<<<<<<<
 *             tmp_cmc_sum += (tmp_cmc[g_idx] / (g_idx + 1.)) * raw_cmc[g_idx]
 *             num_rel += raw_cmc[g_idx]
 */
    __pyx_t_16 = __pyx_v_num_g_real;
    __pyx_t_17 = __pyx_t_16;
    for (__pyx_t_18 = 0; __pyx_t_18 < __pyx_t_17; __pyx_t_18+=1) {
      __pyx_v_g_idx = __pyx_t_18;

      /* "torchreid/metrics/rank_cylib/rank_cy.pyx":133
 *         tmp_cmc_sum = 0
 *         for g_idx in range(num_g_real):
 *             tmp_cmc_sum += (tmp_cmc[g_idx] / (g_idx + 1.)) * raw_cmc[g_idx]             # <<<<<<<<<<<<<<
 *             num_rel += raw_cmc[g_idx]
 *         all_AP[q_idx] = tmp_cmc_sum / num_rel
 */
      __pyx_t_19 = __pyx_v_g_idx;
      __pyx_t_20 = __pyx_v_g_idx;
      __pyx_v_tmp_cmc_sum = (__pyx_v_tmp_cmc_sum + (((*((float *) ( /* dim=0 */ (__pyx_v_tmp_cmc.data + __pyx_t_19 * __pyx_v_tmp_cmc.strides[0]) ))) / (__pyx_v_g_idx + 1.)) * (*((float *) ( /* dim=0 */ (__pyx_v_raw_cmc.data + __pyx_t_20 * __pyx_v_raw_cmc.strides[0]) )))));

      /* "torchreid/metrics/rank_cylib/rank_cy.pyx":134
 *         for g_idx in range(num_g_real):
 *             tmp_cmc_sum += (tmp_cmc[g_idx] / (g_idx + 1.)) * raw_cmc[g_idx]
 *             num_rel += raw_cmc[g_idx]             # <<<<<<<<<<<<<<
 *         all_AP[q_idx] = tmp_cmc_sum / num_rel
 *         num_valid_q += 1.
 */
      __pyx_t_20 = __pyx_v_g_idx;
      __pyx_v_num_rel = (__pyx_v_num_rel + (*((float *) ( /* dim=0 */ (__pyx_v_raw_cmc.data + __pyx_t_20 * __pyx_v_raw_cmc.strides[0]) ))));
    }

    /* "torchreid/metrics/rank_cylib/rank_cy.pyx":135
 *             tmp_cmc_sum += (tmp_cmc[g_idx] / (g_idx + 1.)) * raw_cmc[g_idx]
 *             num_rel += raw_cmc[g_idx]
 *         all_AP[q_idx] = tmp_cmc_sum / num_rel             # <<<<<<<<<<<<<<
 *         num_valid_q += 1.
 * 
 */
    __pyx_t_20 = __pyx_v_q_idx;
    *((float *) ( /* dim=0 */ (__pyx_v_all_AP.data + __pyx_t_20 * __pyx_v_all_AP.strides[0]) )) = (__pyx_v_tmp_cmc_sum / __pyx_v_num_rel);

    /* "torchreid/metrics/rank_cylib/rank_cy.pyx":136
 *             num_rel += raw_cmc[g_idx]
 *         all_AP[q_idx] = tmp_cmc_sum / num_rel
 *         num_valid_q += 1.             # <<<<<<<<<<<<<<
 * 
 *     assert num_valid_q > 0, 'Error: all query identities do not appear in gallery'
 */
    __pyx_v_num_valid_q = (__pyx_v_num_valid_q + 1.);
    __pyx_L4_continue:;
  }

  /* "torchreid/metrics/rank_cylib/rank_cy.pyx":138
 *         num_valid_q += 1.
 * 
 *     assert num_valid_q > 0, 'Error: all query identities do not appear in gallery'             # <<<<<<<<<<<<<<
 * 
 *     # compute averaged cmc
 */
  #ifndef CYTHON_WITHOUT_ASSERTIONS
  if (unlikely(!Py_OptimizeFlag)) {
    if (unlikely(!((__pyx_v_num_valid_q > 0.0) != 0))) {
      PyErr_SetObject(PyExc_AssertionError, __pyx_kp_s_Error_all_query_identities_do_no);
      __PYX_ERR(0, 138, __pyx_L1_error)
    }
  }
  #endif

  /* "torchreid/metrics/rank_cylib/rank_cy.pyx":141
 * 
 *     # compute averaged cmc
 *     cdef float[:] avg_cmc = np.zeros(max_rank, dtype=np.float32)             # <<<<<<<<<<<<<<
 *     for rank_idx in range(max_rank):
 *         for q_idx in range(num_q):
 */
  __Pyx_GetModuleGlobalName(__pyx_t_4, __pyx_n_s_np); if (unlikely(!__pyx_t_4)) __PYX_ERR(0, 141, __pyx_L1_error)
  __Pyx_GOTREF(__pyx_t_4);
  __pyx_t_2 = __Pyx_PyObject_GetAttrStr(__pyx_t_4, __pyx_n_s_zeros); if (unlikely(!__pyx_t_2)) __PYX_ERR(0, 141, __pyx_L1_error)
  __Pyx_GOTREF(__pyx_t_2);
  __Pyx_DECREF(__pyx_t_4); __pyx_t_4 = 0;
  __pyx_t_4 = __Pyx_PyInt_From_long(__pyx_v_max_rank); if (unlikely(!__pyx_t_4)) __PYX_ERR(0, 141, __pyx_L1_error)
  __Pyx_GOTREF(__pyx_t_4);
  __pyx_t_5 = PyTuple_New(1); if (unlikely(!__pyx_t_5)) __PYX_ERR(0, 141, __pyx_L1_error)
  __Pyx_GOTREF(__pyx_t_5);
  __Pyx_GIVEREF(__pyx_t_4);
  PyTuple_SET_ITEM(__pyx_t_5, 0, __pyx_t_4);
  __pyx_t_4 = 0;
  __pyx_t_4 = __Pyx_PyDict_NewPresized(1); if (unlikely(!__pyx_t_4)) __PYX_ERR(0, 141, __pyx_L1_error)
  __Pyx_GOTREF(__pyx_t_4);
  __Pyx_GetModuleGlobalName(__pyx_t_7, __pyx_n_s_np); if (unlikely(!__pyx_t_7)) __PYX_ERR(0, 141, __pyx_L1_error)
  __Pyx_GOTREF(__pyx_t_7);
  __pyx_t_8 = __Pyx_PyObject_GetAttrStr(__pyx_t_7, __pyx_n_s_float32); if (unlikely(!__pyx_t_8)) __PYX_ERR(0, 141, __pyx_L1_error)
  __Pyx_GOTREF(__pyx_t_8);
  __Pyx_DECREF(__pyx_t_7); __pyx_t_7 = 0;
  if (PyDict_SetItem(__pyx_t_4, __pyx_n_s_dtype, __pyx_t_8) < 0) __PYX_ERR(0, 141, __pyx_L1_error)
  __Pyx_DECREF(__pyx_t_8); __pyx_t_8 = 0;
  __pyx_t_8 = __Pyx_PyObject_Call(__pyx_t_2, __pyx_t_5, __pyx_t_4); if (unlikely(!__pyx_t_8)) __PYX_ERR(0, 141, __pyx_L1_error)
  __Pyx_GOTREF(__pyx_t_8);
  __Pyx_DECREF(__pyx_t_2); __pyx_t_2 = 0;
  __Pyx_DECREF(__pyx_t_5); __pyx_t_5 = 0;
  __Pyx_DECREF(__pyx_t_4); __pyx_t_4 = 0;
  __pyx_t_10 = __Pyx_PyObject_to_MemoryviewSlice_ds_float(__pyx_t_8, PyBUF_WRITABLE); if (unlikely(!__pyx_t_10.memview)) __PYX_ERR(0, 141, __pyx_L1_error)
  __Pyx_DECREF(__pyx_t_8); __pyx_t_8 = 0;
  __pyx_v_avg_cmc = __pyx_t_10;
  __pyx_t_10.memview = NULL;
  __pyx_t_10.data = NULL;

  /* "torchreid/metrics/rank_cylib/rank_cy.pyx":142
 *     # compute averaged cmc
 *     cdef float[:] avg_cmc = np.zeros(max_rank, dtype=np.float32)
 *     for rank_idx in range(max_rank):             # <<<<<<<<<<<<<<
 *         for q_idx in range(num_q):
 *             avg_cmc[rank_idx] += all_cmc[q_idx, rank_idx]
 */
  __pyx_t_12 = __pyx_v_max_rank;
  __pyx_t_13 = __pyx_t_12;
  for (__pyx_t_14 = 0; __pyx_t_14 < __pyx_t_13; __pyx_t_14+=1) {
    __pyx_v_rank_idx = __pyx_t_14;

    /* "torchreid/metrics/rank_cylib/rank_cy.pyx":143
 *     cdef float[:] avg_cmc = np.zeros(max_rank, dtype=np.float32)
 *     for rank_idx in range(max_rank):
 *         for q_idx in range(num_q):             # <<<<<<<<<<<<<<
 *             avg_cmc[rank_idx] += all_cmc[q_idx, rank_idx]
 *         avg_cmc[rank_idx] /= num_valid_q
 */
    __pyx_t_16 = __pyx_v_num_q;
    __pyx_t_17 = __pyx_t_16;
    for (__pyx_t_18 = 0; __pyx_t_18 < __pyx_t_17; __pyx_t_18+=1) {
      __pyx_v_q_idx = __pyx_t_18;

      /* "torchreid/metrics/rank_cylib/rank_cy.pyx":144
 *     for rank_idx in range(max_rank):
 *         for q_idx in range(num_q):
 *             avg_cmc[rank_idx] += all_cmc[q_idx, rank_idx]             # <<<<<<<<<<<<<<
 *         avg_cmc[rank_idx] /= num_valid_q
 * 
 */
      __pyx_t_20 = __pyx_v_q_idx;
      __pyx_t_19 = __pyx_v_rank_idx;
      __pyx_t_15 = __pyx_v_rank_idx;
      *((float *) ( /* dim=0 */ (__pyx_v_avg_cmc.data + __pyx_t_15 * __pyx_v_avg_cmc.strides[0]) )) += (*((float *) ( /* dim=1 */ (( /* dim=0 */ (__pyx_v_all_cmc.data + __pyx_t_20 * __pyx_v_all_cmc.strides[0]) ) + __pyx_t_19 * __pyx_v_all_cmc.strides[1]) )));
    }

    /* "torchreid/metrics/rank_cylib/rank_cy.pyx":145
 *         for q_idx in range(num_q):
 *             avg_cmc[rank_idx] += all_cmc[q_idx, rank_idx]
 *         avg_cmc[rank_idx] /= num_valid_q             # <<<<<<<<<<<<<<
 * 
 *     cdef float mAP = 0
 */
    __pyx_t_19 = __pyx_v_rank_idx;
    *((float *) ( /* dim=0 */ (__pyx_v_avg_cmc.data + __pyx_t_19 * __pyx_v_avg_cmc.strides[0]) )) /= __pyx_v_num_valid_q;
  }

  /* "torchreid/metrics/rank_cylib/rank_cy.pyx":147
 *         avg_cmc[rank_idx] /= num_valid_q
 * 
 *     cdef float mAP = 0             # <<<<<<<<<<<<<<
 *     for q_idx in range(num_q):
 *         mAP += all_AP[q_idx]
 */
  __pyx_v_mAP = 0.0;

  /* "torchreid/metrics/rank_cylib/rank_cy.pyx":148
 * 
 *     cdef float mAP = 0
 *     for q_idx in range(num_q):             # <<<<<<<<<<<<<<
 *         mAP += all_AP[q_idx]
 *     mAP /= num_valid_q
 */
  __pyx_t_12 = __pyx_v_num_q;
  __pyx_t_13 = __pyx_t_12;
  for (__pyx_t_14 = 0; __pyx_t_14 < __pyx_t_13; __pyx_t_14+=1) {
    __pyx_v_q_idx = __pyx_t_14;

    /* "torchreid/metrics/rank_cylib/rank_cy.pyx":149
 *     cdef float mAP = 0
 *     for q_idx in range(num_q):
 *         mAP += all_AP[q_idx]             # <<<<<<<<<<<<<<
 *     mAP /= num_valid_q
 * 
 */
    __pyx_t_19 = __pyx_v_q_idx;
    __pyx_v_mAP = (__pyx_v_mAP + (*((float *) ( /* dim=0 */ (__pyx_v_all_AP.data + __pyx_t_19 * __pyx_v_all_AP.strides[0]) ))));
  }

  /* "torchreid/metrics/rank_cylib/rank_cy.pyx":150
 *     for q_idx in range(num_q):
 *         mAP += all_AP[q_idx]
 *     mAP /= num_valid_q             # <<<<<<<<<<<<<<
 * 
 *     return np.asarray(avg_cmc).astype(np.float32), mAP
 */
  __pyx_v_mAP = (__pyx_v_mAP / __pyx_v_num_valid_q);

  /* "torchreid/metrics/rank_cylib/rank_cy.pyx":152
 *     mAP /= num_valid_q
 * 
 *     return np.asarray(avg_cmc).astype(np.float32), mAP             # <<<<<<<<<<<<<<
 * 
 * 
 */
  __Pyx_XDECREF(__pyx_r);
  __Pyx_GetModuleGlobalName(__pyx_t_5, __pyx_n_s_np); if (unlikely(!__pyx_t_5)) __PYX_ERR(0, 152, __pyx_L1_error)
  __Pyx_GOTREF(__pyx_t_5);
  __pyx_t_2 = __Pyx_PyObject_GetAttrStr(__pyx_t_5, __pyx_n_s_asarray); if (unlikely(!__pyx_t_2)) __PYX_ERR(0, 152, __pyx_L1_error)
  __Pyx_GOTREF(__pyx_t_2);
  __Pyx_DECREF(__pyx_t_5); __pyx_t_5 = 0;
  __pyx_t_5 = __pyx_memoryview_fromslice(__pyx_v_avg_cmc, 1, (PyObject *(*)(char *)) __pyx_memview_get_float, (int (*)(char *, PyObject *)) __pyx_memview_set_float, 0);; if (unlikely(!__pyx_t_5)) __PYX_ERR(0, 152, __pyx_L1_error)
  __Pyx_GOTREF(__pyx_t_5);
  __pyx_t_7 = NULL;
  if (CYTHON_UNPACK_METHODS && unlikely(PyMethod_Check(__pyx_t_2))) {
    __pyx_t_7 = PyMethod_GET_SELF(__pyx_t_2);
    if (likely(__pyx_t_7)) {
      PyObject* function = PyMethod_GET_FUNCTION(__pyx_t_2);
      __Pyx_INCREF(__pyx_t_7);
      __Pyx_INCREF(function);
      __Pyx_DECREF_SET(__pyx_t_2, function);
    }
  }
  __pyx_t_4 = (__pyx_t_7) ? __Pyx_PyObject_Call2Args(__pyx_t_2, __pyx_t_7, __pyx_t_5) : __Pyx_PyObject_CallOneArg(__pyx_t_2, __pyx_t_5);
  __Pyx_XDECREF(__pyx_t_7); __pyx_t_7 = 0;
  __Pyx_DECREF(__pyx_t_5); __pyx_t_5 = 0;
  if (unlikely(!__pyx_t_4)) __PYX_ERR(0, 152, __pyx_L1_error)
  __Pyx_GOTREF(__pyx_t_4);
  __Pyx_DECREF(__pyx_t_2); __pyx_t_2 = 0;
  __pyx_t_2 = __Pyx_PyObject_GetAttrStr(__pyx_t_4, __pyx_n_s_astype); if (unlikely(!__pyx_t_2)) __PYX_ERR(0, 152, __pyx_L1_error)
  __Pyx_GOTREF(__pyx_t_2);
  __Pyx_DECREF(__pyx_t_4); __pyx_t_4 = 0;
  __Pyx_GetModuleGlobalName(__pyx_t_4, __pyx_n_s_np); if (unlikely(!__pyx_t_4)) __PYX_ERR(0, 152, __pyx_L1_error)
  __Pyx_GOTREF(__pyx_t_4);
  __pyx_t_5 = __Pyx_PyObject_GetAttrStr(__pyx_t_4, __pyx_n_s_float32); if (unlikely(!__pyx_t_5)) __PYX_ERR(0, 152, __pyx_L1_error)
  __Pyx_GOTREF(__pyx_t_5);
  __Pyx_DECREF(__pyx_t_4); __pyx_t_4 = 0;
  __pyx_t_4 = NULL;
  if (CYTHON_UNPACK_METHODS && likely(PyMethod_Check(__pyx_t_2))) {
    __pyx_t_4 = PyMethod_GET_SELF(__pyx_t_2);
    if (likely(__pyx_t_4)) {
      PyObject* function = PyMethod_GET_FUNCTION(__pyx_t_2);
      __Pyx_INCREF(__pyx_t_4);
      __Pyx_INCREF(function);
      __Pyx_DECREF_SET(__pyx_t_2, function);
    }
  }
  __pyx_t_8 = (__pyx_t_4) ? __Pyx_PyObject_Call2Args(__pyx_t_2, __pyx_t_4, __pyx_t_5) : __Pyx_PyObject_CallOneArg(__pyx_t_2, __pyx_t_5);
  __Pyx_XDECREF(__pyx_t_4); __pyx_t_4 = 0;
  __Pyx_DECREF(__pyx_t_5); __pyx_t_5 = 0;
  if (unlikely(!__pyx_t_8)) __PYX_ERR(0, 152, __pyx_L1_error)
  __Pyx_GOTREF(__pyx_t_8);
  __Pyx_DECREF(__pyx_t_2); __pyx_t_2 = 0;
  __pyx_t_2 = PyFloat_FromDouble(__pyx_v_mAP); if (unlikely(!__pyx_t_2)) __PYX_ERR(0, 152, __pyx_L1_error)
  __Pyx_GOTREF(__pyx_t_2);
  __pyx_t_5 = PyTuple_New(2); if (unlikely(!__pyx_t_5)) __PYX_ERR(0, 152, __pyx_L1_error)
  __Pyx_GOTREF(__pyx_t_5);
  __Pyx_GIVEREF(__pyx_t_8);
  PyTuple_SET_ITEM(__pyx_t_5, 0, __pyx_t_8);
  __Pyx_GIVEREF(__pyx_t_2);
  PyTuple_SET_ITEM(__pyx_t_5, 1, __pyx_t_2);
  __pyx_t_8 = 0;
  __pyx_t_2 = 0;
  __pyx_r = __pyx_t_5;
  __pyx_t_5 = 0;
  goto __pyx_L0;

  /* "torchreid/metrics/rank_cylib/rank_cy.pyx":36
 * 
 * 
 * cpdef eval_cuhk03_cy(float[:,:] distmat, long[:] q_pids, long[:]g_pids,             # <<<<<<<<<<<<<<
 *                      long[:]q_camids, long[:]g_camids, long max_rank):
 * 
 */

  /* function exit code */
  __pyx_L1_error:;
  __Pyx_XDECREF(__pyx_t_2);
  __Pyx_XDECREF(__pyx_t_3);
  __Pyx_XDECREF(__pyx_t_4);
  __Pyx_XDECREF(__pyx_t_5);
  __PYX_XDEC_MEMVIEW(&__pyx_t_6, 1);
  __Pyx_XDECREF(__pyx_t_7);
  __Pyx_XDECREF(__pyx_t_8);
  __PYX_XDEC_MEMVIEW(&__pyx_t_9, 1);
  __PYX_XDEC_MEMVIEW(&__pyx_t_10, 1);
  __PYX_XDEC_MEMVIEW(&__pyx_t_11, 1);
  __Pyx_AddTraceback("torchreid.metrics.rank_cylib.rank_cy.eval_cuhk03_cy", __pyx_clineno, __pyx_lineno, __pyx_filename);
  __pyx_r = 0;
  __pyx_L0:;
  __PYX_XDEC_MEMVIEW(&__pyx_v_indices, 1);
  __PYX_XDEC_MEMVIEW(&__pyx_v_matches, 1);
  __PYX_XDEC_MEMVIEW(&__pyx_v_all_cmc, 1);
  __PYX_XDEC_MEMVIEW(&__pyx_v_all_AP, 1);
  __PYX_XDEC_MEMVIEW(&__pyx_v_order, 1);
  __PYX_XDEC_MEMVIEW(&__pyx_v_raw_cmc, 1);
  __PYX_XDEC_MEMVIEW(&__pyx_v_masked_raw_cmc, 1);
  __PYX_XDEC_MEMVIEW(&__pyx_v_cmc, 1);
  __PYX_XDEC_MEMVIEW(&__pyx_v_masked_cmc, 1);
  __PYX_XDEC_MEMVIEW(&__pyx_v_kept_g_pids, 1);
  __PYX_XDEC_MEMVIEW(&__pyx_v_mask, 1);
  __PYX_XDEC_MEMVIEW(&__pyx_v_tmp_cmc, 1);
  __Pyx_XDECREF(__pyx_v_g_pids_dict);
  __Pyx_XDECREF(__pyx_v__);
  __Pyx_XDECREF(__pyx_v_idxs);
  __PYX_XDEC_MEMVIEW(&__pyx_v_avg_cmc, 1);
  __Pyx_XGIVEREF(__pyx_r);
  __Pyx_RefNannyFinishContext();
  return __pyx_r;
}

/* Python wrapper */
static PyObject *__pyx_pw_9torchreid_7metrics_10rank_cylib_7rank_cy_3eval_cuhk03_cy(PyObject *__pyx_self, PyObject *__pyx_args, PyObject *__pyx_kwds); /*proto*/
static PyObject *__pyx_pw_9torchreid_7metrics_10rank_cylib_7rank_cy_3eval_cuhk03_cy(PyObject *__pyx_self, PyObject *__pyx_args, PyObject *__pyx_kwds) {
  __Pyx_memviewslice __pyx_v_distmat = { 0, 0, { 0 }, { 0 }, { 0 } };
  __Pyx_memviewslice __pyx_v_q_pids = { 0, 0, { 0 }, { 0 }, { 0 } };
  __Pyx_memviewslice __pyx_v_g_pids = { 0, 0, { 0 }, { 0 }, { 0 } };
  __Pyx_memviewslice __pyx_v_q_camids = { 0, 0, { 0 }, { 0 }, { 0 } };
  __Pyx_memviewslice __pyx_v_g_camids = { 0, 0, { 0 }, { 0 }, { 0 } };
  long __pyx_v_max_rank;
  int __pyx_lineno = 0;
  const char *__pyx_filename = NULL;
  int __pyx_clineno = 0;
  PyObject *__pyx_r = 0;
  __Pyx_RefNannyDeclarations
  __Pyx_RefNannySetupContext("eval_cuhk03_cy (wrapper)", 0);
  {
    static PyObject **__pyx_pyargnames[] = {&__pyx_n_s_distmat,&__pyx_n_s_q_pids,&__pyx_n_s_g_pids,&__pyx_n_s_q_camids,&__pyx_n_s_g_camids,&__pyx_n_s_max_rank,0};
    PyObject* values[6] = {0,0,0,0,0,0};
    if (unlikely(__pyx_kwds)) {
      Py_ssize_t kw_args;
      const Py_ssize_t pos_args = PyTuple_GET_SIZE(__pyx_args);
      switch (pos_args) {
        case  6: values[5] = PyTuple_GET_ITEM(__pyx_args, 5);
        CYTHON_FALLTHROUGH;
        case  5: values[4] = PyTuple_GET_ITEM(__pyx_args, 4);
        CYTHON_FALLTHROUGH;
        case  4: values[3] = PyTuple_GET_ITEM(__pyx_args, 3);
        CYTHON_FALLTHROUGH;
        case  3: values[2] = PyTuple_GET_ITEM(__pyx_args, 2);
        CYTHON_FALLTHROUGH;
        case  2: values[1] = PyTuple_GET_ITEM(__pyx_args, 1);
        CYTHON_FALLTHROUGH;
        case  1: values[0] = PyTuple_GET_ITEM(__pyx_args, 0);
        CYTHON_FALLTHROUGH;
        case  0: break;
        default: goto __pyx_L5_argtuple_error;
      }
      kw_args = PyDict_Size(__pyx_kwds);
      switch (pos_args) {
        case  0:
        if (likely((values[0] = __Pyx_PyDict_GetItemStr(__pyx_kwds, __pyx_n_s_distmat)) != 0)) kw_args--;
        else goto __pyx_L5_argtuple_error;
        CYTHON_FALLTHROUGH;
        case  1:
        if (likely((values[1] = __Pyx_PyDict_GetItemStr(__pyx_kwds, __pyx_n_s_q_pids)) != 0)) kw_args--;
        else {
          __Pyx_RaiseArgtupleInvalid("eval_cuhk03_cy", 1, 6, 6, 1); __PYX_ERR(0, 36, __pyx_L3_error)
        }
        CYTHON_FALLTHROUGH;
        case  2:
        if (likely((values[2] = __Pyx_PyDict_GetItemStr(__pyx_kwds, __pyx_n_s_g_pids)) != 0)) kw_args--;
        else {
          __Pyx_RaiseArgtupleInvalid("eval_cuhk03_cy", 1, 6, 6, 2); __PYX_ERR(0, 36, __pyx_L3_error)
        }
        CYTHON_FALLTHROUGH;
        case  3:
        if (likely((values[3] = __Pyx_PyDict_GetItemStr(__pyx_kwds, __pyx_n_s_q_camids)) != 0)) kw_args--;
        else {
          __Pyx_RaiseArgtupleInvalid("eval_cuhk03_cy", 1, 6, 6, 3); __PYX_ERR(0, 36, __pyx_L3_error)
        }
        CYTHON_FALLTHROUGH;
        case  4:
        if (likely((values[4] = __Pyx_PyDict_GetItemStr(__pyx_kwds, __pyx_n_s_g_camids)) != 0)) kw_args--;
        else {
          __Pyx_RaiseArgtupleInvalid("eval_cuhk03_cy", 1, 6, 6, 4); __PYX_ERR(0, 36, __pyx_L3_error)
        }
        CYTHON_FALLTHROUGH;
        case  5:
        if (likely((values[5] = __Pyx_PyDict_GetItemStr(__pyx_kwds, __pyx_n_s_max_rank)) != 0)) kw_args--;
        else {
          __Pyx_RaiseArgtupleInvalid("eval_cuhk03_cy", 1, 6, 6, 5); __PYX_ERR(0, 36, __pyx_L3_error)
        }
      }
      if (unlikely(kw_args > 0)) {
        if (unlikely(__Pyx_ParseOptionalKeywords(__pyx_kwds, __pyx_pyargnames, 0, values, pos_args, "eval_cuhk03_cy") < 0)) __PYX_ERR(0, 36, __pyx_L3_error)
      }
    } else if (PyTuple_GET_SIZE(__pyx_args) != 6) {
      goto __pyx_L5_argtuple_error;
    } else {
      values[0] = PyTuple_GET_ITEM(__pyx_args, 0);
      values[1] = PyTuple_GET_ITEM(__pyx_args, 1);
      values[2] = PyTuple_GET_ITEM(__pyx_args, 2);
      values[3] = PyTuple_GET_ITEM(__pyx_args, 3);
      values[4] = PyTuple_GET_ITEM(__pyx_args, 4);
      values[5] = PyTuple_GET_ITEM(__pyx_args, 5);
    }
    __pyx_v_distmat = __Pyx_PyObject_to_MemoryviewSlice_dsds_float(values[0], PyBUF_WRITABLE); if (unlikely(!__pyx_v_distmat.memview)) __PYX_ERR(0, 36, __pyx_L3_error)
    __pyx_v_q_pids = __Pyx_PyObject_to_MemoryviewSlice_ds_long(values[1], PyBUF_WRITABLE); if (unlikely(!__pyx_v_q_pids.memview)) __PYX_ERR(0, 36, __pyx_L3_error)
    __pyx_v_g_pids = __Pyx_PyObject_to_MemoryviewSlice_ds_long(values[2], PyBUF_WRITABLE); if (unlikely(!__pyx_v_g_pids.memview)) __PYX_ERR(0, 36, __pyx_L3_error)
    __pyx_v_q_camids = __Pyx_PyObject_to_MemoryviewSlice_ds_long(values[3], PyBUF_WRITABLE); if (unlikely(!__pyx_v_q_camids.memview)) __PYX_ERR(0, 37, __pyx_L3_error)
    __pyx_v_g_camids = __Pyx_PyObject_to_MemoryviewSlice_ds_long(values[4], PyBUF_WRITABLE); if (unlikely(!__pyx_v_g_camids.memview)) __PYX_ERR(0, 37, __pyx_L3_error)
    __pyx_v_max_rank = __Pyx_PyInt_As_long(values[5]); if (unlikely((__pyx_v_max_rank == (long)-1) && PyErr_Occurred())) __PYX_ERR(0, 37, __pyx_L3_error)
  }
  goto __pyx_L4_argument_unpacking_done;
  __pyx_L5_argtuple_error:;
  __Pyx_RaiseArgtupleInvalid("eval_cuhk03_cy", 1, 6, 6, PyTuple_GET_SIZE(__pyx_args)); __PYX_ERR(0, 36, __pyx_L3_error)
  __pyx_L3_error:;
  __Pyx_AddTraceback("torchreid.metrics.rank_cylib.rank_cy.eval_cuhk03_cy", __pyx_clineno, __pyx_lineno, __pyx_filename);
  __Pyx_RefNannyFinishContext();
  return NULL;
  __pyx_L4_argument_unpacking_done:;
  __pyx_r = __pyx_pf_9torchreid_7metrics_10rank_cylib_7rank_cy_2eval_cuhk03_cy(__pyx_self, __pyx_v_distmat, __pyx_v_q_pids, __pyx_v_g_pids, __pyx_v_q_camids, __pyx_v_g_camids, __pyx_v_max_rank);

  /* function exit code */
  __Pyx_RefNannyFinishContext();
  return __pyx_r;
}

static PyObject *__pyx_pf_9torchreid_7metrics_10rank_cylib_7rank_cy_2eval_cuhk03_cy(CYTHON_UNUSED PyObject *__pyx_self, __Pyx_memviewslice __pyx_v_distmat, __Pyx_memviewslice __pyx_v_q_pids, __Pyx_memviewslice __pyx_v_g_pids, __Pyx_memviewslice __pyx_v_q_camids, __Pyx_memviewslice __pyx_v_g_camids, long __pyx_v_max_rank) {
  PyObject *__pyx_r = NULL;
  __Pyx_RefNannyDeclarations
  PyObject *__pyx_t_1 = NULL;
  int __pyx_lineno = 0;
  const char *__pyx_filename = NULL;
  int __pyx_clineno = 0;
  __Pyx_RefNannySetupContext("eval_cuhk03_cy", 0);
  __Pyx_XDECREF(__pyx_r);
  if (unlikely(!__pyx_v_distmat.memview)) { __Pyx_RaiseUnboundLocalError("distmat"); __PYX_ERR(0, 36, __pyx_L1_error) }
  if (unlikely(!__pyx_v_q_pids.memview)) { __Pyx_RaiseUnboundLocalError("q_pids"); __PYX_ERR(0, 36, __pyx_L1_error) }
  if (unlikely(!__pyx_v_g_pids.memview)) { __Pyx_RaiseUnboundLocalError("g_pids"); __PYX_ERR(0, 36, __pyx_L1_error) }
  if (unlikely(!__pyx_v_q_camids.memview)) { __Pyx_RaiseUnboundLocalError("q_camids"); __PYX_ERR(0, 36, __pyx_L1_error) }
  if (unlikely(!__pyx_v_g_camids.memview)) { __Pyx_RaiseUnboundLocalError("g_camids"); __PYX_ERR(0, 36, __pyx_L1_error) }
  __pyx_t_1 = __pyx_f_9torchreid_7metrics_10rank_cylib_7rank_cy_eval_cuhk03_cy(__pyx_v_distmat, __pyx_v_q_pids, __pyx_v_g_pids, __pyx_v_q_camids, __pyx_v_g_camids, __pyx_v_max_rank, 0); if (unlikely(!__pyx_t_1)) __PYX_ERR(0, 36, __pyx_L1_error)
  __Pyx_GOTREF(__pyx_t_1);
  __pyx_r = __pyx_t_1;
  __pyx_t_1 = 0;
  goto __pyx_L0;

  /* function exit code */
  __pyx_L1_error:;
  __Pyx_XDECREF(__pyx_t_1);
  __Pyx_AddTraceback("torchreid.metrics.rank_cylib.rank_cy.eval_cuhk03_cy", __pyx_clineno, __pyx_lineno, __pyx_filename);
  __pyx_r = NULL;
  __pyx_L0:;
  __PYX_XDEC_MEMVIEW(&__pyx_v_distmat, 1);
  __PYX_XDEC_MEMVIEW(&__pyx_v_q_pids, 1);
  __PYX_XDEC_MEMVIEW(&__pyx_v_g_pids, 1);
  __PYX_XDEC_MEMVIEW(&__pyx_v_q_camids, 1);
  __PYX_XDEC_MEMVIEW(&__pyx_v_g_camids, 1);
  __Pyx_XGIVEREF(__pyx_r);
  __Pyx_RefNannyFinishContext();
  return __pyx_r;
}

/* "torchreid/metrics/rank_cylib/rank_cy.pyx":155
 * 
 * 
 * cpdef eval_market1501_cy(float[:,:] distmat, long[:] q_pids, long[:]g_pids,             # <<<<<<<<<<<<<<
 *                          long[:]q_camids, long[:]g_camids, long max_rank):
 * 
 */

static PyObject *__pyx_pw_9torchreid_7metrics_10rank_cylib_7rank_cy_5eval_market1501_cy(PyObject *__pyx_self, PyObject *__pyx_args, PyObject *__pyx_kwds); /*proto*/
static PyObject *__pyx_f_9torchreid_7metrics_10rank_cylib_7rank_cy_eval_market1501_cy(__Pyx_memviewslice __pyx_v_distmat, __Pyx_memviewslice __pyx_v_q_pids, __Pyx_memviewslice __pyx_v_g_pids, __Pyx_memviewslice __pyx_v_q_camids, __Pyx_memviewslice __pyx_v_g_camids, long __pyx_v_max_rank, CYTHON_UNUSED int __pyx_skip_dispatch) {
  long __pyx_v_num_q;
  long __pyx_v_num_g;
  __Pyx_memviewslice __pyx_v_indices = { 0, 0, { 0 }, { 0 }, { 0 } };
  __Pyx_memviewslice __pyx_v_matches = { 0, 0, { 0 }, { 0 }, { 0 } };
  __Pyx_memviewslice __pyx_v_all_cmc = { 0, 0, { 0 }, { 0 }, { 0 } };
  __Pyx_memviewslice __pyx_v_all_AP = { 0, 0, { 0 }, { 0 }, { 0 } };
  float __pyx_v_num_valid_q;
  long __pyx_v_q_idx;
  long __pyx_v_q_pid;
  long __pyx_v_q_camid;
  long __pyx_v_g_idx;
  __Pyx_memviewslice __pyx_v_order = { 0, 0, { 0 }, { 0 }, { 0 } };
  __Pyx_memviewslice __pyx_v_raw_cmc = { 0, 0, { 0 }, { 0 }, { 0 } };
  __Pyx_memviewslice __pyx_v_cmc = { 0, 0, { 0 }, { 0 }, { 0 } };
  long __pyx_v_num_g_real;
  long __pyx_v_rank_idx;
  unsigned long __pyx_v_meet_condition;
  float __pyx_v_num_rel;
  __Pyx_memviewslice __pyx_v_tmp_cmc = { 0, 0, { 0 }, { 0 }, { 0 } };
  float __pyx_v_tmp_cmc_sum;
  __Pyx_memviewslice __pyx_v_avg_cmc = { 0, 0, { 0 }, { 0 }, { 0 } };
  float __pyx_v_mAP;
  PyObject *__pyx_r = NULL;
  __Pyx_RefNannyDeclarations
  int __pyx_t_1;
  PyObject *__pyx_t_2 = NULL;
  PyObject *__pyx_t_3 = NULL;
  PyObject *__pyx_t_4 = NULL;
  PyObject *__pyx_t_5 = NULL;
  __Pyx_memviewslice __pyx_t_6 = { 0, 0, { 0 }, { 0 }, { 0 } };
  PyObject *__pyx_t_7 = NULL;
  PyObject *__pyx_t_8 = NULL;
  __Pyx_memviewslice __pyx_t_9 = { 0, 0, { 0 }, { 0 }, { 0 } };
  __Pyx_memviewslice __pyx_t_10 = { 0, 0, { 0 }, { 0 }, { 0 } };
  __Pyx_memviewslice __pyx_t_11 = { 0, 0, { 0 }, { 0 }, { 0 } };
  long __pyx_t_12;
  long __pyx_t_13;
  long __pyx_t_14;
  Py_ssize_t __pyx_t_15;
  long __pyx_t_16;
  long __pyx_t_17;
  long __pyx_t_18;
  Py_ssize_t __pyx_t_19;
  Py_ssize_t __pyx_t_20;
  int __pyx_t_21;
  int __pyx_lineno = 0;
  const char *__pyx_filename = NULL;
  int __pyx_clineno = 0;
  __Pyx_RefNannySetupContext("eval_market1501_cy", 0);

  /* "torchreid/metrics/rank_cylib/rank_cy.pyx":158
 *                          long[:]q_camids, long[:]g_camids, long max_rank):
 * 
 *     cdef long num_q = distmat.shape[0]             # <<<<<<<<<<<<<<
 *     cdef long num_g = distmat.shape[1]
 * 
 */
  __pyx_v_num_q = (__pyx_v_distmat.shape[0]);

  /* "torchreid/metrics/rank_cylib/rank_cy.pyx":159
 * 
 *     cdef long num_q = distmat.shape[0]
 *     cdef long num_g = distmat.shape[1]             # <<<<<<<<<<<<<<
 * 
 *     if num_g < max_rank:
 */
  __pyx_v_num_g = (__pyx_v_distmat.shape[1]);

  /* "torchreid/metrics/rank_cylib/rank_cy.pyx":161
 *     cdef long num_g = distmat.shape[1]
 * 
 *     if num_g < max_rank:             # <<<<<<<<<<<<<<
 *         max_rank = num_g
 *         print('Note: number of gallery samples is quite small, got {}'.format(num_g))
 */
  __pyx_t_1 = ((__pyx_v_num_g < __pyx_v_max_rank) != 0);
  if (__pyx_t_1) {

    /* "torchreid/metrics/rank_cylib/rank_cy.pyx":162
 * 
 *     if num_g < max_rank:
 *         max_rank = num_g             # <<<<<<<<<<<<<<
 *         print('Note: number of gallery samples is quite small, got {}'.format(num_g))
 * 
 */
    __pyx_v_max_rank = __pyx_v_num_g;

    /* "torchreid/metrics/rank_cylib/rank_cy.pyx":163
 *     if num_g < max_rank:
 *         max_rank = num_g
 *         print('Note: number of gallery samples is quite small, got {}'.format(num_g))             # <<<<<<<<<<<<<<
 * 
 *     cdef:
 */
    __pyx_t_3 = __Pyx_PyObject_GetAttrStr(__pyx_kp_s_Note_number_of_gallery_samples_i, __pyx_n_s_format); if (unlikely(!__pyx_t_3)) __PYX_ERR(0, 163, __pyx_L1_error)
    __Pyx_GOTREF(__pyx_t_3);
    __pyx_t_4 = __Pyx_PyInt_From_long(__pyx_v_num_g); if (unlikely(!__pyx_t_4)) __PYX_ERR(0, 163, __pyx_L1_error)
    __Pyx_GOTREF(__pyx_t_4);
    __pyx_t_5 = NULL;
    if (CYTHON_UNPACK_METHODS && likely(PyMethod_Check(__pyx_t_3))) {
      __pyx_t_5 = PyMethod_GET_SELF(__pyx_t_3);
      if (likely(__pyx_t_5)) {
        PyObject* function = PyMethod_GET_FUNCTION(__pyx_t_3);
        __Pyx_INCREF(__pyx_t_5);
        __Pyx_INCREF(function);
        __Pyx_DECREF_SET(__pyx_t_3, function);
      }
    }
    __pyx_t_2 = (__pyx_t_5) ? __Pyx_PyObject_Call2Args(__pyx_t_3, __pyx_t_5, __pyx_t_4) : __Pyx_PyObject_CallOneArg(__pyx_t_3, __pyx_t_4);
    __Pyx_XDECREF(__pyx_t_5); __pyx_t_5 = 0;
    __Pyx_DECREF(__pyx_t_4); __pyx_t_4 = 0;
    if (unlikely(!__pyx_t_2)) __PYX_ERR(0, 163, __pyx_L1_error)
    __Pyx_GOTREF(__pyx_t_2);
    __Pyx_DECREF(__pyx_t_3); __pyx_t_3 = 0;
    __pyx_t_3 = __Pyx_PyObject_CallOneArg(__pyx_builtin_print, __pyx_t_2); if (unlikely(!__pyx_t_3)) __PYX_ERR(0, 163, __pyx_L1_error)
    __Pyx_GOTREF(__pyx_t_3);
    __Pyx_DECREF(__pyx_t_2); __pyx_t_2 = 0;
    __Pyx_DECREF(__pyx_t_3); __pyx_t_3 = 0;

    /* "torchreid/metrics/rank_cylib/rank_cy.pyx":161
 *     cdef long num_g = distmat.shape[1]
 * 
 *     if num_g < max_rank:             # <<<<<<<<<<<<<<
 *         max_rank = num_g
 *         print('Note: number of gallery samples is quite small, got {}'.format(num_g))
 */
  }

  /* "torchreid/metrics/rank_cylib/rank_cy.pyx":166
 * 
 *     cdef:
 *         long[:,:] indices = np.argsort(distmat, axis=1)             # <<<<<<<<<<<<<<
 *         long[:,:] matches = (np.asarray(g_pids)[np.asarray(indices)] == np.asarray(q_pids)[:, np.newaxis]).astype(np.int64)
 * 
 */
  __Pyx_GetModuleGlobalName(__pyx_t_3, __pyx_n_s_np); if (unlikely(!__pyx_t_3)) __PYX_ERR(0, 166, __pyx_L1_error)
  __Pyx_GOTREF(__pyx_t_3);
  __pyx_t_2 = __Pyx_PyObject_GetAttrStr(__pyx_t_3, __pyx_n_s_argsort); if (unlikely(!__pyx_t_2)) __PYX_ERR(0, 166, __pyx_L1_error)
  __Pyx_GOTREF(__pyx_t_2);
  __Pyx_DECREF(__pyx_t_3); __pyx_t_3 = 0;
  __pyx_t_3 = __pyx_memoryview_fromslice(__pyx_v_distmat, 2, (PyObject *(*)(char *)) __pyx_memview_get_float, (int (*)(char *, PyObject *)) __pyx_memview_set_float, 0);; if (unlikely(!__pyx_t_3)) __PYX_ERR(0, 166, __pyx_L1_error)
  __Pyx_GOTREF(__pyx_t_3);
  __pyx_t_4 = PyTuple_New(1); if (unlikely(!__pyx_t_4)) __PYX_ERR(0, 166, __pyx_L1_error)
  __Pyx_GOTREF(__pyx_t_4);
  __Pyx_GIVEREF(__pyx_t_3);
  PyTuple_SET_ITEM(__pyx_t_4, 0, __pyx_t_3);
  __pyx_t_3 = 0;
  __pyx_t_3 = __Pyx_PyDict_NewPresized(1); if (unlikely(!__pyx_t_3)) __PYX_ERR(0, 166, __pyx_L1_error)
  __Pyx_GOTREF(__pyx_t_3);
  if (PyDict_SetItem(__pyx_t_3, __pyx_n_s_axis, __pyx_int_1) < 0) __PYX_ERR(0, 166, __pyx_L1_error)
  __pyx_t_5 = __Pyx_PyObject_Call(__pyx_t_2, __pyx_t_4, __pyx_t_3); if (unlikely(!__pyx_t_5)) __PYX_ERR(0, 166, __pyx_L1_error)
  __Pyx_GOTREF(__pyx_t_5);
  __Pyx_DECREF(__pyx_t_2); __pyx_t_2 = 0;
  __Pyx_DECREF(__pyx_t_4); __pyx_t_4 = 0;
  __Pyx_DECREF(__pyx_t_3); __pyx_t_3 = 0;
  __pyx_t_6 = __Pyx_PyObject_to_MemoryviewSlice_dsds_long(__pyx_t_5, PyBUF_WRITABLE); if (unlikely(!__pyx_t_6.memview)) __PYX_ERR(0, 166, __pyx_L1_error)
  __Pyx_DECREF(__pyx_t_5); __pyx_t_5 = 0;
  __pyx_v_indices = __pyx_t_6;
  __pyx_t_6.memview = NULL;
  __pyx_t_6.data = NULL;

  /* "torchreid/metrics/rank_cylib/rank_cy.pyx":167
 *     cdef:
 *         long[:,:] indices = np.argsort(distmat, axis=1)
 *         long[:,:] matches = (np.asarray(g_pids)[np.asarray(indices)] == np.asarray(q_pids)[:, np.newaxis]).astype(np.int64)             # <<<<<<<<<<<<<<
 * 
 *         float[:,:] all_cmc = np.zeros((num_q, max_rank), dtype=np.float32)
 */
  __Pyx_GetModuleGlobalName(__pyx_t_4, __pyx_n_s_np); if (unlikely(!__pyx_t_4)) __PYX_ERR(0, 167, __pyx_L1_error)
  __Pyx_GOTREF(__pyx_t_4);
  __pyx_t_2 = __Pyx_PyObject_GetAttrStr(__pyx_t_4, __pyx_n_s_asarray); if (unlikely(!__pyx_t_2)) __PYX_ERR(0, 167, __pyx_L1_error)
  __Pyx_GOTREF(__pyx_t_2);
  __Pyx_DECREF(__pyx_t_4); __pyx_t_4 = 0;
  __pyx_t_4 = __pyx_memoryview_fromslice(__pyx_v_g_pids, 1, (PyObject *(*)(char *)) __pyx_memview_get_long, (int (*)(char *, PyObject *)) __pyx_memview_set_long, 0);; if (unlikely(!__pyx_t_4)) __PYX_ERR(0, 167, __pyx_L1_error)
  __Pyx_GOTREF(__pyx_t_4);
  __pyx_t_7 = NULL;
  if (CYTHON_UNPACK_METHODS && unlikely(PyMethod_Check(__pyx_t_2))) {
    __pyx_t_7 = PyMethod_GET_SELF(__pyx_t_2);
    if (likely(__pyx_t_7)) {
      PyObject* function = PyMethod_GET_FUNCTION(__pyx_t_2);
      __Pyx_INCREF(__pyx_t_7);
      __Pyx_INCREF(function);
      __Pyx_DECREF_SET(__pyx_t_2, function);
    }
  }
  __pyx_t_3 = (__pyx_t_7) ? __Pyx_PyObject_Call2Args(__pyx_t_2, __pyx_t_7, __pyx_t_4) : __Pyx_PyObject_CallOneArg(__pyx_t_2, __pyx_t_4);
  __Pyx_XDECREF(__pyx_t_7); __pyx_t_7 = 0;
  __Pyx_DECREF(__pyx_t_4); __pyx_t_4 = 0;
  if (unlikely(!__pyx_t_3)) __PYX_ERR(0, 167, __pyx_L1_error)
  __Pyx_GOTREF(__pyx_t_3);
  __Pyx_DECREF(__pyx_t_2); __pyx_t_2 = 0;
  __Pyx_GetModuleGlobalName(__pyx_t_4, __pyx_n_s_np); if (unlikely(!__pyx_t_4)) __PYX_ERR(0, 167, __pyx_L1_error)
  __Pyx_GOTREF(__pyx_t_4);
  __pyx_t_7 = __Pyx_PyObject_GetAttrStr(__pyx_t_4, __pyx_n_s_asarray); if (unlikely(!__pyx_t_7)) __PYX_ERR(0, 167, __pyx_L1_error)
  __Pyx_GOTREF(__pyx_t_7);
  __Pyx_DECREF(__pyx_t_4); __pyx_t_4 = 0;
  __pyx_t_4 = __pyx_memoryview_fromslice(__pyx_v_indices, 2, (PyObject *(*)(char *)) __pyx_memview_get_long, (int (*)(char *, PyObject *)) __pyx_memview_set_long, 0);; if (unlikely(!__pyx_t_4)) __PYX_ERR(0, 167, __pyx_L1_error)
  __Pyx_GOTREF(__pyx_t_4);
  __pyx_t_8 = NULL;
  if (CYTHON_UNPACK_METHODS && unlikely(PyMethod_Check(__pyx_t_7))) {
    __pyx_t_8 = PyMethod_GET_SELF(__pyx_t_7);
    if (likely(__pyx_t_8)) {
      PyObject* function = PyMethod_GET_FUNCTION(__pyx_t_7);
      __Pyx_INCREF(__pyx_t_8);
      __Pyx_INCREF(function);
      __Pyx_DECREF_SET(__pyx_t_7, function);
    }
  }
  __pyx_t_2 = (__pyx_t_8) ? __Pyx_PyObject_Call2Args(__pyx_t_7, __pyx_t_8, __pyx_t_4) : __Pyx_PyObject_CallOneArg(__pyx_t_7, __pyx_t_4);
  __Pyx_XDECREF(__pyx_t_8); __pyx_t_8 = 0;
  __Pyx_DECREF(__pyx_t_4); __pyx_t_4 = 0;
  if (unlikely(!__pyx_t_2)) __PYX_ERR(0, 167, __pyx_L1_error)
  __Pyx_GOTREF(__pyx_t_2);
  __Pyx_DECREF(__pyx_t_7); __pyx_t_7 = 0;
  __pyx_t_7 = __Pyx_PyObject_GetItem(__pyx_t_3, __pyx_t_2); if (unlikely(!__pyx_t_7)) __PYX_ERR(0, 167, __pyx_L1_error)
  __Pyx_GOTREF(__pyx_t_7);
  __Pyx_DECREF(__pyx_t_3); __pyx_t_3 = 0;
  __Pyx_DECREF(__pyx_t_2); __pyx_t_2 = 0;
  __Pyx_GetModuleGlobalName(__pyx_t_3, __pyx_n_s_np); if (unlikely(!__pyx_t_3)) __PYX_ERR(0, 167, __pyx_L1_error)
  __Pyx_GOTREF(__pyx_t_3);
  __pyx_t_4 = __Pyx_PyObject_GetAttrStr(__pyx_t_3, __pyx_n_s_asarray); if (unlikely(!__pyx_t_4)) __PYX_ERR(0, 167, __pyx_L1_error)
  __Pyx_GOTREF(__pyx_t_4);
  __Pyx_DECREF(__pyx_t_3); __pyx_t_3 = 0;
  __pyx_t_3 = __pyx_memoryview_fromslice(__pyx_v_q_pids, 1, (PyObject *(*)(char *)) __pyx_memview_get_long, (int (*)(char *, PyObject *)) __pyx_memview_set_long, 0);; if (unlikely(!__pyx_t_3)) __PYX_ERR(0, 167, __pyx_L1_error)
  __Pyx_GOTREF(__pyx_t_3);
  __pyx_t_8 = NULL;
  if (CYTHON_UNPACK_METHODS && unlikely(PyMethod_Check(__pyx_t_4))) {
    __pyx_t_8 = PyMethod_GET_SELF(__pyx_t_4);
    if (likely(__pyx_t_8)) {
      PyObject* function = PyMethod_GET_FUNCTION(__pyx_t_4);
      __Pyx_INCREF(__pyx_t_8);
      __Pyx_INCREF(function);
      __Pyx_DECREF_SET(__pyx_t_4, function);
    }
  }
  __pyx_t_2 = (__pyx_t_8) ? __Pyx_PyObject_Call2Args(__pyx_t_4, __pyx_t_8, __pyx_t_3) : __Pyx_PyObject_CallOneArg(__pyx_t_4, __pyx_t_3);
  __Pyx_XDECREF(__pyx_t_8); __pyx_t_8 = 0;
  __Pyx_DECREF(__pyx_t_3); __pyx_t_3 = 0;
  if (unlikely(!__pyx_t_2)) __PYX_ERR(0, 167, __pyx_L1_error)
  __Pyx_GOTREF(__pyx_t_2);
  __Pyx_DECREF(__pyx_t_4); __pyx_t_4 = 0;
  __Pyx_GetModuleGlobalName(__pyx_t_4, __pyx_n_s_np); if (unlikely(!__pyx_t_4)) __PYX_ERR(0, 167, __pyx_L1_error)
  __Pyx_GOTREF(__pyx_t_4);
  __pyx_t_3 = __Pyx_PyObject_GetAttrStr(__pyx_t_4, __pyx_n_s_newaxis); if (unlikely(!__pyx_t_3)) __PYX_ERR(0, 167, __pyx_L1_error)
  __Pyx_GOTREF(__pyx_t_3);
  __Pyx_DECREF(__pyx_t_4); __pyx_t_4 = 0;
  __pyx_t_4 = PyTuple_New(2); if (unlikely(!__pyx_t_4)) __PYX_ERR(0, 167, __pyx_L1_error)
  __Pyx_GOTREF(__pyx_t_4);
  __Pyx_INCREF(__pyx_slice_);
  __Pyx_GIVEREF(__pyx_slice_);
  PyTuple_SET_ITEM(__pyx_t_4, 0, __pyx_slice_);
  __Pyx_GIVEREF(__pyx_t_3);
  PyTuple_SET_ITEM(__pyx_t_4, 1, __pyx_t_3);
  __pyx_t_3 = 0;
  __pyx_t_3 = __Pyx_PyObject_GetItem(__pyx_t_2, __pyx_t_4); if (unlikely(!__pyx_t_3)) __PYX_ERR(0, 167, __pyx_L1_error)
  __Pyx_GOTREF(__pyx_t_3);
  __Pyx_DECREF(__pyx_t_2); __pyx_t_2 = 0;
  __Pyx_DECREF(__pyx_t_4); __pyx_t_4 = 0;
  __pyx_t_4 = PyObject_RichCompare(__pyx_t_7, __pyx_t_3, Py_EQ); __Pyx_XGOTREF(__pyx_t_4); if (unlikely(!__pyx_t_4)) __PYX_ERR(0, 167, __pyx_L1_error)
  __Pyx_DECREF(__pyx_t_7); __pyx_t_7 = 0;
  __Pyx_DECREF(__pyx_t_3); __pyx_t_3 = 0;
  __pyx_t_3 = __Pyx_PyObject_GetAttrStr(__pyx_t_4, __pyx_n_s_astype); if (unlikely(!__pyx_t_3)) __PYX_ERR(0, 167, __pyx_L1_error)
  __Pyx_GOTREF(__pyx_t_3);
  __Pyx_DECREF(__pyx_t_4); __pyx_t_4 = 0;
  __Pyx_GetModuleGlobalName(__pyx_t_4, __pyx_n_s_np); if (unlikely(!__pyx_t_4)) __PYX_ERR(0, 167, __pyx_L1_error)
  __Pyx_GOTREF(__pyx_t_4);
  __pyx_t_7 = __Pyx_PyObject_GetAttrStr(__pyx_t_4, __pyx_n_s_int64); if (unlikely(!__pyx_t_7)) __PYX_ERR(0, 167, __pyx_L1_error)
  __Pyx_GOTREF(__pyx_t_7);
  __Pyx_DECREF(__pyx_t_4); __pyx_t_4 = 0;
  __pyx_t_4 = NULL;
  if (CYTHON_UNPACK_METHODS && likely(PyMethod_Check(__pyx_t_3))) {
    __pyx_t_4 = PyMethod_GET_SELF(__pyx_t_3);
    if (likely(__pyx_t_4)) {
      PyObject* function = PyMethod_GET_FUNCTION(__pyx_t_3);
      __Pyx_INCREF(__pyx_t_4);
      __Pyx_INCREF(function);
      __Pyx_DECREF_SET(__pyx_t_3, function);
    }
  }
  __pyx_t_5 = (__pyx_t_4) ? __Pyx_PyObject_Call2Args(__pyx_t_3, __pyx_t_4, __pyx_t_7) : __Pyx_PyObject_CallOneArg(__pyx_t_3, __pyx_t_7);
  __Pyx_XDECREF(__pyx_t_4); __pyx_t_4 = 0;
  __Pyx_DECREF(__pyx_t_7); __pyx_t_7 = 0;
  if (unlikely(!__pyx_t_5)) __PYX_ERR(0, 167, __pyx_L1_error)
  __Pyx_GOTREF(__pyx_t_5);
  __Pyx_DECREF(__pyx_t_3); __pyx_t_3 = 0;
  __pyx_t_6 = __Pyx_PyObject_to_MemoryviewSlice_dsds_long(__pyx_t_5, PyBUF_WRITABLE); if (unlikely(!__pyx_t_6.memview)) __PYX_ERR(0, 167, __pyx_L1_error)
  __Pyx_DECREF(__pyx_t_5); __pyx_t_5 = 0;
  __pyx_v_matches = __pyx_t_6;
  __pyx_t_6.memview = NULL;
  __pyx_t_6.data = NULL;

  /* "torchreid/metrics/rank_cylib/rank_cy.pyx":169
 *         long[:,:] matches = (np.asarray(g_pids)[np.asarray(indices)] == np.asarray(q_pids)[:, np.newaxis]).astype(np.int64)
 * 
 *         float[:,:] all_cmc = np.zeros((num_q, max_rank), dtype=np.float32)             # <<<<<<<<<<<<<<
 *         float[:] all_AP = np.zeros(num_q, dtype=np.float32)
 *         float num_valid_q = 0. # number of valid query
 */
  __Pyx_GetModuleGlobalName(__pyx_t_5, __pyx_n_s_np); if (unlikely(!__pyx_t_5)) __PYX_ERR(0, 169, __pyx_L1_error)
  __Pyx_GOTREF(__pyx_t_5);
  __pyx_t_3 = __Pyx_PyObject_GetAttrStr(__pyx_t_5, __pyx_n_s_zeros); if (unlikely(!__pyx_t_3)) __PYX_ERR(0, 169, __pyx_L1_error)
  __Pyx_GOTREF(__pyx_t_3);
  __Pyx_DECREF(__pyx_t_5); __pyx_t_5 = 0;
  __pyx_t_5 = __Pyx_PyInt_From_long(__pyx_v_num_q); if (unlikely(!__pyx_t_5)) __PYX_ERR(0, 169, __pyx_L1_error)
  __Pyx_GOTREF(__pyx_t_5);
  __pyx_t_7 = __Pyx_PyInt_From_long(__pyx_v_max_rank); if (unlikely(!__pyx_t_7)) __PYX_ERR(0, 169, __pyx_L1_error)
  __Pyx_GOTREF(__pyx_t_7);
  __pyx_t_4 = PyTuple_New(2); if (unlikely(!__pyx_t_4)) __PYX_ERR(0, 169, __pyx_L1_error)
  __Pyx_GOTREF(__pyx_t_4);
  __Pyx_GIVEREF(__pyx_t_5);
  PyTuple_SET_ITEM(__pyx_t_4, 0, __pyx_t_5);
  __Pyx_GIVEREF(__pyx_t_7);
  PyTuple_SET_ITEM(__pyx_t_4, 1, __pyx_t_7);
  __pyx_t_5 = 0;
  __pyx_t_7 = 0;
  __pyx_t_7 = PyTuple_New(1); if (unlikely(!__pyx_t_7)) __PYX_ERR(0, 169, __pyx_L1_error)
  __Pyx_GOTREF(__pyx_t_7);
  __Pyx_GIVEREF(__pyx_t_4);
  PyTuple_SET_ITEM(__pyx_t_7, 0, __pyx_t_4);
  __pyx_t_4 = 0;
  __pyx_t_4 = __Pyx_PyDict_NewPresized(1); if (unlikely(!__pyx_t_4)) __PYX_ERR(0, 169, __pyx_L1_error)
  __Pyx_GOTREF(__pyx_t_4);
  __Pyx_GetModuleGlobalName(__pyx_t_5, __pyx_n_s_np); if (unlikely(!__pyx_t_5)) __PYX_ERR(0, 169, __pyx_L1_error)
  __Pyx_GOTREF(__pyx_t_5);
  __pyx_t_2 = __Pyx_PyObject_GetAttrStr(__pyx_t_5, __pyx_n_s_float32); if (unlikely(!__pyx_t_2)) __PYX_ERR(0, 169, __pyx_L1_error)
  __Pyx_GOTREF(__pyx_t_2);
  __Pyx_DECREF(__pyx_t_5); __pyx_t_5 = 0;
  if (PyDict_SetItem(__pyx_t_4, __pyx_n_s_dtype, __pyx_t_2) < 0) __PYX_ERR(0, 169, __pyx_L1_error)
  __Pyx_DECREF(__pyx_t_2); __pyx_t_2 = 0;
  __pyx_t_2 = __Pyx_PyObject_Call(__pyx_t_3, __pyx_t_7, __pyx_t_4); if (unlikely(!__pyx_t_2)) __PYX_ERR(0, 169, __pyx_L1_error)
  __Pyx_GOTREF(__pyx_t_2);
  __Pyx_DECREF(__pyx_t_3); __pyx_t_3 = 0;
  __Pyx_DECREF(__pyx_t_7); __pyx_t_7 = 0;
  __Pyx_DECREF(__pyx_t_4); __pyx_t_4 = 0;
  __pyx_t_9 = __Pyx_PyObject_to_MemoryviewSlice_dsds_float(__pyx_t_2, PyBUF_WRITABLE); if (unlikely(!__pyx_t_9.memview)) __PYX_ERR(0, 169, __pyx_L1_error)
  __Pyx_DECREF(__pyx_t_2); __pyx_t_2 = 0;
  __pyx_v_all_cmc = __pyx_t_9;
  __pyx_t_9.memview = NULL;
  __pyx_t_9.data = NULL;

  /* "torchreid/metrics/rank_cylib/rank_cy.pyx":170
 * 
 *         float[:,:] all_cmc = np.zeros((num_q, max_rank), dtype=np.float32)
 *         float[:] all_AP = np.zeros(num_q, dtype=np.float32)             # <<<<<<<<<<<<<<
 *         float num_valid_q = 0. # number of valid query
 * 
 */
  __Pyx_GetModuleGlobalName(__pyx_t_2, __pyx_n_s_np); if (unlikely(!__pyx_t_2)) __PYX_ERR(0, 170, __pyx_L1_error)
  __Pyx_GOTREF(__pyx_t_2);
  __pyx_t_4 = __Pyx_PyObject_GetAttrStr(__pyx_t_2, __pyx_n_s_zeros); if (unlikely(!__pyx_t_4)) __PYX_ERR(0, 170, __pyx_L1_error)
  __Pyx_GOTREF(__pyx_t_4);
  __Pyx_DECREF(__pyx_t_2); __pyx_t_2 = 0;
  __pyx_t_2 = __Pyx_PyInt_From_long(__pyx_v_num_q); if (unlikely(!__pyx_t_2)) __PYX_ERR(0, 170, __pyx_L1_error)
  __Pyx_GOTREF(__pyx_t_2);
  __pyx_t_7 = PyTuple_New(1); if (unlikely(!__pyx_t_7)) __PYX_ERR(0, 170, __pyx_L1_error)
  __Pyx_GOTREF(__pyx_t_7);
  __Pyx_GIVEREF(__pyx_t_2);
  PyTuple_SET_ITEM(__pyx_t_7, 0, __pyx_t_2);
  __pyx_t_2 = 0;
  __pyx_t_2 = __Pyx_PyDict_NewPresized(1); if (unlikely(!__pyx_t_2)) __PYX_ERR(0, 170, __pyx_L1_error)
  __Pyx_GOTREF(__pyx_t_2);
  __Pyx_GetModuleGlobalName(__pyx_t_3, __pyx_n_s_np); if (unlikely(!__pyx_t_3)) __PYX_ERR(0, 170, __pyx_L1_error)
  __Pyx_GOTREF(__pyx_t_3);
  __pyx_t_5 = __Pyx_PyObject_GetAttrStr(__pyx_t_3, __pyx_n_s_float32); if (unlikely(!__pyx_t_5)) __PYX_ERR(0, 170, __pyx_L1_error)
  __Pyx_GOTREF(__pyx_t_5);
  __Pyx_DECREF(__pyx_t_3); __pyx_t_3 = 0;
  if (PyDict_SetItem(__pyx_t_2, __pyx_n_s_dtype, __pyx_t_5) < 0) __PYX_ERR(0, 170, __pyx_L1_error)
  __Pyx_DECREF(__pyx_t_5); __pyx_t_5 = 0;
  __pyx_t_5 = __Pyx_PyObject_Call(__pyx_t_4, __pyx_t_7, __pyx_t_2); if (unlikely(!__pyx_t_5)) __PYX_ERR(0, 170, __pyx_L1_error)
  __Pyx_GOTREF(__pyx_t_5);
  __Pyx_DECREF(__pyx_t_4); __pyx_t_4 = 0;
  __Pyx_DECREF(__pyx_t_7); __pyx_t_7 = 0;
  __Pyx_DECREF(__pyx_t_2); __pyx_t_2 = 0;
  __pyx_t_10 = __Pyx_PyObject_to_MemoryviewSlice_ds_float(__pyx_t_5, PyBUF_WRITABLE); if (unlikely(!__pyx_t_10.memview)) __PYX_ERR(0, 170, __pyx_L1_error)
  __Pyx_DECREF(__pyx_t_5); __pyx_t_5 = 0;
  __pyx_v_all_AP = __pyx_t_10;
  __pyx_t_10.memview = NULL;
  __pyx_t_10.data = NULL;

  /* "torchreid/metrics/rank_cylib/rank_cy.pyx":171
 *         float[:,:] all_cmc = np.zeros((num_q, max_rank), dtype=np.float32)
 *         float[:] all_AP = np.zeros(num_q, dtype=np.float32)
 *         float num_valid_q = 0. # number of valid query             # <<<<<<<<<<<<<<
 * 
 *         long q_idx, q_pid, q_camid, g_idx
 */
  __pyx_v_num_valid_q = 0.;

  /* "torchreid/metrics/rank_cylib/rank_cy.pyx":174
 * 
 *         long q_idx, q_pid, q_camid, g_idx
 *         long[:] order = np.zeros(num_g, dtype=np.int64)             # <<<<<<<<<<<<<<
 *         long keep
 * 
 */
  __Pyx_GetModuleGlobalName(__pyx_t_5, __pyx_n_s_np); if (unlikely(!__pyx_t_5)) __PYX_ERR(0, 174, __pyx_L1_error)
  __Pyx_GOTREF(__pyx_t_5);
  __pyx_t_2 = __Pyx_PyObject_GetAttrStr(__pyx_t_5, __pyx_n_s_zeros); if (unlikely(!__pyx_t_2)) __PYX_ERR(0, 174, __pyx_L1_error)
  __Pyx_GOTREF(__pyx_t_2);
  __Pyx_DECREF(__pyx_t_5); __pyx_t_5 = 0;
  __pyx_t_5 = __Pyx_PyInt_From_long(__pyx_v_num_g); if (unlikely(!__pyx_t_5)) __PYX_ERR(0, 174, __pyx_L1_error)
  __Pyx_GOTREF(__pyx_t_5);
  __pyx_t_7 = PyTuple_New(1); if (unlikely(!__pyx_t_7)) __PYX_ERR(0, 174, __pyx_L1_error)
  __Pyx_GOTREF(__pyx_t_7);
  __Pyx_GIVEREF(__pyx_t_5);
  PyTuple_SET_ITEM(__pyx_t_7, 0, __pyx_t_5);
  __pyx_t_5 = 0;
  __pyx_t_5 = __Pyx_PyDict_NewPresized(1); if (unlikely(!__pyx_t_5)) __PYX_ERR(0, 174, __pyx_L1_error)
  __Pyx_GOTREF(__pyx_t_5);
  __Pyx_GetModuleGlobalName(__pyx_t_4, __pyx_n_s_np); if (unlikely(!__pyx_t_4)) __PYX_ERR(0, 174, __pyx_L1_error)
  __Pyx_GOTREF(__pyx_t_4);
  __pyx_t_3 = __Pyx_PyObject_GetAttrStr(__pyx_t_4, __pyx_n_s_int64); if (unlikely(!__pyx_t_3)) __PYX_ERR(0, 174, __pyx_L1_error)
  __Pyx_GOTREF(__pyx_t_3);
  __Pyx_DECREF(__pyx_t_4); __pyx_t_4 = 0;
  if (PyDict_SetItem(__pyx_t_5, __pyx_n_s_dtype, __pyx_t_3) < 0) __PYX_ERR(0, 174, __pyx_L1_error)
  __Pyx_DECREF(__pyx_t_3); __pyx_t_3 = 0;
  __pyx_t_3 = __Pyx_PyObject_Call(__pyx_t_2, __pyx_t_7, __pyx_t_5); if (unlikely(!__pyx_t_3)) __PYX_ERR(0, 174, __pyx_L1_error)
  __Pyx_GOTREF(__pyx_t_3);
  __Pyx_DECREF(__pyx_t_2); __pyx_t_2 = 0;
  __Pyx_DECREF(__pyx_t_7); __pyx_t_7 = 0;
  __Pyx_DECREF(__pyx_t_5); __pyx_t_5 = 0;
  __pyx_t_11 = __Pyx_PyObject_to_MemoryviewSlice_ds_long(__pyx_t_3, PyBUF_WRITABLE); if (unlikely(!__pyx_t_11.memview)) __PYX_ERR(0, 174, __pyx_L1_error)
  __Pyx_DECREF(__pyx_t_3); __pyx_t_3 = 0;
  __pyx_v_order = __pyx_t_11;
  __pyx_t_11.memview = NULL;
  __pyx_t_11.data = NULL;

  /* "torchreid/metrics/rank_cylib/rank_cy.pyx":177
 *         long keep
 * 
 *         float[:] raw_cmc = np.zeros(num_g, dtype=np.float32) # binary vector, positions with value 1 are correct matches             # <<<<<<<<<<<<<<
 *         float[:] cmc = np.zeros(num_g, dtype=np.float32)
 *         long num_g_real, rank_idx
 */
  __Pyx_GetModuleGlobalName(__pyx_t_3, __pyx_n_s_np); if (unlikely(!__pyx_t_3)) __PYX_ERR(0, 177, __pyx_L1_error)
  __Pyx_GOTREF(__pyx_t_3);
  __pyx_t_5 = __Pyx_PyObject_GetAttrStr(__pyx_t_3, __pyx_n_s_zeros); if (unlikely(!__pyx_t_5)) __PYX_ERR(0, 177, __pyx_L1_error)
  __Pyx_GOTREF(__pyx_t_5);
  __Pyx_DECREF(__pyx_t_3); __pyx_t_3 = 0;
  __pyx_t_3 = __Pyx_PyInt_From_long(__pyx_v_num_g); if (unlikely(!__pyx_t_3)) __PYX_ERR(0, 177, __pyx_L1_error)
  __Pyx_GOTREF(__pyx_t_3);
  __pyx_t_7 = PyTuple_New(1); if (unlikely(!__pyx_t_7)) __PYX_ERR(0, 177, __pyx_L1_error)
  __Pyx_GOTREF(__pyx_t_7);
  __Pyx_GIVEREF(__pyx_t_3);
  PyTuple_SET_ITEM(__pyx_t_7, 0, __pyx_t_3);
  __pyx_t_3 = 0;
  __pyx_t_3 = __Pyx_PyDict_NewPresized(1); if (unlikely(!__pyx_t_3)) __PYX_ERR(0, 177, __pyx_L1_error)
  __Pyx_GOTREF(__pyx_t_3);
  __Pyx_GetModuleGlobalName(__pyx_t_2, __pyx_n_s_np); if (unlikely(!__pyx_t_2)) __PYX_ERR(0, 177, __pyx_L1_error)
  __Pyx_GOTREF(__pyx_t_2);
  __pyx_t_4 = __Pyx_PyObject_GetAttrStr(__pyx_t_2, __pyx_n_s_float32); if (unlikely(!__pyx_t_4)) __PYX_ERR(0, 177, __pyx_L1_error)
  __Pyx_GOTREF(__pyx_t_4);
  __Pyx_DECREF(__pyx_t_2); __pyx_t_2 = 0;
  if (PyDict_SetItem(__pyx_t_3, __pyx_n_s_dtype, __pyx_t_4) < 0) __PYX_ERR(0, 177, __pyx_L1_error)
  __Pyx_DECREF(__pyx_t_4); __pyx_t_4 = 0;
  __pyx_t_4 = __Pyx_PyObject_Call(__pyx_t_5, __pyx_t_7, __pyx_t_3); if (unlikely(!__pyx_t_4)) __PYX_ERR(0, 177, __pyx_L1_error)
  __Pyx_GOTREF(__pyx_t_4);
  __Pyx_DECREF(__pyx_t_5); __pyx_t_5 = 0;
  __Pyx_DECREF(__pyx_t_7); __pyx_t_7 = 0;
  __Pyx_DECREF(__pyx_t_3); __pyx_t_3 = 0;
  __pyx_t_10 = __Pyx_PyObject_to_MemoryviewSlice_ds_float(__pyx_t_4, PyBUF_WRITABLE); if (unlikely(!__pyx_t_10.memview)) __PYX_ERR(0, 177, __pyx_L1_error)
  __Pyx_DECREF(__pyx_t_4); __pyx_t_4 = 0;
  __pyx_v_raw_cmc = __pyx_t_10;
  __pyx_t_10.memview = NULL;
  __pyx_t_10.data = NULL;

  /* "torchreid/metrics/rank_cylib/rank_cy.pyx":178
 * 
 *         float[:] raw_cmc = np.zeros(num_g, dtype=np.float32) # binary vector, positions with value 1 are correct matches
 *         float[:] cmc = np.zeros(num_g, dtype=np.float32)             # <<<<<<<<<<<<<<
 *         long num_g_real, rank_idx
 *         unsigned long meet_condition
 */
  __Pyx_GetModuleGlobalName(__pyx_t_4, __pyx_n_s_np); if (unlikely(!__pyx_t_4)) __PYX_ERR(0, 178, __pyx_L1_error)
  __Pyx_GOTREF(__pyx_t_4);
  __pyx_t_3 = __Pyx_PyObject_GetAttrStr(__pyx_t_4, __pyx_n_s_zeros); if (unlikely(!__pyx_t_3)) __PYX_ERR(0, 178, __pyx_L1_error)
  __Pyx_GOTREF(__pyx_t_3);
  __Pyx_DECREF(__pyx_t_4); __pyx_t_4 = 0;
  __pyx_t_4 = __Pyx_PyInt_From_long(__pyx_v_num_g); if (unlikely(!__pyx_t_4)) __PYX_ERR(0, 178, __pyx_L1_error)
  __Pyx_GOTREF(__pyx_t_4);
  __pyx_t_7 = PyTuple_New(1); if (unlikely(!__pyx_t_7)) __PYX_ERR(0, 178, __pyx_L1_error)
  __Pyx_GOTREF(__pyx_t_7);
  __Pyx_GIVEREF(__pyx_t_4);
  PyTuple_SET_ITEM(__pyx_t_7, 0, __pyx_t_4);
  __pyx_t_4 = 0;
  __pyx_t_4 = __Pyx_PyDict_NewPresized(1); if (unlikely(!__pyx_t_4)) __PYX_ERR(0, 178, __pyx_L1_error)
  __Pyx_GOTREF(__pyx_t_4);
  __Pyx_GetModuleGlobalName(__pyx_t_5, __pyx_n_s_np); if (unlikely(!__pyx_t_5)) __PYX_ERR(0, 178, __pyx_L1_error)
  __Pyx_GOTREF(__pyx_t_5);
  __pyx_t_2 = __Pyx_PyObject_GetAttrStr(__pyx_t_5, __pyx_n_s_float32); if (unlikely(!__pyx_t_2)) __PYX_ERR(0, 178, __pyx_L1_error)
  __Pyx_GOTREF(__pyx_t_2);
  __Pyx_DECREF(__pyx_t_5); __pyx_t_5 = 0;
  if (PyDict_SetItem(__pyx_t_4, __pyx_n_s_dtype, __pyx_t_2) < 0) __PYX_ERR(0, 178, __pyx_L1_error)
  __Pyx_DECREF(__pyx_t_2); __pyx_t_2 = 0;
  __pyx_t_2 = __Pyx_PyObject_Call(__pyx_t_3, __pyx_t_7, __pyx_t_4); if (unlikely(!__pyx_t_2)) __PYX_ERR(0, 178, __pyx_L1_error)
  __Pyx_GOTREF(__pyx_t_2);
  __Pyx_DECREF(__pyx_t_3); __pyx_t_3 = 0;
  __Pyx_DECREF(__pyx_t_7); __pyx_t_7 = 0;
  __Pyx_DECREF(__pyx_t_4); __pyx_t_4 = 0;
  __pyx_t_10 = __Pyx_PyObject_to_MemoryviewSlice_ds_float(__pyx_t_2, PyBUF_WRITABLE); if (unlikely(!__pyx_t_10.memview)) __PYX_ERR(0, 178, __pyx_L1_error)
  __Pyx_DECREF(__pyx_t_2); __pyx_t_2 = 0;
  __pyx_v_cmc = __pyx_t_10;
  __pyx_t_10.memview = NULL;
  __pyx_t_10.data = NULL;

  /* "torchreid/metrics/rank_cylib/rank_cy.pyx":183
 * 
 *         float num_rel
 *         float[:] tmp_cmc = np.zeros(num_g, dtype=np.float32)             # <<<<<<<<<<<<<<
 *         float tmp_cmc_sum
 * 
 */
  __Pyx_GetModuleGlobalName(__pyx_t_2, __pyx_n_s_np); if (unlikely(!__pyx_t_2)) __PYX_ERR(0, 183, __pyx_L1_error)
  __Pyx_GOTREF(__pyx_t_2);
  __pyx_t_4 = __Pyx_PyObject_GetAttrStr(__pyx_t_2, __pyx_n_s_zeros); if (unlikely(!__pyx_t_4)) __PYX_ERR(0, 183, __pyx_L1_error)
  __Pyx_GOTREF(__pyx_t_4);
  __Pyx_DECREF(__pyx_t_2); __pyx_t_2 = 0;
  __pyx_t_2 = __Pyx_PyInt_From_long(__pyx_v_num_g); if (unlikely(!__pyx_t_2)) __PYX_ERR(0, 183, __pyx_L1_error)
  __Pyx_GOTREF(__pyx_t_2);
  __pyx_t_7 = PyTuple_New(1); if (unlikely(!__pyx_t_7)) __PYX_ERR(0, 183, __pyx_L1_error)
  __Pyx_GOTREF(__pyx_t_7);
  __Pyx_GIVEREF(__pyx_t_2);
  PyTuple_SET_ITEM(__pyx_t_7, 0, __pyx_t_2);
  __pyx_t_2 = 0;
  __pyx_t_2 = __Pyx_PyDict_NewPresized(1); if (unlikely(!__pyx_t_2)) __PYX_ERR(0, 183, __pyx_L1_error)
  __Pyx_GOTREF(__pyx_t_2);
  __Pyx_GetModuleGlobalName(__pyx_t_3, __pyx_n_s_np); if (unlikely(!__pyx_t_3)) __PYX_ERR(0, 183, __pyx_L1_error)
  __Pyx_GOTREF(__pyx_t_3);
  __pyx_t_5 = __Pyx_PyObject_GetAttrStr(__pyx_t_3, __pyx_n_s_float32); if (unlikely(!__pyx_t_5)) __PYX_ERR(0, 183, __pyx_L1_error)
  __Pyx_GOTREF(__pyx_t_5);
  __Pyx_DECREF(__pyx_t_3); __pyx_t_3 = 0;
  if (PyDict_SetItem(__pyx_t_2, __pyx_n_s_dtype, __pyx_t_5) < 0) __PYX_ERR(0, 183, __pyx_L1_error)
  __Pyx_DECREF(__pyx_t_5); __pyx_t_5 = 0;
  __pyx_t_5 = __Pyx_PyObject_Call(__pyx_t_4, __pyx_t_7, __pyx_t_2); if (unlikely(!__pyx_t_5)) __PYX_ERR(0, 183, __pyx_L1_error)
  __Pyx_GOTREF(__pyx_t_5);
  __Pyx_DECREF(__pyx_t_4); __pyx_t_4 = 0;
  __Pyx_DECREF(__pyx_t_7); __pyx_t_7 = 0;
  __Pyx_DECREF(__pyx_t_2); __pyx_t_2 = 0;
  __pyx_t_10 = __Pyx_PyObject_to_MemoryviewSlice_ds_float(__pyx_t_5, PyBUF_WRITABLE); if (unlikely(!__pyx_t_10.memview)) __PYX_ERR(0, 183, __pyx_L1_error)
  __Pyx_DECREF(__pyx_t_5); __pyx_t_5 = 0;
  __pyx_v_tmp_cmc = __pyx_t_10;
  __pyx_t_10.memview = NULL;
  __pyx_t_10.data = NULL;

  /* "torchreid/metrics/rank_cylib/rank_cy.pyx":186
 *         float tmp_cmc_sum
 * 
 *     for q_idx in range(num_q):             # <<<<<<<<<<<<<<
 *         # get query pid and camid
 *         q_pid = q_pids[q_idx]
 */
  __pyx_t_12 = __pyx_v_num_q;
  __pyx_t_13 = __pyx_t_12;
  for (__pyx_t_14 = 0; __pyx_t_14 < __pyx_t_13; __pyx_t_14+=1) {
    __pyx_v_q_idx = __pyx_t_14;

    /* "torchreid/metrics/rank_cylib/rank_cy.pyx":188
 *     for q_idx in range(num_q):
 *         # get query pid and camid
 *         q_pid = q_pids[q_idx]             # <<<<<<<<<<<<<<
 *         q_camid = q_camids[q_idx]
 * 
 */
    __pyx_t_15 = __pyx_v_q_idx;
    __pyx_v_q_pid = (*((long *) ( /* dim=0 */ (__pyx_v_q_pids.data + __pyx_t_15 * __pyx_v_q_pids.strides[0]) )));

    /* "torchreid/metrics/rank_cylib/rank_cy.pyx":189
 *         # get query pid and camid
 *         q_pid = q_pids[q_idx]
 *         q_camid = q_camids[q_idx]             # <<<<<<<<<<<<<<
 * 
 *         # remove gallery samples that have the same pid and camid with query
 */
    __pyx_t_15 = __pyx_v_q_idx;
    __pyx_v_q_camid = (*((long *) ( /* dim=0 */ (__pyx_v_q_camids.data + __pyx_t_15 * __pyx_v_q_camids.strides[0]) )));

    /* "torchreid/metrics/rank_cylib/rank_cy.pyx":192
 * 
 *         # remove gallery samples that have the same pid and camid with query
 *         for g_idx in range(num_g):             # <<<<<<<<<<<<<<
 *             order[g_idx] = indices[q_idx, g_idx]
 *         num_g_real = 0
 */
    __pyx_t_16 = __pyx_v_num_g;
    __pyx_t_17 = __pyx_t_16;
    for (__pyx_t_18 = 0; __pyx_t_18 < __pyx_t_17; __pyx_t_18+=1) {
      __pyx_v_g_idx = __pyx_t_18;

      /* "torchreid/metrics/rank_cylib/rank_cy.pyx":193
 *         # remove gallery samples that have the same pid and camid with query
 *         for g_idx in range(num_g):
 *             order[g_idx] = indices[q_idx, g_idx]             # <<<<<<<<<<<<<<
 *         num_g_real = 0
 *         meet_condition = 0
 */
      __pyx_t_15 = __pyx_v_q_idx;
      __pyx_t_19 = __pyx_v_g_idx;
      __pyx_t_20 = __pyx_v_g_idx;
      *((long *) ( /* dim=0 */ (__pyx_v_order.data + __pyx_t_20 * __pyx_v_order.strides[0]) )) = (*((long *) ( /* dim=1 */ (( /* dim=0 */ (__pyx_v_indices.data + __pyx_t_15 * __pyx_v_indices.strides[0]) ) + __pyx_t_19 * __pyx_v_indices.strides[1]) )));
    }

    /* "torchreid/metrics/rank_cylib/rank_cy.pyx":194
 *         for g_idx in range(num_g):
 *             order[g_idx] = indices[q_idx, g_idx]
 *         num_g_real = 0             # <<<<<<<<<<<<<<
 *         meet_condition = 0
 * 
 */
    __pyx_v_num_g_real = 0;

    /* "torchreid/metrics/rank_cylib/rank_cy.pyx":195
 *             order[g_idx] = indices[q_idx, g_idx]
 *         num_g_real = 0
 *         meet_condition = 0             # <<<<<<<<<<<<<<
 * 
 *         for g_idx in range(num_g):
 */
    __pyx_v_meet_condition = 0;

    /* "torchreid/metrics/rank_cylib/rank_cy.pyx":197
 *         meet_condition = 0
 * 
 *         for g_idx in range(num_g):             # <<<<<<<<<<<<<<
 *             if (g_pids[order[g_idx]] != q_pid) or (g_camids[order[g_idx]] != q_camid):
 *                 raw_cmc[num_g_real] = matches[q_idx][g_idx]
 */
    __pyx_t_16 = __pyx_v_num_g;
    __pyx_t_17 = __pyx_t_16;
    for (__pyx_t_18 = 0; __pyx_t_18 < __pyx_t_17; __pyx_t_18+=1) {
      __pyx_v_g_idx = __pyx_t_18;

      /* "torchreid/metrics/rank_cylib/rank_cy.pyx":198
 * 
 *         for g_idx in range(num_g):
 *             if (g_pids[order[g_idx]] != q_pid) or (g_camids[order[g_idx]] != q_camid):             # <<<<<<<<<<<<<<
 *                 raw_cmc[num_g_real] = matches[q_idx][g_idx]
 *                 num_g_real += 1
 */
      __pyx_t_19 = __pyx_v_g_idx;
      __pyx_t_15 = (*((long *) ( /* dim=0 */ (__pyx_v_order.data + __pyx_t_19 * __pyx_v_order.strides[0]) )));
      __pyx_t_21 = (((*((long *) ( /* dim=0 */ (__pyx_v_g_pids.data + __pyx_t_15 * __pyx_v_g_pids.strides[0]) ))) != __pyx_v_q_pid) != 0);
      if (!__pyx_t_21) {
      } else {
        __pyx_t_1 = __pyx_t_21;
        goto __pyx_L11_bool_binop_done;
      }
      __pyx_t_19 = __pyx_v_g_idx;
      __pyx_t_15 = (*((long *) ( /* dim=0 */ (__pyx_v_order.data + __pyx_t_19 * __pyx_v_order.strides[0]) )));
      __pyx_t_21 = (((*((long *) ( /* dim=0 */ (__pyx_v_g_camids.data + __pyx_t_15 * __pyx_v_g_camids.strides[0]) ))) != __pyx_v_q_camid) != 0);
      __pyx_t_1 = __pyx_t_21;
      __pyx_L11_bool_binop_done:;
      if (__pyx_t_1) {

        /* "torchreid/metrics/rank_cylib/rank_cy.pyx":199
 *         for g_idx in range(num_g):
 *             if (g_pids[order[g_idx]] != q_pid) or (g_camids[order[g_idx]] != q_camid):
 *                 raw_cmc[num_g_real] = matches[q_idx][g_idx]             # <<<<<<<<<<<<<<
 *                 num_g_real += 1
 *                 if matches[q_idx][g_idx] > 1e-31:
 */
        __pyx_t_19 = __pyx_v_q_idx;
        __pyx_t_15 = __pyx_v_g_idx;
        __pyx_t_20 = __pyx_v_num_g_real;
        *((float *) ( /* dim=0 */ (__pyx_v_raw_cmc.data + __pyx_t_20 * __pyx_v_raw_cmc.strides[0]) )) = (*((long *) ( /* dim=1 */ (( /* dim=0 */ (__pyx_v_matches.data + __pyx_t_19 * __pyx_v_matches.strides[0]) ) + __pyx_t_15 * __pyx_v_matches.strides[1]) )));

        /* "torchreid/metrics/rank_cylib/rank_cy.pyx":200
 *             if (g_pids[order[g_idx]] != q_pid) or (g_camids[order[g_idx]] != q_camid):
 *                 raw_cmc[num_g_real] = matches[q_idx][g_idx]
 *                 num_g_real += 1             # <<<<<<<<<<<<<<
 *                 if matches[q_idx][g_idx] > 1e-31:
 *                     meet_condition = 1
 */
        __pyx_v_num_g_real = (__pyx_v_num_g_real + 1);

        /* "torchreid/metrics/rank_cylib/rank_cy.pyx":201
 *                 raw_cmc[num_g_real] = matches[q_idx][g_idx]
 *                 num_g_real += 1
 *                 if matches[q_idx][g_idx] > 1e-31:             # <<<<<<<<<<<<<<
 *                     meet_condition = 1
 * 
 */
        __pyx_t_15 = __pyx_v_q_idx;
        __pyx_t_19 = __pyx_v_g_idx;
        __pyx_t_1 = (((*((long *) ( /* dim=1 */ (( /* dim=0 */ (__pyx_v_matches.data + __pyx_t_15 * __pyx_v_matches.strides[0]) ) + __pyx_t_19 * __pyx_v_matches.strides[1]) ))) > 1e-31) != 0);
        if (__pyx_t_1) {

          /* "torchreid/metrics/rank_cylib/rank_cy.pyx":202
 *                 num_g_real += 1
 *                 if matches[q_idx][g_idx] > 1e-31:
 *                     meet_condition = 1             # <<<<<<<<<<<<<<
 * 
 *         if not meet_condition:
 */
          __pyx_v_meet_condition = 1;

          /* "torchreid/metrics/rank_cylib/rank_cy.pyx":201
 *                 raw_cmc[num_g_real] = matches[q_idx][g_idx]
 *                 num_g_real += 1
 *                 if matches[q_idx][g_idx] > 1e-31:             # <<<<<<<<<<<<<<
 *                     meet_condition = 1
 * 
 */
        }

        /* "torchreid/metrics/rank_cylib/rank_cy.pyx":198
 * 
 *         for g_idx in range(num_g):
 *             if (g_pids[order[g_idx]] != q_pid) or (g_camids[order[g_idx]] != q_camid):             # <<<<<<<<<<<<<<
 *                 raw_cmc[num_g_real] = matches[q_idx][g_idx]
 *                 num_g_real += 1
 */
      }
    }

    /* "torchreid/metrics/rank_cylib/rank_cy.pyx":204
 *                     meet_condition = 1
 * 
 *         if not meet_condition:             # <<<<<<<<<<<<<<
 *             # this condition is true when query identity does not appear in gallery
 *             continue
 */
    __pyx_t_1 = ((!(__pyx_v_meet_condition != 0)) != 0);
    if (__pyx_t_1) {

      /* "torchreid/metrics/rank_cylib/rank_cy.pyx":206
 *         if not meet_condition:
 *             # this condition is true when query identity does not appear in gallery
 *             continue             # <<<<<<<<<<<<<<
 * 
 *         # compute cmc
 */
      goto __pyx_L4_continue;

      /* "torchreid/metrics/rank_cylib/rank_cy.pyx":204
 *                     meet_condition = 1
 * 
 *         if not meet_condition:             # <<<<<<<<<<<<<<
 *             # this condition is true when query identity does not appear in gallery
 *             continue
 */
    }

    /* "torchreid/metrics/rank_cylib/rank_cy.pyx":209
 * 
 *         # compute cmc
 *         function_cumsum(raw_cmc, cmc, num_g_real)             # <<<<<<<<<<<<<<
 *         for g_idx in range(num_g_real):
 *             if cmc[g_idx] > 1:
 */
    __pyx_fuse_3__pyx_f_9torchreid_7metrics_10rank_cylib_7rank_cy_function_cumsum(__pyx_v_raw_cmc, __pyx_v_cmc, __pyx_v_num_g_real);

    /* "torchreid/metrics/rank_cylib/rank_cy.pyx":210
 *         # compute cmc
 *         function_cumsum(raw_cmc, cmc, num_g_real)
 *         for g_idx in range(num_g_real):             # <<<<<<<<<<<<<<
 *             if cmc[g_idx] > 1:
 *                 cmc[g_idx] = 1
 */
    __pyx_t_16 = __pyx_v_num_g_real;
    __pyx_t_17 = __pyx_t_16;
    for (__pyx_t_18 = 0; __pyx_t_18 < __pyx_t_17; __pyx_t_18+=1) {
      __pyx_v_g_idx = __pyx_t_18;

      /* "torchreid/metrics/rank_cylib/rank_cy.pyx":211
 *         function_cumsum(raw_cmc, cmc, num_g_real)
 *         for g_idx in range(num_g_real):
 *             if cmc[g_idx] > 1:             # <<<<<<<<<<<<<<
 *                 cmc[g_idx] = 1
 * 
 */
      __pyx_t_19 = __pyx_v_g_idx;
      __pyx_t_1 = (((*((float *) ( /* dim=0 */ (__pyx_v_cmc.data + __pyx_t_19 * __pyx_v_cmc.strides[0]) ))) > 1.0) != 0);
      if (__pyx_t_1) {

        /* "torchreid/metrics/rank_cylib/rank_cy.pyx":212
 *         for g_idx in range(num_g_real):
 *             if cmc[g_idx] > 1:
 *                 cmc[g_idx] = 1             # <<<<<<<<<<<<<<
 * 
 *         for rank_idx in range(max_rank):
 */
        __pyx_t_19 = __pyx_v_g_idx;
        *((float *) ( /* dim=0 */ (__pyx_v_cmc.data + __pyx_t_19 * __pyx_v_cmc.strides[0]) )) = 1.0;

        /* "torchreid/metrics/rank_cylib/rank_cy.pyx":211
 *         function_cumsum(raw_cmc, cmc, num_g_real)
 *         for g_idx in range(num_g_real):
 *             if cmc[g_idx] > 1:             # <<<<<<<<<<<<<<
 *                 cmc[g_idx] = 1
 * 
 */
      }
    }

    /* "torchreid/metrics/rank_cylib/rank_cy.pyx":214
 *                 cmc[g_idx] = 1
 * 
 *         for rank_idx in range(max_rank):             # <<<<<<<<<<<<<<
 *             all_cmc[q_idx, rank_idx] = cmc[rank_idx]
 *         num_valid_q += 1.
 */
    __pyx_t_16 = __pyx_v_max_rank;
    __pyx_t_17 = __pyx_t_16;
    for (__pyx_t_18 = 0; __pyx_t_18 < __pyx_t_17; __pyx_t_18+=1) {
      __pyx_v_rank_idx = __pyx_t_18;

      /* "torchreid/metrics/rank_cylib/rank_cy.pyx":215
 * 
 *         for rank_idx in range(max_rank):
 *             all_cmc[q_idx, rank_idx] = cmc[rank_idx]             # <<<<<<<<<<<<<<
 *         num_valid_q += 1.
 * 
 */
      __pyx_t_19 = __pyx_v_rank_idx;
      __pyx_t_15 = __pyx_v_q_idx;
      __pyx_t_20 = __pyx_v_rank_idx;
      *((float *) ( /* dim=1 */ (( /* dim=0 */ (__pyx_v_all_cmc.data + __pyx_t_15 * __pyx_v_all_cmc.strides[0]) ) + __pyx_t_20 * __pyx_v_all_cmc.strides[1]) )) = (*((float *) ( /* dim=0 */ (__pyx_v_cmc.data + __pyx_t_19 * __pyx_v_cmc.strides[0]) )));
    }

    /* "torchreid/metrics/rank_cylib/rank_cy.pyx":216
 *         for rank_idx in range(max_rank):
 *             all_cmc[q_idx, rank_idx] = cmc[rank_idx]
 *         num_valid_q += 1.             # <<<<<<<<<<<<<<
 * 
 *         # compute average precision
 */
    __pyx_v_num_valid_q = (__pyx_v_num_valid_q + 1.);

    /* "torchreid/metrics/rank_cylib/rank_cy.pyx":220
 *         # compute average precision
 *         # reference: https://en.wikipedia.org/wiki/Evaluation_measures_(information_retrieval)#Average_precision
 *         function_cumsum(raw_cmc, tmp_cmc, num_g_real)             # <<<<<<<<<<<<<<
 *         num_rel = 0
 *         tmp_cmc_sum = 0
 */
    __pyx_fuse_3__pyx_f_9torchreid_7metrics_10rank_cylib_7rank_cy_function_cumsum(__pyx_v_raw_cmc, __pyx_v_tmp_cmc, __pyx_v_num_g_real);

    /* "torchreid/metrics/rank_cylib/rank_cy.pyx":221
 *         # reference: https://en.wikipedia.org/wiki/Evaluation_measures_(information_retrieval)#Average_precision
 *         function_cumsum(raw_cmc, tmp_cmc, num_g_real)
 *         num_rel = 0             # <<<<<<<<<<<<<<
 *         tmp_cmc_sum = 0
 *         for g_idx in range(num_g_real):
 */
    __pyx_v_num_rel = 0.0;

    /* "torchreid/metrics/rank_cylib/rank_cy.pyx":222
 *         function_cumsum(raw_cmc, tmp_cmc, num_g_real)
 *         num_rel = 0
 *         tmp_cmc_sum = 0             # <<<<<<<<<<<<<<
 *         for g_idx in range(num_g_real):
 *             tmp_cmc_sum += (tmp_cmc[g_idx] / (g_idx + 1.)) * raw_cmc[g_idx]
 */
    __pyx_v_tmp_cmc_sum = 0.0;

    /* "torchreid/metrics/rank_cylib/rank_cy.pyx":223
 *         num_rel = 0
 *         tmp_cmc_sum = 0
 *         for g_idx in range(num_g_real):             # <<<<<<<<<<<<<<
 *             tmp_cmc_sum += (tmp_cmc[g_idx] / (g_idx + 1.)) * raw_cmc[g_idx]
 *             num_rel += raw_cmc[g_idx]
 */
    __pyx_t_16 = __pyx_v_num_g_real;
    __pyx_t_17 = __pyx_t_16;
    for (__pyx_t_18 = 0; __pyx_t_18 < __pyx_t_17; __pyx_t_18+=1) {
      __pyx_v_g_idx = __pyx_t_18;

      /* "torchreid/metrics/rank_cylib/rank_cy.pyx":224
 *         tmp_cmc_sum = 0
 *         for g_idx in range(num_g_real):
 *             tmp_cmc_sum += (tmp_cmc[g_idx] / (g_idx + 1.)) * raw_cmc[g_idx]             # <<<<<<<<<<<<<<
 *             num_rel += raw_cmc[g_idx]
 *         all_AP[q_idx] = tmp_cmc_sum / num_rel
 */
      __pyx_t_19 = __pyx_v_g_idx;
      __pyx_t_20 = __pyx_v_g_idx;
      __pyx_v_tmp_cmc_sum = (__pyx_v_tmp_cmc_sum + (((*((float *) ( /* dim=0 */ (__pyx_v_tmp_cmc.data + __pyx_t_19 * __pyx_v_tmp_cmc.strides[0]) ))) / (__pyx_v_g_idx + 1.)) * (*((float *) ( /* dim=0 */ (__pyx_v_raw_cmc.data + __pyx_t_20 * __pyx_v_raw_cmc.strides[0]) )))));

      /* "torchreid/metrics/rank_cylib/rank_cy.pyx":225
 *         for g_idx in range(num_g_real):
 *             tmp_cmc_sum += (tmp_cmc[g_idx] / (g_idx + 1.)) * raw_cmc[g_idx]
 *             num_rel += raw_cmc[g_idx]             # <<<<<<<<<<<<<<
 *         all_AP[q_idx] = tmp_cmc_sum / num_rel
 * 
 */
      __pyx_t_20 = __pyx_v_g_idx;
      __pyx_v_num_rel = (__pyx_v_num_rel + (*((float *) ( /* dim=0 */ (__pyx_v_raw_cmc.data + __pyx_t_20 * __pyx_v_raw_cmc.strides[0]) ))));
    }

    /* "torchreid/metrics/rank_cylib/rank_cy.pyx":226
 *             tmp_cmc_sum += (tmp_cmc[g_idx] / (g_idx + 1.)) * raw_cmc[g_idx]
 *             num_rel += raw_cmc[g_idx]
 *         all_AP[q_idx] = tmp_cmc_sum / num_rel             # <<<<<<<<<<<<<<
 * 
 *     assert num_valid_q > 0, 'Error: all query identities do not appear in gallery'
 */
    __pyx_t_20 = __pyx_v_q_idx;
    *((float *) ( /* dim=0 */ (__pyx_v_all_AP.data + __pyx_t_20 * __pyx_v_all_AP.strides[0]) )) = (__pyx_v_tmp_cmc_sum / __pyx_v_num_rel);
    __pyx_L4_continue:;
  }

  /* "torchreid/metrics/rank_cylib/rank_cy.pyx":228
 *         all_AP[q_idx] = tmp_cmc_sum / num_rel
 * 
 *     assert num_valid_q > 0, 'Error: all query identities do not appear in gallery'             # <<<<<<<<<<<<<<
 * 
 *     # compute averaged cmc
 */
  #ifndef CYTHON_WITHOUT_ASSERTIONS
  if (unlikely(!Py_OptimizeFlag)) {
    if (unlikely(!((__pyx_v_num_valid_q > 0.0) != 0))) {
      PyErr_SetObject(PyExc_AssertionError, __pyx_kp_s_Error_all_query_identities_do_no);
      __PYX_ERR(0, 228, __pyx_L1_error)
    }
  }
  #endif

  /* "torchreid/metrics/rank_cylib/rank_cy.pyx":231
 * 
 *     # compute averaged cmc
 *     cdef float[:] avg_cmc = np.zeros(max_rank, dtype=np.float32)             # <<<<<<<<<<<<<<
 *     for rank_idx in range(max_rank):
 *         for q_idx in range(num_q):
 */
  __Pyx_GetModuleGlobalName(__pyx_t_5, __pyx_n_s_np); if (unlikely(!__pyx_t_5)) __PYX_ERR(0, 231, __pyx_L1_error)
  __Pyx_GOTREF(__pyx_t_5);
  __pyx_t_2 = __Pyx_PyObject_GetAttrStr(__pyx_t_5, __pyx_n_s_zeros); if (unlikely(!__pyx_t_2)) __PYX_ERR(0, 231, __pyx_L1_error)
  __Pyx_GOTREF(__pyx_t_2);
  __Pyx_DECREF(__pyx_t_5); __pyx_t_5 = 0;
  __pyx_t_5 = __Pyx_PyInt_From_long(__pyx_v_max_rank); if (unlikely(!__pyx_t_5)) __PYX_ERR(0, 231, __pyx_L1_error)
  __Pyx_GOTREF(__pyx_t_5);
  __pyx_t_7 = PyTuple_New(1); if (unlikely(!__pyx_t_7)) __PYX_ERR(0, 231, __pyx_L1_error)
  __Pyx_GOTREF(__pyx_t_7);
  __Pyx_GIVEREF(__pyx_t_5);
  PyTuple_SET_ITEM(__pyx_t_7, 0, __pyx_t_5);
  __pyx_t_5 = 0;
  __pyx_t_5 = __Pyx_PyDict_NewPresized(1); if (unlikely(!__pyx_t_5)) __PYX_ERR(0, 231, __pyx_L1_error)
  __Pyx_GOTREF(__pyx_t_5);
  __Pyx_GetModuleGlobalName(__pyx_t_4, __pyx_n_s_np); if (unlikely(!__pyx_t_4)) __PYX_ERR(0, 231, __pyx_L1_error)
  __Pyx_GOTREF(__pyx_t_4);
  __pyx_t_3 = __Pyx_PyObject_GetAttrStr(__pyx_t_4, __pyx_n_s_float32); if (unlikely(!__pyx_t_3)) __PYX_ERR(0, 231, __pyx_L1_error)
  __Pyx_GOTREF(__pyx_t_3);
  __Pyx_DECREF(__pyx_t_4); __pyx_t_4 = 0;
  if (PyDict_SetItem(__pyx_t_5, __pyx_n_s_dtype, __pyx_t_3) < 0) __PYX_ERR(0, 231, __pyx_L1_error)
  __Pyx_DECREF(__pyx_t_3); __pyx_t_3 = 0;
  __pyx_t_3 = __Pyx_PyObject_Call(__pyx_t_2, __pyx_t_7, __pyx_t_5); if (unlikely(!__pyx_t_3)) __PYX_ERR(0, 231, __pyx_L1_error)
  __Pyx_GOTREF(__pyx_t_3);
  __Pyx_DECREF(__pyx_t_2); __pyx_t_2 = 0;
  __Pyx_DECREF(__pyx_t_7); __pyx_t_7 = 0;
  __Pyx_DECREF(__pyx_t_5); __pyx_t_5 = 0;
  __pyx_t_10 = __Pyx_PyObject_to_MemoryviewSlice_ds_float(__pyx_t_3, PyBUF_WRITABLE); if (unlikely(!__pyx_t_10.memview)) __PYX_ERR(0, 231, __pyx_L1_error)
  __Pyx_DECREF(__pyx_t_3); __pyx_t_3 = 0;
  __pyx_v_avg_cmc = __pyx_t_10;
  __pyx_t_10.memview = NULL;
  __pyx_t_10.data = NULL;

  /* "torchreid/metrics/rank_cylib/rank_cy.pyx":232
 *     # compute averaged cmc
 *     cdef float[:] avg_cmc = np.zeros(max_rank, dtype=np.float32)
 *     for rank_idx in range(max_rank):             # <<<<<<<<<<<<<<
 *         for q_idx in range(num_q):
 *             avg_cmc[rank_idx] += all_cmc[q_idx, rank_idx]
 */
  __pyx_t_12 = __pyx_v_max_rank;
  __pyx_t_13 = __pyx_t_12;
  for (__pyx_t_14 = 0; __pyx_t_14 < __pyx_t_13; __pyx_t_14+=1) {
    __pyx_v_rank_idx = __pyx_t_14;

    /* "torchreid/metrics/rank_cylib/rank_cy.pyx":233
 *     cdef float[:] avg_cmc = np.zeros(max_rank, dtype=np.float32)
 *     for rank_idx in range(max_rank):
 *         for q_idx in range(num_q):             # <<<<<<<<<<<<<<
 *             avg_cmc[rank_idx] += all_cmc[q_idx, rank_idx]
 *         avg_cmc[rank_idx] /= num_valid_q
 */
    __pyx_t_16 = __pyx_v_num_q;
    __pyx_t_17 = __pyx_t_16;
    for (__pyx_t_18 = 0; __pyx_t_18 < __pyx_t_17; __pyx_t_18+=1) {
      __pyx_v_q_idx = __pyx_t_18;

      /* "torchreid/metrics/rank_cylib/rank_cy.pyx":234
 *     for rank_idx in range(max_rank):
 *         for q_idx in range(num_q):
 *             avg_cmc[rank_idx] += all_cmc[q_idx, rank_idx]             # <<<<<<<<<<<<<<
 *         avg_cmc[rank_idx] /= num_valid_q
 * 
 */
      __pyx_t_20 = __pyx_v_q_idx;
      __pyx_t_19 = __pyx_v_rank_idx;
      __pyx_t_15 = __pyx_v_rank_idx;
      *((float *) ( /* dim=0 */ (__pyx_v_avg_cmc.data + __pyx_t_15 * __pyx_v_avg_cmc.strides[0]) )) += (*((float *) ( /* dim=1 */ (( /* dim=0 */ (__pyx_v_all_cmc.data + __pyx_t_20 * __pyx_v_all_cmc.strides[0]) ) + __pyx_t_19 * __pyx_v_all_cmc.strides[1]) )));
    }

    /* "torchreid/metrics/rank_cylib/rank_cy.pyx":235
 *         for q_idx in range(num_q):
 *             avg_cmc[rank_idx] += all_cmc[q_idx, rank_idx]
 *         avg_cmc[rank_idx] /= num_valid_q             # <<<<<<<<<<<<<<
 * 
 *     cdef float mAP = 0
 */
    __pyx_t_19 = __pyx_v_rank_idx;
    *((float *) ( /* dim=0 */ (__pyx_v_avg_cmc.data + __pyx_t_19 * __pyx_v_avg_cmc.strides[0]) )) /= __pyx_v_num_valid_q;
  }

  /* "torchreid/metrics/rank_cylib/rank_cy.pyx":237
 *         avg_cmc[rank_idx] /= num_valid_q
 * 
 *     cdef float mAP = 0             # <<<<<<<<<<<<<<
 *     for q_idx in range(num_q):
 *         mAP += all_AP[q_idx]
 */
  __pyx_v_mAP = 0.0;

  /* "torchreid/metrics/rank_cylib/rank_cy.pyx":238
 * 
 *     cdef float mAP = 0
 *     for q_idx in range(num_q):             # <<<<<<<<<<<<<<
 *         mAP += all_AP[q_idx]
 *     mAP /= num_valid_q
 */
  __pyx_t_12 = __pyx_v_num_q;
  __pyx_t_13 = __pyx_t_12;
  for (__pyx_t_14 = 0; __pyx_t_14 < __pyx_t_13; __pyx_t_14+=1) {
    __pyx_v_q_idx = __pyx_t_14;

    /* "torchreid/metrics/rank_cylib/rank_cy.pyx":239
 *     cdef float mAP = 0
 *     for q_idx in range(num_q):
 *         mAP += all_AP[q_idx]             # <<<<<<<<<<<<<<
 *     mAP /= num_valid_q
 * 
 */
    __pyx_t_19 = __pyx_v_q_idx;
    __pyx_v_mAP = (__pyx_v_mAP + (*((float *) ( /* dim=0 */ (__pyx_v_all_AP.data + __pyx_t_19 * __pyx_v_all_AP.strides[0]) ))));
  }

  /* "torchreid/metrics/rank_cylib/rank_cy.pyx":240
 *     for q_idx in range(num_q):
 *         mAP += all_AP[q_idx]
 *     mAP /= num_valid_q             # <<<<<<<<<<<<<<
 * 
 *     return np.asarray(avg_cmc).astype(np.float32), mAP
 */
  __pyx_v_mAP = (__pyx_v_mAP / __pyx_v_num_valid_q);

  /* "torchreid/metrics/rank_cylib/rank_cy.pyx":242
 *     mAP /= num_valid_q
 * 
 *     return np.asarray(avg_cmc).astype(np.float32), mAP             # <<<<<<<<<<<<<<
 * 
 * 
 */
  __Pyx_XDECREF(__pyx_r);
  __Pyx_GetModuleGlobalName(__pyx_t_7, __pyx_n_s_np); if (unlikely(!__pyx_t_7)) __PYX_ERR(0, 242, __pyx_L1_error)
  __Pyx_GOTREF(__pyx_t_7);
  __pyx_t_2 = __Pyx_PyObject_GetAttrStr(__pyx_t_7, __pyx_n_s_asarray); if (unlikely(!__pyx_t_2)) __PYX_ERR(0, 242, __pyx_L1_error)
  __Pyx_GOTREF(__pyx_t_2);
  __Pyx_DECREF(__pyx_t_7); __pyx_t_7 = 0;
  __pyx_t_7 = __pyx_memoryview_fromslice(__pyx_v_avg_cmc, 1, (PyObject *(*)(char *)) __pyx_memview_get_float, (int (*)(char *, PyObject *)) __pyx_memview_set_float, 0);; if (unlikely(!__pyx_t_7)) __PYX_ERR(0, 242, __pyx_L1_error)
  __Pyx_GOTREF(__pyx_t_7);
  __pyx_t_4 = NULL;
  if (CYTHON_UNPACK_METHODS && unlikely(PyMethod_Check(__pyx_t_2))) {
    __pyx_t_4 = PyMethod_GET_SELF(__pyx_t_2);
    if (likely(__pyx_t_4)) {
      PyObject* function = PyMethod_GET_FUNCTION(__pyx_t_2);
      __Pyx_INCREF(__pyx_t_4);
      __Pyx_INCREF(function);
      __Pyx_DECREF_SET(__pyx_t_2, function);
    }
  }
  __pyx_t_5 = (__pyx_t_4) ? __Pyx_PyObject_Call2Args(__pyx_t_2, __pyx_t_4, __pyx_t_7) : __Pyx_PyObject_CallOneArg(__pyx_t_2, __pyx_t_7);
  __Pyx_XDECREF(__pyx_t_4); __pyx_t_4 = 0;
  __Pyx_DECREF(__pyx_t_7); __pyx_t_7 = 0;
  if (unlikely(!__pyx_t_5)) __PYX_ERR(0, 242, __pyx_L1_error)
  __Pyx_GOTREF(__pyx_t_5);
  __Pyx_DECREF(__pyx_t_2); __pyx_t_2 = 0;
  __pyx_t_2 = __Pyx_PyObject_GetAttrStr(__pyx_t_5, __pyx_n_s_astype); if (unlikely(!__pyx_t_2)) __PYX_ERR(0, 242, __pyx_L1_error)
  __Pyx_GOTREF(__pyx_t_2);
  __Pyx_DECREF(__pyx_t_5); __pyx_t_5 = 0;
  __Pyx_GetModuleGlobalName(__pyx_t_5, __pyx_n_s_np); if (unlikely(!__pyx_t_5)) __PYX_ERR(0, 242, __pyx_L1_error)
  __Pyx_GOTREF(__pyx_t_5);
  __pyx_t_7 = __Pyx_PyObject_GetAttrStr(__pyx_t_5, __pyx_n_s_float32); if (unlikely(!__pyx_t_7)) __PYX_ERR(0, 242, __pyx_L1_error)
  __Pyx_GOTREF(__pyx_t_7);
  __Pyx_DECREF(__pyx_t_5); __pyx_t_5 = 0;
  __pyx_t_5 = NULL;
  if (CYTHON_UNPACK_METHODS && likely(PyMethod_Check(__pyx_t_2))) {
    __pyx_t_5 = PyMethod_GET_SELF(__pyx_t_2);
    if (likely(__pyx_t_5)) {
      PyObject* function = PyMethod_GET_FUNCTION(__pyx_t_2);
      __Pyx_INCREF(__pyx_t_5);
      __Pyx_INCREF(function);
      __Pyx_DECREF_SET(__pyx_t_2, function);
    }
  }
  __pyx_t_3 = (__pyx_t_5) ? __Pyx_PyObject_Call2Args(__pyx_t_2, __pyx_t_5, __pyx_t_7) : __Pyx_PyObject_CallOneArg(__pyx_t_2, __pyx_t_7);
  __Pyx_XDECREF(__pyx_t_5); __pyx_t_5 = 0;
  __Pyx_DECREF(__pyx_t_7); __pyx_t_7 = 0;
  if (unlikely(!__pyx_t_3)) __PYX_ERR(0, 242, __pyx_L1_error)
  __Pyx_GOTREF(__pyx_t_3);
  __Pyx_DECREF(__pyx_t_2); __pyx_t_2 = 0;
  __pyx_t_2 = PyFloat_FromDouble(__pyx_v_mAP); if (unlikely(!__pyx_t_2)) __PYX_ERR(0, 242, __pyx_L1_error)
  __Pyx_GOTREF(__pyx_t_2);
  __pyx_t_7 = PyTuple_New(2); if (unlikely(!__pyx_t_7)) __PYX_ERR(0, 242, __pyx_L1_error)
  __Pyx_GOTREF(__pyx_t_7);
  __Pyx_GIVEREF(__pyx_t_3);
  PyTuple_SET_ITEM(__pyx_t_7, 0, __pyx_t_3);
  __Pyx_GIVEREF(__pyx_t_2);
  PyTuple_SET_ITEM(__pyx_t_7, 1, __pyx_t_2);
  __pyx_t_3 = 0;
  __pyx_t_2 = 0;
  __pyx_r = __pyx_t_7;
  __pyx_t_7 = 0;
  goto __pyx_L0;

  /* "torchreid/metrics/rank_cylib/rank_cy.pyx":155
 * 
 * 
 * cpdef eval_market1501_cy(float[:,:] distmat, long[:] q_pids, long[:]g_pids,             # <<<<<<<<<<<<<<
 *                          long[:]q_camids, long[:]g_camids, long max_rank):
 * 
 */

  /* function exit code */
  __pyx_L1_error:;
  __Pyx_XDECREF(__pyx_t_2);
  __Pyx_XDECREF(__pyx_t_3);
  __Pyx_XDECREF(__pyx_t_4);
  __Pyx_XDECREF(__pyx_t_5);
  __PYX_XDEC_MEMVIEW(&__pyx_t_6, 1);
  __Pyx_XDECREF(__pyx_t_7);
  __Pyx_XDECREF(__pyx_t_8);
  __PYX_XDEC_MEMVIEW(&__pyx_t_9, 1);
  __PYX_XDEC_MEMVIEW(&__pyx_t_10, 1);
  __PYX_XDEC_MEMVIEW(&__pyx_t_11, 1);
  __Pyx_AddTraceback("torchreid.metrics.rank_cylib.rank_cy.eval_market1501_cy", __pyx_clineno, __pyx_lineno, __pyx_filename);
  __pyx_r = 0;
  __pyx_L0:;
  __PYX_XDEC_MEMVIEW(&__pyx_v_indices, 1);
  __PYX_XDEC_MEMVIEW(&__pyx_v_matches, 1);
  __PYX_XDEC_MEMVIEW(&__pyx_v_all_cmc, 1);
  __PYX_XDEC_MEMVIEW(&__pyx_v_all_AP, 1);
  __PYX_XDEC_MEMVIEW(&__pyx_v_order, 1);
  __PYX_XDEC_MEMVIEW(&__pyx_v_raw_cmc, 1);
  __PYX_XDEC_MEMVIEW(&__pyx_v_cmc, 1);
  __PYX_XDEC_MEMVIEW(&__pyx_v_tmp_cmc, 1);
  __PYX_XDEC_MEMVIEW(&__pyx_v_avg_cmc, 1);
  __Pyx_XGIVEREF(__pyx_r);
  __Pyx_RefNannyFinishContext();
  return __pyx_r;
}

/* Python wrapper */
static PyObject *__pyx_pw_9torchreid_7metrics_10rank_cylib_7rank_cy_5eval_market1501_cy(PyObject *__pyx_self, PyObject *__pyx_args, PyObject *__pyx_kwds); /*proto*/
static PyObject *__pyx_pw_9torchreid_7metrics_10rank_cylib_7rank_cy_5eval_market1501_cy(PyObject *__pyx_self, PyObject *__pyx_args, PyObject *__pyx_kwds) {
  __Pyx_memviewslice __pyx_v_distmat = { 0, 0, { 0 }, { 0 }, { 0 } };
  __Pyx_memviewslice __pyx_v_q_pids = { 0, 0, { 0 }, { 0 }, { 0 } };
  __Pyx_memviewslice __pyx_v_g_pids = { 0, 0, { 0 }, { 0 }, { 0 } };
  __Pyx_memviewslice __pyx_v_q_camids = { 0, 0, { 0 }, { 0 }, { 0 } };
  __Pyx_memviewslice __pyx_v_g_camids = { 0, 0, { 0 }, { 0 }, { 0 } };
  long __pyx_v_max_rank;
  int __pyx_lineno = 0;
  const char *__pyx_filename = NULL;
  int __pyx_clineno = 0;
  PyObject *__pyx_r = 0;
  __Pyx_RefNannyDeclarations
  __Pyx_RefNannySetupContext("eval_market1501_cy (wrapper)", 0);
  {
    static PyObject **__pyx_pyargnames[] = {&__pyx_n_s_distmat,&__pyx_n_s_q_pids,&__pyx_n_s_g_pids,&__pyx_n_s_q_camids,&__pyx_n_s_g_camids,&__pyx_n_s_max_rank,0};
    PyObject* values[6] = {0,0,0,0,0,0};
    if (unlikely(__pyx_kwds)) {
      Py_ssize_t kw_args;
      const Py_ssize_t pos_args = PyTuple_GET_SIZE(__pyx_args);
      switch (pos_args) {
        case  6: values[5] = PyTuple_GET_ITEM(__pyx_args, 5);
        CYTHON_FALLTHROUGH;
        case  5: values[4] = PyTuple_GET_ITEM(__pyx_args, 4);
        CYTHON_FALLTHROUGH;
        case  4: values[3] = PyTuple_GET_ITEM(__pyx_args, 3);
        CYTHON_FALLTHROUGH;
        case  3: values[2] = PyTuple_GET_ITEM(__pyx_args, 2);
        CYTHON_FALLTHROUGH;
        case  2: values[1] = PyTuple_GET_ITEM(__pyx_args, 1);
        CYTHON_FALLTHROUGH;
        case  1: values[0] = PyTuple_GET_ITEM(__pyx_args, 0);
        CYTHON_FALLTHROUGH;
        case  0: break;
        default: goto __pyx_L5_argtuple_error;
      }
      kw_args = PyDict_Size(__pyx_kwds);
      switch (pos_args) {
        case  0:
        if (likely((values[0] = __Pyx_PyDict_GetItemStr(__pyx_kwds, __pyx_n_s_distmat)) != 0)) kw_args--;
        else goto __pyx_L5_argtuple_error;
        CYTHON_FALLTHROUGH;
        case  1:
        if (likely((values[1] = __Pyx_PyDict_GetItemStr(__pyx_kwds, __pyx_n_s_q_pids)) != 0)) kw_args--;
        else {
          __Pyx_RaiseArgtupleInvalid("eval_market1501_cy", 1, 6, 6, 1); __PYX_ERR(0, 155, __pyx_L3_error)
        }
        CYTHON_FALLTHROUGH;
        case  2:
        if (likely((values[2] = __Pyx_PyDict_GetItemStr(__pyx_kwds, __pyx_n_s_g_pids)) != 0)) kw_args--;
        else {
          __Pyx_RaiseArgtupleInvalid("eval_market1501_cy", 1, 6, 6, 2); __PYX_ERR(0, 155, __pyx_L3_error)
        }
        CYTHON_FALLTHROUGH;
        case  3:
        if (likely((values[3] = __Pyx_PyDict_GetItemStr(__pyx_kwds, __pyx_n_s_q_camids)) != 0)) kw_args--;
        else {
          __Pyx_RaiseArgtupleInvalid("eval_market1501_cy", 1, 6, 6, 3); __PYX_ERR(0, 155, __pyx_L3_error)
        }
        CYTHON_FALLTHROUGH;
        case  4:
        if (likely((values[4] = __Pyx_PyDict_GetItemStr(__pyx_kwds, __pyx_n_s_g_camids)) != 0)) kw_args--;
        else {
          __Pyx_RaiseArgtupleInvalid("eval_market1501_cy", 1, 6, 6, 4); __PYX_ERR(0, 155, __pyx_L3_error)
        }
        CYTHON_FALLTHROUGH;
        case  5:
        if (likely((values[5] = __Pyx_PyDict_GetItemStr(__pyx_kwds, __pyx_n_s_max_rank)) != 0)) kw_args--;
        else {
          __Pyx_RaiseArgtupleInvalid("eval_market1501_cy", 1, 6, 6, 5); __PYX_ERR(0, 155, __pyx_L3_error)
        }
      }
      if (unlikely(kw_args > 0)) {
        if (unlikely(__Pyx_ParseOptionalKeywords(__pyx_kwds, __pyx_pyargnames, 0, values, pos_args, "eval_market1501_cy") < 0)) __PYX_ERR(0, 155, __pyx_L3_error)
      }
    } else if (PyTuple_GET_SIZE(__pyx_args) != 6) {
      goto __pyx_L5_argtuple_error;
    } else {
      values[0] = PyTuple_GET_ITEM(__pyx_args, 0);
      values[1] = PyTuple_GET_ITEM(__pyx_args, 1);
      values[2] = PyTuple_GET_ITEM(__pyx_args, 2);
      values[3] = PyTuple_GET_ITEM(__pyx_args, 3);
      values[4] = PyTuple_GET_ITEM(__pyx_args, 4);
      values[5] = PyTuple_GET_ITEM(__pyx_args, 5);
    }
    __pyx_v_distmat = __Pyx_PyObject_to_MemoryviewSlice_dsds_float(values[0], PyBUF_WRITABLE); if (unlikely(!__pyx_v_distmat.memview)) __PYX_ERR(0, 155, __pyx_L3_error)
    __pyx_v_q_pids = __Pyx_PyObject_to_MemoryviewSlice_ds_long(values[1], PyBUF_WRITABLE); if (unlikely(!__pyx_v_q_pids.memview)) __PYX_ERR(0, 155, __pyx_L3_error)
    __pyx_v_g_pids = __Pyx_PyObject_to_MemoryviewSlice_ds_long(values[2], PyBUF_WRITABLE); if (unlikely(!__pyx_v_g_pids.memview)) __PYX_ERR(0, 155, __pyx_L3_error)
    __pyx_v_q_camids = __Pyx_PyObject_to_MemoryviewSlice_ds_long(values[3], PyBUF_WRITABLE); if (unlikely(!__pyx_v_q_camids.memview)) __PYX_ERR(0, 156, __pyx_L3_error)
    __pyx_v_g_camids = __Pyx_PyObject_to_MemoryviewSlice_ds_long(values[4], PyBUF_WRITABLE); if (unlikely(!__pyx_v_g_camids.memview)) __PYX_ERR(0, 156, __pyx_L3_error)
    __pyx_v_max_rank = __Pyx_PyInt_As_long(values[5]); if (unlikely((__pyx_v_max_rank == (long)-1) && PyErr_Occurred())) __PYX_ERR(0, 156, __pyx_L3_error)
  }
  goto __pyx_L4_argument_unpacking_done;
  __pyx_L5_argtuple_error:;
  __Pyx_RaiseArgtupleInvalid("eval_market1501_cy", 1, 6, 6, PyTuple_GET_SIZE(__pyx_args)); __PYX_ERR(0, 155, __pyx_L3_error)
  __pyx_L3_error:;
  __Pyx_AddTraceback("torchreid.metrics.rank_cylib.rank_cy.eval_market1501_cy", __pyx_clineno, __pyx_lineno, __pyx_filename);
  __Pyx_RefNannyFinishContext();
  return NULL;
  __pyx_L4_argument_unpacking_done:;
  __pyx_r = __pyx_pf_9torchreid_7metrics_10rank_cylib_7rank_cy_4eval_market1501_cy(__pyx_self, __pyx_v_distmat, __pyx_v_q_pids, __pyx_v_g_pids, __pyx_v_q_camids, __pyx_v_g_camids, __pyx_v_max_rank);

  /* function exit code */
  __Pyx_RefNannyFinishContext();
  return __pyx_r;
}

static PyObject *__pyx_pf_9torchreid_7metrics_10rank_cylib_7rank_cy_4eval_market1501_cy(CYTHON_UNUSED PyObject *__pyx_self, __Pyx_memviewslice __pyx_v_distmat, __Pyx_memviewslice __pyx_v_q_pids, __Pyx_memviewslice __pyx_v_g_pids, __Pyx_memviewslice __pyx_v_q_camids, __Pyx_memviewslice __pyx_v_g_camids, long __pyx_v_max_rank) {
  PyObject *__pyx_r = NULL;
  __Pyx_RefNannyDeclarations
  PyObject *__pyx_t_1 = NULL;
  int __pyx_lineno = 0;
  const char *__pyx_filename = NULL;
  int __pyx_clineno = 0;
  __Pyx_RefNannySetupContext("eval_market1501_cy", 0);
  __Pyx_XDECREF(__pyx_r);
  if (unlikely(!__pyx_v_distmat.memview)) { __Pyx_RaiseUnboundLocalError("distmat"); __PYX_ERR(0, 155, __pyx_L1_error) }
  if (unlikely(!__pyx_v_q_pids.memview)) { __Pyx_RaiseUnboundLocalError("q_pids"); __PYX_ERR(0, 155, __pyx_L1_error) }
  if (unlikely(!__pyx_v_g_pids.memview)) { __Pyx_RaiseUnboundLocalError("g_pids"); __PYX_ERR(0, 155, __pyx_L1_error) }
  if (unlikely(!__pyx_v_q_camids.memview)) { __Pyx_RaiseUnboundLocalError("q_camids"); __PYX_ERR(0, 155, __pyx_L1_error) }
  if (unlikely(!__pyx_v_g_camids.memview)) { __Pyx_RaiseUnboundLocalError("g_camids"); __PYX_ERR(0, 155, __pyx_L1_error) }
  __pyx_t_1 = __pyx_f_9torchreid_7metrics_10rank_cylib_7rank_cy_eval_market1501_cy(__pyx_v_distmat, __pyx_v_q_pids, __pyx_v_g_pids, __pyx_v_q_camids, __pyx_v_g_camids, __pyx_v_max_rank, 0); if (unlikely(!__pyx_t_1)) __PYX_ERR(0, 155, __pyx_L1_error)
  __Pyx_GOTREF(__pyx_t_1);
  __pyx_r = __pyx_t_1;
  __pyx_t_1 = 0;
  goto __pyx_L0;

  /* function exit code */
  __pyx_L1_error:;
  __Pyx_XDECREF(__pyx_t_1);
  __Pyx_AddTraceback("torchreid.metrics.rank_cylib.rank_cy.eval_market1501_cy", __pyx_clineno, __pyx_lineno, __pyx_filename);
  __pyx_r = NULL;
  __pyx_L0:;
  __PYX_XDEC_MEMVIEW(&__pyx_v_distmat, 1);
  __PYX_XDEC_MEMVIEW(&__pyx_v_q_pids, 1);
  __PYX_XDEC_MEMVIEW(&__pyx_v_g_pids, 1);
  __PYX_XDEC_MEMVIEW(&__pyx_v_q_camids, 1);
  __PYX_XDEC_MEMVIEW(&__pyx_v_g_camids, 1);
  __Pyx_XGIVEREF(__pyx_r);
  __Pyx_RefNannyFinishContext();
  return __pyx_r;
}

/* "torchreid/metrics/rank_cylib/rank_cy.pyx":246
 * 
 * # Compute the cumulative sum
 * cdef void function_cumsum(cython.numeric[:] src, cython.numeric[:] dst, long n):             # <<<<<<<<<<<<<<
 *     cdef long i
 *     dst[0] = src[0]
 */

static void __pyx_fuse_3__pyx_f_9torchreid_7metrics_10rank_cylib_7rank_cy_function_cumsum(__Pyx_memviewslice __pyx_v_src, __Pyx_memviewslice __pyx_v_dst, long __pyx_v_n) {
  long __pyx_v_i;
  __Pyx_RefNannyDeclarations
  Py_ssize_t __pyx_t_1;
  Py_ssize_t __pyx_t_2;
  long __pyx_t_3;
  long __pyx_t_4;
  long __pyx_t_5;
  Py_ssize_t __pyx_t_6;
  __Pyx_RefNannySetupContext("__pyx_fuse_3function_cumsum", 0);

  /* "torchreid/metrics/rank_cylib/rank_cy.pyx":248
 * cdef void function_cumsum(cython.numeric[:] src, cython.numeric[:] dst, long n):
 *     cdef long i
 *     dst[0] = src[0]             # <<<<<<<<<<<<<<
 *     for i in range(1, n):
 *         dst[i] = src[i] + dst[i - 1]
 */
  __pyx_t_1 = 0;
  __pyx_t_2 = 0;
  *((float *) ( /* dim=0 */ (__pyx_v_dst.data + __pyx_t_2 * __pyx_v_dst.strides[0]) )) = (*((float *) ( /* dim=0 */ (__pyx_v_src.data + __pyx_t_1 * __pyx_v_src.strides[0]) )));

  /* "torchreid/metrics/rank_cylib/rank_cy.pyx":249
 *     cdef long i
 *     dst[0] = src[0]
 *     for i in range(1, n):             # <<<<<<<<<<<<<<
 *         dst[i] = src[i] + dst[i - 1]
 */
  __pyx_t_3 = __pyx_v_n;
  __pyx_t_4 = __pyx_t_3;
  for (__pyx_t_5 = 1; __pyx_t_5 < __pyx_t_4; __pyx_t_5+=1) {
    __pyx_v_i = __pyx_t_5;

    /* "torchreid/metrics/rank_cylib/rank_cy.pyx":250
 *     dst[0] = src[0]
 *     for i in range(1, n):
 *         dst[i] = src[i] + dst[i - 1]             # <<<<<<<<<<<<<<
 */
    __pyx_t_1 = __pyx_v_i;
    __pyx_t_2 = (__pyx_v_i - 1);
    __pyx_t_6 = __pyx_v_i;
    *((float *) ( /* dim=0 */ (__pyx_v_dst.data + __pyx_t_6 * __pyx_v_dst.strides[0]) )) = ((*((float *) ( /* dim=0 */ (__pyx_v_src.data + __pyx_t_1 * __pyx_v_src.strides[0]) ))) + (*((float *) ( /* dim=0 */ (__pyx_v_dst.data + __pyx_t_2 * __pyx_v_dst.strides[0]) ))));
  }

  /* "torchreid/metrics/rank_cylib/rank_cy.pyx":246
 * 
 * # Compute the cumulative sum
 * cdef void function_cumsum(cython.numeric[:] src, cython.numeric[:] dst, long n):             # <<<<<<<<<<<<<<
 *     cdef long i
 *     dst[0] = src[0]
 */

  /* function exit code */
  __Pyx_RefNannyFinishContext();
}

/* "../anaconda3/envs/torchreid/lib/python3.7/site-packages/numpy/__init__.pxd":734
 * ctypedef npy_cdouble     complex_t
 * 
 * cdef inline object PyArray_MultiIterNew1(a):             # <<<<<<<<<<<<<<
 *     return PyArray_MultiIterNew(1, <void*>a)
 * 
 */

static CYTHON_INLINE PyObject *__pyx_f_5numpy_PyArray_MultiIterNew1(PyObject *__pyx_v_a) {
  PyObject *__pyx_r = NULL;
  __Pyx_RefNannyDeclarations
  PyObject *__pyx_t_1 = NULL;
  int __pyx_lineno = 0;
  const char *__pyx_filename = NULL;
  int __pyx_clineno = 0;
  __Pyx_RefNannySetupContext("PyArray_MultiIterNew1", 0);

  /* "../anaconda3/envs/torchreid/lib/python3.7/site-packages/numpy/__init__.pxd":735
 * 
 * cdef inline object PyArray_MultiIterNew1(a):
 *     return PyArray_MultiIterNew(1, <void*>a)             # <<<<<<<<<<<<<<
 * 
 * cdef inline object PyArray_MultiIterNew2(a, b):
 */
  __Pyx_XDECREF(__pyx_r);
  __pyx_t_1 = PyArray_MultiIterNew(1, ((void *)__pyx_v_a)); if (unlikely(!__pyx_t_1)) __PYX_ERR(1, 735, __pyx_L1_error)
  __Pyx_GOTREF(__pyx_t_1);
  __pyx_r = __pyx_t_1;
  __pyx_t_1 = 0;
  goto __pyx_L0;

  /* "../anaconda3/envs/torchreid/lib/python3.7/site-packages/numpy/__init__.pxd":734
 * ctypedef npy_cdouble     complex_t
 * 
 * cdef inline object PyArray_MultiIterNew1(a):             # <<<<<<<<<<<<<<
 *     return PyArray_MultiIterNew(1, <void*>a)
 * 
 */

  /* function exit code */
  __pyx_L1_error:;
  __Pyx_XDECREF(__pyx_t_1);
  __Pyx_AddTraceback("numpy.PyArray_MultiIterNew1", __pyx_clineno, __pyx_lineno, __pyx_filename);
  __pyx_r = 0;
  __pyx_L0:;
  __Pyx_XGIVEREF(__pyx_r);
  __Pyx_RefNannyFinishContext();
  return __pyx_r;
}

/* "../anaconda3/envs/torchreid/lib/python3.7/site-packages/numpy/__init__.pxd":737
 *     return PyArray_MultiIterNew(1, <void*>a)
 * 
 * cdef inline object PyArray_MultiIterNew2(a, b):             # <<<<<<<<<<<<<<
 *     return PyArray_MultiIterNew(2, <void*>a, <void*>b)
 * 
 */

static CYTHON_INLINE PyObject *__pyx_f_5numpy_PyArray_MultiIterNew2(PyObject *__pyx_v_a, PyObject *__pyx_v_b) {
  PyObject *__pyx_r = NULL;
  __Pyx_RefNannyDeclarations
  PyObject *__pyx_t_1 = NULL;
  int __pyx_lineno = 0;
  const char *__pyx_filename = NULL;
  int __pyx_clineno = 0;
  __Pyx_RefNannySetupContext("PyArray_MultiIterNew2", 0);

  /* "../anaconda3/envs/torchreid/lib/python3.7/site-packages/numpy/__init__.pxd":738
 * 
 * cdef inline object PyArray_MultiIterNew2(a, b):
 *     return PyArray_MultiIterNew(2, <void*>a, <void*>b)             # <<<<<<<<<<<<<<
 * 
 * cdef inline object PyArray_MultiIterNew3(a, b, c):
 */
  __Pyx_XDECREF(__pyx_r);
  __pyx_t_1 = PyArray_MultiIterNew(2, ((void *)__pyx_v_a), ((void *)__pyx_v_b)); if (unlikely(!__pyx_t_1)) __PYX_ERR(1, 738, __pyx_L1_error)
  __Pyx_GOTREF(__pyx_t_1);
  __pyx_r = __pyx_t_1;
  __pyx_t_1 = 0;
  goto __pyx_L0;

  /* "../anaconda3/envs/torchreid/lib/python3.7/site-packages/numpy/__init__.pxd":737
 *     return PyArray_MultiIterNew(1, <void*>a)
 * 
 * cdef inline object PyArray_MultiIterNew2(a, b):             # <<<<<<<<<<<<<<
 *     return PyArray_MultiIterNew(2, <void*>a, <void*>b)
 * 
 */

  /* function exit code */
  __pyx_L1_error:;
  __Pyx_XDECREF(__pyx_t_1);
  __Pyx_AddTraceback("numpy.PyArray_MultiIterNew2", __pyx_clineno, __pyx_lineno, __pyx_filename);
  __pyx_r = 0;
  __pyx_L0:;
  __Pyx_XGIVEREF(__pyx_r);
  __Pyx_RefNannyFinishContext();
  return __pyx_r;
}

/* "../anaconda3/envs/torchreid/lib/python3.7/site-packages/numpy/__init__.pxd":740
 *     return PyArray_MultiIterNew(2, <void*>a, <void*>b)
 * 
 * cdef inline object PyArray_MultiIterNew3(a, b, c):             # <<<<<<<<<<<<<<
 *     return PyArray_MultiIterNew(3, <void*>a, <void*>b, <void*> c)
 * 
 */

static CYTHON_INLINE PyObject *__pyx_f_5numpy_PyArray_MultiIterNew3(PyObject *__pyx_v_a, PyObject *__pyx_v_b, PyObject *__pyx_v_c) {
  PyObject *__pyx_r = NULL;
  __Pyx_RefNannyDeclarations
  PyObject *__pyx_t_1 = NULL;
  int __pyx_lineno = 0;
  const char *__pyx_filename = NULL;
  int __pyx_clineno = 0;
  __Pyx_RefNannySetupContext("PyArray_MultiIterNew3", 0);

  /* "../anaconda3/envs/torchreid/lib/python3.7/site-packages/numpy/__init__.pxd":741
 * 
 * cdef inline object PyArray_MultiIterNew3(a, b, c):
 *     return PyArray_MultiIterNew(3, <void*>a, <void*>b, <void*> c)             # <<<<<<<<<<<<<<
 * 
 * cdef inline object PyArray_MultiIterNew4(a, b, c, d):
 */
  __Pyx_XDECREF(__pyx_r);
  __pyx_t_1 = PyArray_MultiIterNew(3, ((void *)__pyx_v_a), ((void *)__pyx_v_b), ((void *)__pyx_v_c)); if (unlikely(!__pyx_t_1)) __PYX_ERR(1, 741, __pyx_L1_error)
  __Pyx_GOTREF(__pyx_t_1);
  __pyx_r = __pyx_t_1;
  __pyx_t_1 = 0;
  goto __pyx_L0;

  /* "../anaconda3/envs/torchreid/lib/python3.7/site-packages/numpy/__init__.pxd":740
 *     return PyArray_MultiIterNew(2, <void*>a, <void*>b)
 * 
 * cdef inline object PyArray_MultiIterNew3(a, b, c):             # <<<<<<<<<<<<<<
 *     return PyArray_MultiIterNew(3, <void*>a, <void*>b, <void*> c)
 * 
 */

  /* function exit code */
  __pyx_L1_error:;
  __Pyx_XDECREF(__pyx_t_1);
  __Pyx_AddTraceback("numpy.PyArray_MultiIterNew3", __pyx_clineno, __pyx_lineno, __pyx_filename);
  __pyx_r = 0;
  __pyx_L0:;
  __Pyx_XGIVEREF(__pyx_r);
  __Pyx_RefNannyFinishContext();
  return __pyx_r;
}

/* "../anaconda3/envs/torchreid/lib/python3.7/site-packages/numpy/__init__.pxd":743
 *     return PyArray_MultiIterNew(3, <void*>a, <void*>b, <void*> c)
 * 
 * cdef inline object PyArray_MultiIterNew4(a, b, c, d):             # <<<<<<<<<<<<<<
 *     return PyArray_MultiIterNew(4, <void*>a, <void*>b, <void*>c, <void*> d)
 * 
 */

static CYTHON_INLINE PyObject *__pyx_f_5numpy_PyArray_MultiIterNew4(PyObject *__pyx_v_a, PyObject *__pyx_v_b, PyObject *__pyx_v_c, PyObject *__pyx_v_d) {
  PyObject *__pyx_r = NULL;
  __Pyx_RefNannyDeclarations
  PyObject *__pyx_t_1 = NULL;
  int __pyx_lineno = 0;
  const char *__pyx_filename = NULL;
  int __pyx_clineno = 0;
  __Pyx_RefNannySetupContext("PyArray_MultiIterNew4", 0);

  /* "../anaconda3/envs/torchreid/lib/python3.7/site-packages/numpy/__init__.pxd":744
 * 
 * cdef inline object PyArray_MultiIterNew4(a, b, c, d):
 *     return PyArray_MultiIterNew(4, <void*>a, <void*>b, <void*>c, <void*> d)             # <<<<<<<<<<<<<<
 * 
 * cdef inline object PyArray_MultiIterNew5(a, b, c, d, e):
 */
  __Pyx_XDECREF(__pyx_r);
  __pyx_t_1 = PyArray_MultiIterNew(4, ((void *)__pyx_v_a), ((void *)__pyx_v_b), ((void *)__pyx_v_c), ((void *)__pyx_v_d)); if (unlikely(!__pyx_t_1)) __PYX_ERR(1, 744, __pyx_L1_error)
  __Pyx_GOTREF(__pyx_t_1);
  __pyx_r = __pyx_t_1;
  __pyx_t_1 = 0;
  goto __pyx_L0;

  /* "../anaconda3/envs/torchreid/lib/python3.7/site-packages/numpy/__init__.pxd":743
 *     return PyArray_MultiIterNew(3, <void*>a, <void*>b, <void*> c)
 * 
 * cdef inline object PyArray_MultiIterNew4(a, b, c, d):             # <<<<<<<<<<<<<<
 *     return PyArray_MultiIterNew(4, <void*>a, <void*>b, <void*>c, <void*> d)
 * 
 */

  /* function exit code */
  __pyx_L1_error:;
  __Pyx_XDECREF(__pyx_t_1);
  __Pyx_AddTraceback("numpy.PyArray_MultiIterNew4", __pyx_clineno, __pyx_lineno, __pyx_filename);
  __pyx_r = 0;
  __pyx_L0:;
  __Pyx_XGIVEREF(__pyx_r);
  __Pyx_RefNannyFinishContext();
  return __pyx_r;
}

/* "../anaconda3/envs/torchreid/lib/python3.7/site-packages/numpy/__init__.pxd":746
 *     return PyArray_MultiIterNew(4, <void*>a, <void*>b, <void*>c, <void*> d)
 * 
 * cdef inline object PyArray_MultiIterNew5(a, b, c, d, e):             # <<<<<<<<<<<<<<
 *     return PyArray_MultiIterNew(5, <void*>a, <void*>b, <void*>c, <void*> d, <void*> e)
 * 
 */

static CYTHON_INLINE PyObject *__pyx_f_5numpy_PyArray_MultiIterNew5(PyObject *__pyx_v_a, PyObject *__pyx_v_b, PyObject *__pyx_v_c, PyObject *__pyx_v_d, PyObject *__pyx_v_e) {
  PyObject *__pyx_r = NULL;
  __Pyx_RefNannyDeclarations
  PyObject *__pyx_t_1 = NULL;
  int __pyx_lineno = 0;
  const char *__pyx_filename = NULL;
  int __pyx_clineno = 0;
  __Pyx_RefNannySetupContext("PyArray_MultiIterNew5", 0);

  /* "../anaconda3/envs/torchreid/lib/python3.7/site-packages/numpy/__init__.pxd":747
 * 
 * cdef inline object PyArray_MultiIterNew5(a, b, c, d, e):
 *     return PyArray_MultiIterNew(5, <void*>a, <void*>b, <void*>c, <void*> d, <void*> e)             # <<<<<<<<<<<<<<
 * 
 * cdef inline tuple PyDataType_SHAPE(dtype d):
 */
  __Pyx_XDECREF(__pyx_r);
  __pyx_t_1 = PyArray_MultiIterNew(5, ((void *)__pyx_v_a), ((void *)__pyx_v_b), ((void *)__pyx_v_c), ((void *)__pyx_v_d), ((void *)__pyx_v_e)); if (unlikely(!__pyx_t_1)) __PYX_ERR(1, 747, __pyx_L1_error)
  __Pyx_GOTREF(__pyx_t_1);
  __pyx_r = __pyx_t_1;
  __pyx_t_1 = 0;
  goto __pyx_L0;

  /* "../anaconda3/envs/torchreid/lib/python3.7/site-packages/numpy/__init__.pxd":746
 *     return PyArray_MultiIterNew(4, <void*>a, <void*>b, <void*>c, <void*> d)
 * 
 * cdef inline object PyArray_MultiIterNew5(a, b, c, d, e):             # <<<<<<<<<<<<<<
 *     return PyArray_MultiIterNew(5, <void*>a, <void*>b, <void*>c, <void*> d, <void*> e)
 * 
 */

  /* function exit code */
  __pyx_L1_error:;
  __Pyx_XDECREF(__pyx_t_1);
  __Pyx_AddTraceback("numpy.PyArray_MultiIterNew5", __pyx_clineno, __pyx_lineno, __pyx_filename);
  __pyx_r = 0;
  __pyx_L0:;
  __Pyx_XGIVEREF(__pyx_r);
  __Pyx_RefNannyFinishContext();
  return __pyx_r;
}

/* "../anaconda3/envs/torchreid/lib/python3.7/site-packages/numpy/__init__.pxd":749
 *     return PyArray_MultiIterNew(5, <void*>a, <void*>b, <void*>c, <void*> d, <void*> e)
 * 
 * cdef inline tuple PyDataType_SHAPE(dtype d):             # <<<<<<<<<<<<<<
 *     if PyDataType_HASSUBARRAY(d):
 *         return <tuple>d.subarray.shape
 */

static CYTHON_INLINE PyObject *__pyx_f_5numpy_PyDataType_SHAPE(PyArray_Descr *__pyx_v_d) {
  PyObject *__pyx_r = NULL;
  __Pyx_RefNannyDeclarations
  int __pyx_t_1;
  __Pyx_RefNannySetupContext("PyDataType_SHAPE", 0);

  /* "../anaconda3/envs/torchreid/lib/python3.7/site-packages/numpy/__init__.pxd":750
 * 
 * cdef inline tuple PyDataType_SHAPE(dtype d):
 *     if PyDataType_HASSUBARRAY(d):             # <<<<<<<<<<<<<<
 *         return <tuple>d.subarray.shape
 *     else:
 */
  __pyx_t_1 = (PyDataType_HASSUBARRAY(__pyx_v_d) != 0);
  if (__pyx_t_1) {

    /* "../anaconda3/envs/torchreid/lib/python3.7/site-packages/numpy/__init__.pxd":751
 * cdef inline tuple PyDataType_SHAPE(dtype d):
 *     if PyDataType_HASSUBARRAY(d):
 *         return <tuple>d.subarray.shape             # <<<<<<<<<<<<<<
 *     else:
 *         return ()
 */
    __Pyx_XDECREF(__pyx_r);
    __Pyx_INCREF(((PyObject*)__pyx_v_d->subarray->shape));
    __pyx_r = ((PyObject*)__pyx_v_d->subarray->shape);
    goto __pyx_L0;

    /* "../anaconda3/envs/torchreid/lib/python3.7/site-packages/numpy/__init__.pxd":750
 * 
 * cdef inline tuple PyDataType_SHAPE(dtype d):
 *     if PyDataType_HASSUBARRAY(d):             # <<<<<<<<<<<<<<
 *         return <tuple>d.subarray.shape
 *     else:
 */
  }

  /* "../anaconda3/envs/torchreid/lib/python3.7/site-packages/numpy/__init__.pxd":753
 *         return <tuple>d.subarray.shape
 *     else:
 *         return ()             # <<<<<<<<<<<<<<
 * 
 * 
 */
  /*else*/ {
    __Pyx_XDECREF(__pyx_r);
    __Pyx_INCREF(__pyx_empty_tuple);
    __pyx_r = __pyx_empty_tuple;
    goto __pyx_L0;
  }

  /* "../anaconda3/envs/torchreid/lib/python3.7/site-packages/numpy/__init__.pxd":749
 *     return PyArray_MultiIterNew(5, <void*>a, <void*>b, <void*>c, <void*> d, <void*> e)
 * 
 * cdef inline tuple PyDataType_SHAPE(dtype d):             # <<<<<<<<<<<<<<
 *     if PyDataType_HASSUBARRAY(d):
 *         return <tuple>d.subarray.shape
 */

  /* function exit code */
  __pyx_L0:;
  __Pyx_XGIVEREF(__pyx_r);
  __Pyx_RefNannyFinishContext();
  return __pyx_r;
}

/* "../anaconda3/envs/torchreid/lib/python3.7/site-packages/numpy/__init__.pxd":868
 *     int _import_umath() except -1
 * 
 * cdef inline void set_array_base(ndarray arr, object base):             # <<<<<<<<<<<<<<
 *     Py_INCREF(base) # important to do this before stealing the reference below!
 *     PyArray_SetBaseObject(arr, base)
 */

static CYTHON_INLINE void __pyx_f_5numpy_set_array_base(PyArrayObject *__pyx_v_arr, PyObject *__pyx_v_base) {
  __Pyx_RefNannyDeclarations
  __Pyx_RefNannySetupContext("set_array_base", 0);

  /* "../anaconda3/envs/torchreid/lib/python3.7/site-packages/numpy/__init__.pxd":869
 * 
 * cdef inline void set_array_base(ndarray arr, object base):
 *     Py_INCREF(base) # important to do this before stealing the reference below!             # <<<<<<<<<<<<<<
 *     PyArray_SetBaseObject(arr, base)
 * 
 */
  Py_INCREF(__pyx_v_base);

  /* "../anaconda3/envs/torchreid/lib/python3.7/site-packages/numpy/__init__.pxd":870
 * cdef inline void set_array_base(ndarray arr, object base):
 *     Py_INCREF(base) # important to do this before stealing the reference below!
 *     PyArray_SetBaseObject(arr, base)             # <<<<<<<<<<<<<<
 * 
 * cdef inline object get_array_base(ndarray arr):
 */
  (void)(PyArray_SetBaseObject(__pyx_v_arr, __pyx_v_base));

  /* "../anaconda3/envs/torchreid/lib/python3.7/site-packages/numpy/__init__.pxd":868
 *     int _import_umath() except -1
 * 
 * cdef inline void set_array_base(ndarray arr, object base):             # <<<<<<<<<<<<<<
 *     Py_INCREF(base) # important to do this before stealing the reference below!
 *     PyArray_SetBaseObject(arr, base)
 */

  /* function exit code */
  __Pyx_RefNannyFinishContext();
}

/* "../anaconda3/envs/torchreid/lib/python3.7/site-packages/numpy/__init__.pxd":872
 *     PyArray_SetBaseObject(arr, base)
 * 
 * cdef inline object get_array_base(ndarray arr):             # <<<<<<<<<<<<<<
 *     base = PyArray_BASE(arr)
 *     if base is NULL:
 */

static CYTHON_INLINE PyObject *__pyx_f_5numpy_get_array_base(PyArrayObject *__pyx_v_arr) {
  PyObject *__pyx_v_base;
  PyObject *__pyx_r = NULL;
  __Pyx_RefNannyDeclarations
  int __pyx_t_1;
  __Pyx_RefNannySetupContext("get_array_base", 0);

  /* "../anaconda3/envs/torchreid/lib/python3.7/site-packages/numpy/__init__.pxd":873
 * 
 * cdef inline object get_array_base(ndarray arr):
 *     base = PyArray_BASE(arr)             # <<<<<<<<<<<<<<
 *     if base is NULL:
 *         return None
 */
  __pyx_v_base = PyArray_BASE(__pyx_v_arr);

  /* "../anaconda3/envs/torchreid/lib/python3.7/site-packages/numpy/__init__.pxd":874
 * cdef inline object get_array_base(ndarray arr):
 *     base = PyArray_BASE(arr)
 *     if base is NULL:             # <<<<<<<<<<<<<<
 *         return None
 *     return <object>base
 */
  __pyx_t_1 = ((__pyx_v_base == NULL) != 0);
  if (__pyx_t_1) {

    /* "../anaconda3/envs/torchreid/lib/python3.7/site-packages/numpy/__init__.pxd":875
 *     base = PyArray_BASE(arr)
 *     if base is NULL:
 *         return None             # <<<<<<<<<<<<<<
 *     return <object>base
 * 
 */
    __Pyx_XDECREF(__pyx_r);
    __pyx_r = Py_None; __Pyx_INCREF(Py_None);
    goto __pyx_L0;

    /* "../anaconda3/envs/torchreid/lib/python3.7/site-packages/numpy/__init__.pxd":874
 * cdef inline object get_array_base(ndarray arr):
 *     base = PyArray_BASE(arr)
 *     if base is NULL:             # <<<<<<<<<<<<<<
 *         return None
 *     return <object>base
 */
  }

  /* "../anaconda3/envs/torchreid/lib/python3.7/site-packages/numpy/__init__.pxd":876
 *     if base is NULL:
 *         return None
 *     return <object>base             # <<<<<<<<<<<<<<
 * 
 * # Versions of the import_* functions which are more suitable for
 */
  __Pyx_XDECREF(__pyx_r);
  __Pyx_INCREF(((PyObject *)__pyx_v_base));
  __pyx_r = ((PyObject *)__pyx_v_base);
  goto __pyx_L0;

  /* "../anaconda3/envs/torchreid/lib/python3.7/site-packages/numpy/__init__.pxd":872
 *     PyArray_SetBaseObject(arr, base)
 * 
 * cdef inline object get_array_base(ndarray arr):             # <<<<<<<<<<<<<<
 *     base = PyArray_BASE(arr)
 *     if base is NULL:
 */

  /* function exit code */
  __pyx_L0:;
  __Pyx_XGIVEREF(__pyx_r);
  __Pyx_RefNannyFinishContext();
  return __pyx_r;
}

/* "../anaconda3/envs/torchreid/lib/python3.7/site-packages/numpy/__init__.pxd":880
 * # Versions of the import_* functions which are more suitable for
 * # Cython code.
 * cdef inline int import_array() except -1:             # <<<<<<<<<<<<<<
 *     try:
 *         __pyx_import_array()
 */

static CYTHON_INLINE int __pyx_f_5numpy_import_array(void) {
  int __pyx_r;
  __Pyx_RefNannyDeclarations
  PyObject *__pyx_t_1 = NULL;
  PyObject *__pyx_t_2 = NULL;
  PyObject *__pyx_t_3 = NULL;
  int __pyx_t_4;
  PyObject *__pyx_t_5 = NULL;
  PyObject *__pyx_t_6 = NULL;
  PyObject *__pyx_t_7 = NULL;
  PyObject *__pyx_t_8 = NULL;
  int __pyx_lineno = 0;
  const char *__pyx_filename = NULL;
  int __pyx_clineno = 0;
  __Pyx_RefNannySetupContext("import_array", 0);

  /* "../anaconda3/envs/torchreid/lib/python3.7/site-packages/numpy/__init__.pxd":881
 * # Cython code.
 * cdef inline int import_array() except -1:
 *     try:             # <<<<<<<<<<<<<<
 *         __pyx_import_array()
 *     except Exception:
 */
  {
    __Pyx_PyThreadState_declare
    __Pyx_PyThreadState_assign
    __Pyx_ExceptionSave(&__pyx_t_1, &__pyx_t_2, &__pyx_t_3);
    __Pyx_XGOTREF(__pyx_t_1);
    __Pyx_XGOTREF(__pyx_t_2);
    __Pyx_XGOTREF(__pyx_t_3);
    /*try:*/ {

      /* "../anaconda3/envs/torchreid/lib/python3.7/site-packages/numpy/__init__.pxd":882
 * cdef inline int import_array() except -1:
 *     try:
 *         __pyx_import_array()             # <<<<<<<<<<<<<<
 *     except Exception:
 *         raise ImportError("numpy.core.multiarray failed to import")
 */
      __pyx_t_4 = _import_array(); if (unlikely(__pyx_t_4 == ((int)-1))) __PYX_ERR(1, 882, __pyx_L3_error)

      /* "../anaconda3/envs/torchreid/lib/python3.7/site-packages/numpy/__init__.pxd":881
 * # Cython code.
 * cdef inline int import_array() except -1:
 *     try:             # <<<<<<<<<<<<<<
 *         __pyx_import_array()
 *     except Exception:
 */
    }
    __Pyx_XDECREF(__pyx_t_1); __pyx_t_1 = 0;
    __Pyx_XDECREF(__pyx_t_2); __pyx_t_2 = 0;
    __Pyx_XDECREF(__pyx_t_3); __pyx_t_3 = 0;
    goto __pyx_L8_try_end;
    __pyx_L3_error:;

    /* "../anaconda3/envs/torchreid/lib/python3.7/site-packages/numpy/__init__.pxd":883
 *     try:
 *         __pyx_import_array()
 *     except Exception:             # <<<<<<<<<<<<<<
 *         raise ImportError("numpy.core.multiarray failed to import")
 * 
 */
    __pyx_t_4 = __Pyx_PyErr_ExceptionMatches(((PyObject *)(&((PyTypeObject*)PyExc_Exception)[0])));
    if (__pyx_t_4) {
      __Pyx_AddTraceback("numpy.import_array", __pyx_clineno, __pyx_lineno, __pyx_filename);
      if (__Pyx_GetException(&__pyx_t_5, &__pyx_t_6, &__pyx_t_7) < 0) __PYX_ERR(1, 883, __pyx_L5_except_error)
      __Pyx_GOTREF(__pyx_t_5);
      __Pyx_GOTREF(__pyx_t_6);
      __Pyx_GOTREF(__pyx_t_7);

      /* "../anaconda3/envs/torchreid/lib/python3.7/site-packages/numpy/__init__.pxd":884
 *         __pyx_import_array()
 *     except Exception:
 *         raise ImportError("numpy.core.multiarray failed to import")             # <<<<<<<<<<<<<<
 * 
 * cdef inline int import_umath() except -1:
 */
      __pyx_t_8 = __Pyx_PyObject_Call(__pyx_builtin_ImportError, __pyx_tuple__2, NULL); if (unlikely(!__pyx_t_8)) __PYX_ERR(1, 884, __pyx_L5_except_error)
      __Pyx_GOTREF(__pyx_t_8);
      __Pyx_Raise(__pyx_t_8, 0, 0, 0);
      __Pyx_DECREF(__pyx_t_8); __pyx_t_8 = 0;
      __PYX_ERR(1, 884, __pyx_L5_except_error)
    }
    goto __pyx_L5_except_error;
    __pyx_L5_except_error:;

    /* "../anaconda3/envs/torchreid/lib/python3.7/site-packages/numpy/__init__.pxd":881
 * # Cython code.
 * cdef inline int import_array() except -1:
 *     try:             # <<<<<<<<<<<<<<
 *         __pyx_import_array()
 *     except Exception:
 */
    __Pyx_XGIVEREF(__pyx_t_1);
    __Pyx_XGIVEREF(__pyx_t_2);
    __Pyx_XGIVEREF(__pyx_t_3);
    __Pyx_ExceptionReset(__pyx_t_1, __pyx_t_2, __pyx_t_3);
    goto __pyx_L1_error;
    __pyx_L8_try_end:;
  }

  /* "../anaconda3/envs/torchreid/lib/python3.7/site-packages/numpy/__init__.pxd":880
 * # Versions of the import_* functions which are more suitable for
 * # Cython code.
 * cdef inline int import_array() except -1:             # <<<<<<<<<<<<<<
 *     try:
 *         __pyx_import_array()
 */

  /* function exit code */
  __pyx_r = 0;
  goto __pyx_L0;
  __pyx_L1_error:;
  __Pyx_XDECREF(__pyx_t_5);
  __Pyx_XDECREF(__pyx_t_6);
  __Pyx_XDECREF(__pyx_t_7);
  __Pyx_XDECREF(__pyx_t_8);
  __Pyx_AddTraceback("numpy.import_array", __pyx_clineno, __pyx_lineno, __pyx_filename);
  __pyx_r = -1;
  __pyx_L0:;
  __Pyx_RefNannyFinishContext();
  return __pyx_r;
}

/* "../anaconda3/envs/torchreid/lib/python3.7/site-packages/numpy/__init__.pxd":886
 *         raise ImportError("numpy.core.multiarray failed to import")
 * 
 * cdef inline int import_umath() except -1:             # <<<<<<<<<<<<<<
 *     try:
 *         _import_umath()
 */

static CYTHON_INLINE int __pyx_f_5numpy_import_umath(void) {
  int __pyx_r;
  __Pyx_RefNannyDeclarations
  PyObject *__pyx_t_1 = NULL;
  PyObject *__pyx_t_2 = NULL;
  PyObject *__pyx_t_3 = NULL;
  int __pyx_t_4;
  PyObject *__pyx_t_5 = NULL;
  PyObject *__pyx_t_6 = NULL;
  PyObject *__pyx_t_7 = NULL;
  PyObject *__pyx_t_8 = NULL;
  int __pyx_lineno = 0;
  const char *__pyx_filename = NULL;
  int __pyx_clineno = 0;
  __Pyx_RefNannySetupContext("import_umath", 0);

  /* "../anaconda3/envs/torchreid/lib/python3.7/site-packages/numpy/__init__.pxd":887
 * 
 * cdef inline int import_umath() except -1:
 *     try:             # <<<<<<<<<<<<<<
 *         _import_umath()
 *     except Exception:
 */
  {
    __Pyx_PyThreadState_declare
    __Pyx_PyThreadState_assign
    __Pyx_ExceptionSave(&__pyx_t_1, &__pyx_t_2, &__pyx_t_3);
    __Pyx_XGOTREF(__pyx_t_1);
    __Pyx_XGOTREF(__pyx_t_2);
    __Pyx_XGOTREF(__pyx_t_3);
    /*try:*/ {

      /* "../anaconda3/envs/torchreid/lib/python3.7/site-packages/numpy/__init__.pxd":888
 * cdef inline int import_umath() except -1:
 *     try:
 *         _import_umath()             # <<<<<<<<<<<<<<
 *     except Exception:
 *         raise ImportError("numpy.core.umath failed to import")
 */
      __pyx_t_4 = _import_umath(); if (unlikely(__pyx_t_4 == ((int)-1))) __PYX_ERR(1, 888, __pyx_L3_error)

      /* "../anaconda3/envs/torchreid/lib/python3.7/site-packages/numpy/__init__.pxd":887
 * 
 * cdef inline int import_umath() except -1:
 *     try:             # <<<<<<<<<<<<<<
 *         _import_umath()
 *     except Exception:
 */
    }
    __Pyx_XDECREF(__pyx_t_1); __pyx_t_1 = 0;
    __Pyx_XDECREF(__pyx_t_2); __pyx_t_2 = 0;
    __Pyx_XDECREF(__pyx_t_3); __pyx_t_3 = 0;
    goto __pyx_L8_try_end;
    __pyx_L3_error:;

    /* "../anaconda3/envs/torchreid/lib/python3.7/site-packages/numpy/__init__.pxd":889
 *     try:
 *         _import_umath()
 *     except Exception:             # <<<<<<<<<<<<<<
 *         raise ImportError("numpy.core.umath failed to import")
 * 
 */
    __pyx_t_4 = __Pyx_PyErr_ExceptionMatches(((PyObject *)(&((PyTypeObject*)PyExc_Exception)[0])));
    if (__pyx_t_4) {
      __Pyx_AddTraceback("numpy.import_umath", __pyx_clineno, __pyx_lineno, __pyx_filename);
      if (__Pyx_GetException(&__pyx_t_5, &__pyx_t_6, &__pyx_t_7) < 0) __PYX_ERR(1, 889, __pyx_L5_except_error)
      __Pyx_GOTREF(__pyx_t_5);
      __Pyx_GOTREF(__pyx_t_6);
      __Pyx_GOTREF(__pyx_t_7);

      /* "../anaconda3/envs/torchreid/lib/python3.7/site-packages/numpy/__init__.pxd":890
 *         _import_umath()
 *     except Exception:
 *         raise ImportError("numpy.core.umath failed to import")             # <<<<<<<<<<<<<<
 * 
 * cdef inline int import_ufunc() except -1:
 */
      __pyx_t_8 = __Pyx_PyObject_Call(__pyx_builtin_ImportError, __pyx_tuple__3, NULL); if (unlikely(!__pyx_t_8)) __PYX_ERR(1, 890, __pyx_L5_except_error)
      __Pyx_GOTREF(__pyx_t_8);
      __Pyx_Raise(__pyx_t_8, 0, 0, 0);
      __Pyx_DECREF(__pyx_t_8); __pyx_t_8 = 0;
      __PYX_ERR(1, 890, __pyx_L5_except_error)
    }
    goto __pyx_L5_except_error;
    __pyx_L5_except_error:;

    /* "../anaconda3/envs/torchreid/lib/python3.7/site-packages/numpy/__init__.pxd":887
 * 
 * cdef inline int import_umath() except -1:
 *     try:             # <<<<<<<<<<<<<<
 *         _import_umath()
 *     except Exception:
 */
    __Pyx_XGIVEREF(__pyx_t_1);
    __Pyx_XGIVEREF(__pyx_t_2);
    __Pyx_XGIVEREF(__pyx_t_3);
    __Pyx_ExceptionReset(__pyx_t_1, __pyx_t_2, __pyx_t_3);
    goto __pyx_L1_error;
    __pyx_L8_try_end:;
  }

  /* "../anaconda3/envs/torchreid/lib/python3.7/site-packages/numpy/__init__.pxd":886
 *         raise ImportError("numpy.core.multiarray failed to import")
 * 
 * cdef inline int import_umath() except -1:             # <<<<<<<<<<<<<<
 *     try:
 *         _import_umath()
 */

  /* function exit code */
  __pyx_r = 0;
  goto __pyx_L0;
  __pyx_L1_error:;
  __Pyx_XDECREF(__pyx_t_5);
  __Pyx_XDECREF(__pyx_t_6);
  __Pyx_XDECREF(__pyx_t_7);
  __Pyx_XDECREF(__pyx_t_8);
  __Pyx_AddTraceback("numpy.import_umath", __pyx_clineno, __pyx_lineno, __pyx_filename);
  __pyx_r = -1;
  __pyx_L0:;
  __Pyx_RefNannyFinishContext();
  return __pyx_r;
}

/* "../anaconda3/envs/torchreid/lib/python3.7/site-packages/numpy/__init__.pxd":892
 *         raise ImportError("numpy.core.umath failed to import")
 * 
 * cdef inline int import_ufunc() except -1:             # <<<<<<<<<<<<<<
 *     try:
 *         _import_umath()
 */

static CYTHON_INLINE int __pyx_f_5numpy_import_ufunc(void) {
  int __pyx_r;
  __Pyx_RefNannyDeclarations
  PyObject *__pyx_t_1 = NULL;
  PyObject *__pyx_t_2 = NULL;
  PyObject *__pyx_t_3 = NULL;
  int __pyx_t_4;
  PyObject *__pyx_t_5 = NULL;
  PyObject *__pyx_t_6 = NULL;
  PyObject *__pyx_t_7 = NULL;
  PyObject *__pyx_t_8 = NULL;
  int __pyx_lineno = 0;
  const char *__pyx_filename = NULL;
  int __pyx_clineno = 0;
  __Pyx_RefNannySetupContext("import_ufunc", 0);

  /* "../anaconda3/envs/torchreid/lib/python3.7/site-packages/numpy/__init__.pxd":893
 * 
 * cdef inline int import_ufunc() except -1:
 *     try:             # <<<<<<<<<<<<<<
 *         _import_umath()
 *     except Exception:
 */
  {
    __Pyx_PyThreadState_declare
    __Pyx_PyThreadState_assign
    __Pyx_ExceptionSave(&__pyx_t_1, &__pyx_t_2, &__pyx_t_3);
    __Pyx_XGOTREF(__pyx_t_1);
    __Pyx_XGOTREF(__pyx_t_2);
    __Pyx_XGOTREF(__pyx_t_3);
    /*try:*/ {

      /* "../anaconda3/envs/torchreid/lib/python3.7/site-packages/numpy/__init__.pxd":894
 * cdef inline int import_ufunc() except -1:
 *     try:
 *         _import_umath()             # <<<<<<<<<<<<<<
 *     except Exception:
 *         raise ImportError("numpy.core.umath failed to import")
 */
      __pyx_t_4 = _import_umath(); if (unlikely(__pyx_t_4 == ((int)-1))) __PYX_ERR(1, 894, __pyx_L3_error)

      /* "../anaconda3/envs/torchreid/lib/python3.7/site-packages/numpy/__init__.pxd":893
 * 
 * cdef inline int import_ufunc() except -1:
 *     try:             # <<<<<<<<<<<<<<
 *         _import_umath()
 *     except Exception:
 */
    }
    __Pyx_XDECREF(__pyx_t_1); __pyx_t_1 = 0;
    __Pyx_XDECREF(__pyx_t_2); __pyx_t_2 = 0;
    __Pyx_XDECREF(__pyx_t_3); __pyx_t_3 = 0;
    goto __pyx_L8_try_end;
    __pyx_L3_error:;

    /* "../anaconda3/envs/torchreid/lib/python3.7/site-packages/numpy/__init__.pxd":895
 *     try:
 *         _import_umath()
 *     except Exception:             # <<<<<<<<<<<<<<
 *         raise ImportError("numpy.core.umath failed to import")
 * 
 */
    __pyx_t_4 = __Pyx_PyErr_ExceptionMatches(((PyObject *)(&((PyTypeObject*)PyExc_Exception)[0])));
    if (__pyx_t_4) {
      __Pyx_AddTraceback("numpy.import_ufunc", __pyx_clineno, __pyx_lineno, __pyx_filename);
      if (__Pyx_GetException(&__pyx_t_5, &__pyx_t_6, &__pyx_t_7) < 0) __PYX_ERR(1, 895, __pyx_L5_except_error)
      __Pyx_GOTREF(__pyx_t_5);
      __Pyx_GOTREF(__pyx_t_6);
      __Pyx_GOTREF(__pyx_t_7);

      /* "../anaconda3/envs/torchreid/lib/python3.7/site-packages/numpy/__init__.pxd":896
 *         _import_umath()
 *     except Exception:
 *         raise ImportError("numpy.core.umath failed to import")             # <<<<<<<<<<<<<<
 * 
 * cdef extern from *:
 */
      __pyx_t_8 = __Pyx_PyObject_Call(__pyx_builtin_ImportError, __pyx_tuple__3, NULL); if (unlikely(!__pyx_t_8)) __PYX_ERR(1, 896, __pyx_L5_except_error)
      __Pyx_GOTREF(__pyx_t_8);
      __Pyx_Raise(__pyx_t_8, 0, 0, 0);
      __Pyx_DECREF(__pyx_t_8); __pyx_t_8 = 0;
      __PYX_ERR(1, 896, __pyx_L5_except_error)
    }
    goto __pyx_L5_except_error;
    __pyx_L5_except_error:;

    /* "../anaconda3/envs/torchreid/lib/python3.7/site-packages/numpy/__init__.pxd":893
 * 
 * cdef inline int import_ufunc() except -1:
 *     try:             # <<<<<<<<<<<<<<
 *         _import_umath()
 *     except Exception:
 */
    __Pyx_XGIVEREF(__pyx_t_1);
    __Pyx_XGIVEREF(__pyx_t_2);
    __Pyx_XGIVEREF(__pyx_t_3);
    __Pyx_ExceptionReset(__pyx_t_1, __pyx_t_2, __pyx_t_3);
    goto __pyx_L1_error;
    __pyx_L8_try_end:;
  }

  /* "../anaconda3/envs/torchreid/lib/python3.7/site-packages/numpy/__init__.pxd":892
 *         raise ImportError("numpy.core.umath failed to import")
 * 
 * cdef inline int import_ufunc() except -1:             # <<<<<<<<<<<<<<
 *     try:
 *         _import_umath()
 */

  /* function exit code */
  __pyx_r = 0;
  goto __pyx_L0;
  __pyx_L1_error:;
  __Pyx_XDECREF(__pyx_t_5);
  __Pyx_XDECREF(__pyx_t_6);
  __Pyx_XDECREF(__pyx_t_7);
  __Pyx_XDECREF(__pyx_t_8);
  __Pyx_AddTraceback("numpy.import_ufunc", __pyx_clineno, __pyx_lineno, __pyx_filename);
  __pyx_r = -1;
  __pyx_L0:;
  __Pyx_RefNannyFinishContext();
  return __pyx_r;
}

/* "View.MemoryView":122
 *         cdef bint dtype_is_object
 * 
 *     def __cinit__(array self, tuple shape, Py_ssize_t itemsize, format not None,             # <<<<<<<<<<<<<<
 *                   mode="c", bint allocate_buffer=True):
 * 
 */

/* Python wrapper */
static int __pyx_array___cinit__(PyObject *__pyx_v_self, PyObject *__pyx_args, PyObject *__pyx_kwds); /*proto*/
static int __pyx_array___cinit__(PyObject *__pyx_v_self, PyObject *__pyx_args, PyObject *__pyx_kwds) {
  PyObject *__pyx_v_shape = 0;
  Py_ssize_t __pyx_v_itemsize;
  PyObject *__pyx_v_format = 0;
  PyObject *__pyx_v_mode = 0;
  int __pyx_v_allocate_buffer;
  int __pyx_lineno = 0;
  const char *__pyx_filename = NULL;
  int __pyx_clineno = 0;
  int __pyx_r;
  __Pyx_RefNannyDeclarations
  __Pyx_RefNannySetupContext("__cinit__ (wrapper)", 0);
  {
    static PyObject **__pyx_pyargnames[] = {&__pyx_n_s_shape,&__pyx_n_s_itemsize,&__pyx_n_s_format,&__pyx_n_s_mode,&__pyx_n_s_allocate_buffer,0};
    PyObject* values[5] = {0,0,0,0,0};
    values[3] = ((PyObject *)__pyx_n_s_c);
    if (unlikely(__pyx_kwds)) {
      Py_ssize_t kw_args;
      const Py_ssize_t pos_args = PyTuple_GET_SIZE(__pyx_args);
      switch (pos_args) {
        case  5: values[4] = PyTuple_GET_ITEM(__pyx_args, 4);
        CYTHON_FALLTHROUGH;
        case  4: values[3] = PyTuple_GET_ITEM(__pyx_args, 3);
        CYTHON_FALLTHROUGH;
        case  3: values[2] = PyTuple_GET_ITEM(__pyx_args, 2);
        CYTHON_FALLTHROUGH;
        case  2: values[1] = PyTuple_GET_ITEM(__pyx_args, 1);
        CYTHON_FALLTHROUGH;
        case  1: values[0] = PyTuple_GET_ITEM(__pyx_args, 0);
        CYTHON_FALLTHROUGH;
        case  0: break;
        default: goto __pyx_L5_argtuple_error;
      }
      kw_args = PyDict_Size(__pyx_kwds);
      switch (pos_args) {
        case  0:
        if (likely((values[0] = __Pyx_PyDict_GetItemStr(__pyx_kwds, __pyx_n_s_shape)) != 0)) kw_args--;
        else goto __pyx_L5_argtuple_error;
        CYTHON_FALLTHROUGH;
        case  1:
        if (likely((values[1] = __Pyx_PyDict_GetItemStr(__pyx_kwds, __pyx_n_s_itemsize)) != 0)) kw_args--;
        else {
          __Pyx_RaiseArgtupleInvalid("__cinit__", 0, 3, 5, 1); __PYX_ERR(2, 122, __pyx_L3_error)
        }
        CYTHON_FALLTHROUGH;
        case  2:
        if (likely((values[2] = __Pyx_PyDict_GetItemStr(__pyx_kwds, __pyx_n_s_format)) != 0)) kw_args--;
        else {
          __Pyx_RaiseArgtupleInvalid("__cinit__", 0, 3, 5, 2); __PYX_ERR(2, 122, __pyx_L3_error)
        }
        CYTHON_FALLTHROUGH;
        case  3:
        if (kw_args > 0) {
          PyObject* value = __Pyx_PyDict_GetItemStr(__pyx_kwds, __pyx_n_s_mode);
          if (value) { values[3] = value; kw_args--; }
        }
        CYTHON_FALLTHROUGH;
        case  4:
        if (kw_args > 0) {
          PyObject* value = __Pyx_PyDict_GetItemStr(__pyx_kwds, __pyx_n_s_allocate_buffer);
          if (value) { values[4] = value; kw_args--; }
        }
      }
      if (unlikely(kw_args > 0)) {
        if (unlikely(__Pyx_ParseOptionalKeywords(__pyx_kwds, __pyx_pyargnames, 0, values, pos_args, "__cinit__") < 0)) __PYX_ERR(2, 122, __pyx_L3_error)
      }
    } else {
      switch (PyTuple_GET_SIZE(__pyx_args)) {
        case  5: values[4] = PyTuple_GET_ITEM(__pyx_args, 4);
        CYTHON_FALLTHROUGH;
        case  4: values[3] = PyTuple_GET_ITEM(__pyx_args, 3);
        CYTHON_FALLTHROUGH;
        case  3: values[2] = PyTuple_GET_ITEM(__pyx_args, 2);
        values[1] = PyTuple_GET_ITEM(__pyx_args, 1);
        values[0] = PyTuple_GET_ITEM(__pyx_args, 0);
        break;
        default: goto __pyx_L5_argtuple_error;
      }
    }
    __pyx_v_shape = ((PyObject*)values[0]);
    __pyx_v_itemsize = __Pyx_PyIndex_AsSsize_t(values[1]); if (unlikely((__pyx_v_itemsize == (Py_ssize_t)-1) && PyErr_Occurred())) __PYX_ERR(2, 122, __pyx_L3_error)
    __pyx_v_format = values[2];
    __pyx_v_mode = values[3];
    if (values[4]) {
      __pyx_v_allocate_buffer = __Pyx_PyObject_IsTrue(values[4]); if (unlikely((__pyx_v_allocate_buffer == (int)-1) && PyErr_Occurred())) __PYX_ERR(2, 123, __pyx_L3_error)
    } else {

      /* "View.MemoryView":123
 * 
 *     def __cinit__(array self, tuple shape, Py_ssize_t itemsize, format not None,
 *                   mode="c", bint allocate_buffer=True):             # <<<<<<<<<<<<<<
 * 
 *         cdef int idx
 */
      __pyx_v_allocate_buffer = ((int)1);
    }
  }
  goto __pyx_L4_argument_unpacking_done;
  __pyx_L5_argtuple_error:;
  __Pyx_RaiseArgtupleInvalid("__cinit__", 0, 3, 5, PyTuple_GET_SIZE(__pyx_args)); __PYX_ERR(2, 122, __pyx_L3_error)
  __pyx_L3_error:;
  __Pyx_AddTraceback("View.MemoryView.array.__cinit__", __pyx_clineno, __pyx_lineno, __pyx_filename);
  __Pyx_RefNannyFinishContext();
  return -1;
  __pyx_L4_argument_unpacking_done:;
  if (unlikely(!__Pyx_ArgTypeTest(((PyObject *)__pyx_v_shape), (&PyTuple_Type), 1, "shape", 1))) __PYX_ERR(2, 122, __pyx_L1_error)
  if (unlikely(((PyObject *)__pyx_v_format) == Py_None)) {
    PyErr_Format(PyExc_TypeError, "Argument '%.200s' must not be None", "format"); __PYX_ERR(2, 122, __pyx_L1_error)
  }
  __pyx_r = __pyx_array___pyx_pf_15View_dot_MemoryView_5array___cinit__(((struct __pyx_array_obj *)__pyx_v_self), __pyx_v_shape, __pyx_v_itemsize, __pyx_v_format, __pyx_v_mode, __pyx_v_allocate_buffer);

  /* "View.MemoryView":122
 *         cdef bint dtype_is_object
 * 
 *     def __cinit__(array self, tuple shape, Py_ssize_t itemsize, format not None,             # <<<<<<<<<<<<<<
 *                   mode="c", bint allocate_buffer=True):
 * 
 */

  /* function exit code */
  goto __pyx_L0;
  __pyx_L1_error:;
  __pyx_r = -1;
  __pyx_L0:;
  __Pyx_RefNannyFinishContext();
  return __pyx_r;
}

static int __pyx_array___pyx_pf_15View_dot_MemoryView_5array___cinit__(struct __pyx_array_obj *__pyx_v_self, PyObject *__pyx_v_shape, Py_ssize_t __pyx_v_itemsize, PyObject *__pyx_v_format, PyObject *__pyx_v_mode, int __pyx_v_allocate_buffer) {
  int __pyx_v_idx;
  Py_ssize_t __pyx_v_i;
  Py_ssize_t __pyx_v_dim;
  PyObject **__pyx_v_p;
  char __pyx_v_order;
  int __pyx_r;
  __Pyx_RefNannyDeclarations
  Py_ssize_t __pyx_t_1;
  int __pyx_t_2;
  PyObject *__pyx_t_3 = NULL;
  int __pyx_t_4;
  PyObject *__pyx_t_5 = NULL;
  PyObject *__pyx_t_6 = NULL;
  char *__pyx_t_7;
  int __pyx_t_8;
  Py_ssize_t __pyx_t_9;
  PyObject *__pyx_t_10 = NULL;
  Py_ssize_t __pyx_t_11;
  int __pyx_lineno = 0;
  const char *__pyx_filename = NULL;
  int __pyx_clineno = 0;
  __Pyx_RefNannySetupContext("__cinit__", 0);
  __Pyx_INCREF(__pyx_v_format);

  /* "View.MemoryView":129
 *         cdef PyObject **p
 * 
 *         self.ndim = <int> len(shape)             # <<<<<<<<<<<<<<
 *         self.itemsize = itemsize
 * 
 */
  if (unlikely(__pyx_v_shape == Py_None)) {
    PyErr_SetString(PyExc_TypeError, "object of type 'NoneType' has no len()");
    __PYX_ERR(2, 129, __pyx_L1_error)
  }
  __pyx_t_1 = PyTuple_GET_SIZE(__pyx_v_shape); if (unlikely(__pyx_t_1 == ((Py_ssize_t)-1))) __PYX_ERR(2, 129, __pyx_L1_error)
  __pyx_v_self->ndim = ((int)__pyx_t_1);

  /* "View.MemoryView":130
 * 
 *         self.ndim = <int> len(shape)
 *         self.itemsize = itemsize             # <<<<<<<<<<<<<<
 * 
 *         if not self.ndim:
 */
  __pyx_v_self->itemsize = __pyx_v_itemsize;

  /* "View.MemoryView":132
 *         self.itemsize = itemsize
 * 
 *         if not self.ndim:             # <<<<<<<<<<<<<<
 *             raise ValueError("Empty shape tuple for cython.array")
 * 
 */
  __pyx_t_2 = ((!(__pyx_v_self->ndim != 0)) != 0);
  if (unlikely(__pyx_t_2)) {

    /* "View.MemoryView":133
 * 
 *         if not self.ndim:
 *             raise ValueError("Empty shape tuple for cython.array")             # <<<<<<<<<<<<<<
 * 
 *         if itemsize <= 0:
 */
    __pyx_t_3 = __Pyx_PyObject_Call(__pyx_builtin_ValueError, __pyx_tuple__4, NULL); if (unlikely(!__pyx_t_3)) __PYX_ERR(2, 133, __pyx_L1_error)
    __Pyx_GOTREF(__pyx_t_3);
    __Pyx_Raise(__pyx_t_3, 0, 0, 0);
    __Pyx_DECREF(__pyx_t_3); __pyx_t_3 = 0;
    __PYX_ERR(2, 133, __pyx_L1_error)

    /* "View.MemoryView":132
 *         self.itemsize = itemsize
 * 
 *         if not self.ndim:             # <<<<<<<<<<<<<<
 *             raise ValueError("Empty shape tuple for cython.array")
 * 
 */
  }

  /* "View.MemoryView":135
 *             raise ValueError("Empty shape tuple for cython.array")
 * 
 *         if itemsize <= 0:             # <<<<<<<<<<<<<<
 *             raise ValueError("itemsize <= 0 for cython.array")
 * 
 */
  __pyx_t_2 = ((__pyx_v_itemsize <= 0) != 0);
  if (unlikely(__pyx_t_2)) {

    /* "View.MemoryView":136
 * 
 *         if itemsize <= 0:
 *             raise ValueError("itemsize <= 0 for cython.array")             # <<<<<<<<<<<<<<
 * 
 *         if not isinstance(format, bytes):
 */
    __pyx_t_3 = __Pyx_PyObject_Call(__pyx_builtin_ValueError, __pyx_tuple__5, NULL); if (unlikely(!__pyx_t_3)) __PYX_ERR(2, 136, __pyx_L1_error)
    __Pyx_GOTREF(__pyx_t_3);
    __Pyx_Raise(__pyx_t_3, 0, 0, 0);
    __Pyx_DECREF(__pyx_t_3); __pyx_t_3 = 0;
    __PYX_ERR(2, 136, __pyx_L1_error)

    /* "View.MemoryView":135
 *             raise ValueError("Empty shape tuple for cython.array")
 * 
 *         if itemsize <= 0:             # <<<<<<<<<<<<<<
 *             raise ValueError("itemsize <= 0 for cython.array")
 * 
 */
  }

  /* "View.MemoryView":138
 *             raise ValueError("itemsize <= 0 for cython.array")
 * 
 *         if not isinstance(format, bytes):             # <<<<<<<<<<<<<<
 *             format = format.encode('ASCII')
 *         self._format = format  # keep a reference to the byte string
 */
  __pyx_t_2 = PyBytes_Check(__pyx_v_format); 
  __pyx_t_4 = ((!(__pyx_t_2 != 0)) != 0);
  if (__pyx_t_4) {

    /* "View.MemoryView":139
 * 
 *         if not isinstance(format, bytes):
 *             format = format.encode('ASCII')             # <<<<<<<<<<<<<<
 *         self._format = format  # keep a reference to the byte string
 *         self.format = self._format
 */
    __pyx_t_5 = __Pyx_PyObject_GetAttrStr(__pyx_v_format, __pyx_n_s_encode); if (unlikely(!__pyx_t_5)) __PYX_ERR(2, 139, __pyx_L1_error)
    __Pyx_GOTREF(__pyx_t_5);
    __pyx_t_6 = NULL;
    if (CYTHON_UNPACK_METHODS && likely(PyMethod_Check(__pyx_t_5))) {
      __pyx_t_6 = PyMethod_GET_SELF(__pyx_t_5);
      if (likely(__pyx_t_6)) {
        PyObject* function = PyMethod_GET_FUNCTION(__pyx_t_5);
        __Pyx_INCREF(__pyx_t_6);
        __Pyx_INCREF(function);
        __Pyx_DECREF_SET(__pyx_t_5, function);
      }
    }
    __pyx_t_3 = (__pyx_t_6) ? __Pyx_PyObject_Call2Args(__pyx_t_5, __pyx_t_6, __pyx_n_s_ASCII) : __Pyx_PyObject_CallOneArg(__pyx_t_5, __pyx_n_s_ASCII);
    __Pyx_XDECREF(__pyx_t_6); __pyx_t_6 = 0;
    if (unlikely(!__pyx_t_3)) __PYX_ERR(2, 139, __pyx_L1_error)
    __Pyx_GOTREF(__pyx_t_3);
    __Pyx_DECREF(__pyx_t_5); __pyx_t_5 = 0;
    __Pyx_DECREF_SET(__pyx_v_format, __pyx_t_3);
    __pyx_t_3 = 0;

    /* "View.MemoryView":138
 *             raise ValueError("itemsize <= 0 for cython.array")
 * 
 *         if not isinstance(format, bytes):             # <<<<<<<<<<<<<<
 *             format = format.encode('ASCII')
 *         self._format = format  # keep a reference to the byte string
 */
  }

  /* "View.MemoryView":140
 *         if not isinstance(format, bytes):
 *             format = format.encode('ASCII')
 *         self._format = format  # keep a reference to the byte string             # <<<<<<<<<<<<<<
 *         self.format = self._format
 * 
 */
  if (!(likely(PyBytes_CheckExact(__pyx_v_format))||((__pyx_v_format) == Py_None)||(PyErr_Format(PyExc_TypeError, "Expected %.16s, got %.200s", "bytes", Py_TYPE(__pyx_v_format)->tp_name), 0))) __PYX_ERR(2, 140, __pyx_L1_error)
  __pyx_t_3 = __pyx_v_format;
  __Pyx_INCREF(__pyx_t_3);
  __Pyx_GIVEREF(__pyx_t_3);
  __Pyx_GOTREF(__pyx_v_self->_format);
  __Pyx_DECREF(__pyx_v_self->_format);
  __pyx_v_self->_format = ((PyObject*)__pyx_t_3);
  __pyx_t_3 = 0;

  /* "View.MemoryView":141
 *             format = format.encode('ASCII')
 *         self._format = format  # keep a reference to the byte string
 *         self.format = self._format             # <<<<<<<<<<<<<<
 * 
 * 
 */
  if (unlikely(__pyx_v_self->_format == Py_None)) {
    PyErr_SetString(PyExc_TypeError, "expected bytes, NoneType found");
    __PYX_ERR(2, 141, __pyx_L1_error)
  }
  __pyx_t_7 = __Pyx_PyBytes_AsWritableString(__pyx_v_self->_format); if (unlikely((!__pyx_t_7) && PyErr_Occurred())) __PYX_ERR(2, 141, __pyx_L1_error)
  __pyx_v_self->format = __pyx_t_7;

  /* "View.MemoryView":144
 * 
 * 
 *         self._shape = <Py_ssize_t *> PyObject_Malloc(sizeof(Py_ssize_t)*self.ndim*2)             # <<<<<<<<<<<<<<
 *         self._strides = self._shape + self.ndim
 * 
 */
  __pyx_v_self->_shape = ((Py_ssize_t *)PyObject_Malloc((((sizeof(Py_ssize_t)) * __pyx_v_self->ndim) * 2)));

  /* "View.MemoryView":145
 * 
 *         self._shape = <Py_ssize_t *> PyObject_Malloc(sizeof(Py_ssize_t)*self.ndim*2)
 *         self._strides = self._shape + self.ndim             # <<<<<<<<<<<<<<
 * 
 *         if not self._shape:
 */
  __pyx_v_self->_strides = (__pyx_v_self->_shape + __pyx_v_self->ndim);

  /* "View.MemoryView":147
 *         self._strides = self._shape + self.ndim
 * 
 *         if not self._shape:             # <<<<<<<<<<<<<<
 *             raise MemoryError("unable to allocate shape and strides.")
 * 
 */
  __pyx_t_4 = ((!(__pyx_v_self->_shape != 0)) != 0);
  if (unlikely(__pyx_t_4)) {

    /* "View.MemoryView":148
 * 
 *         if not self._shape:
 *             raise MemoryError("unable to allocate shape and strides.")             # <<<<<<<<<<<<<<
 * 
 * 
 */
    __pyx_t_3 = __Pyx_PyObject_Call(__pyx_builtin_MemoryError, __pyx_tuple__6, NULL); if (unlikely(!__pyx_t_3)) __PYX_ERR(2, 148, __pyx_L1_error)
    __Pyx_GOTREF(__pyx_t_3);
    __Pyx_Raise(__pyx_t_3, 0, 0, 0);
    __Pyx_DECREF(__pyx_t_3); __pyx_t_3 = 0;
    __PYX_ERR(2, 148, __pyx_L1_error)

    /* "View.MemoryView":147
 *         self._strides = self._shape + self.ndim
 * 
 *         if not self._shape:             # <<<<<<<<<<<<<<
 *             raise MemoryError("unable to allocate shape and strides.")
 * 
 */
  }

  /* "View.MemoryView":151
 * 
 * 
 *         for idx, dim in enumerate(shape):             # <<<<<<<<<<<<<<
 *             if dim <= 0:
 *                 raise ValueError("Invalid shape in axis %d: %d." % (idx, dim))
 */
  __pyx_t_8 = 0;
  __pyx_t_3 = __pyx_v_shape; __Pyx_INCREF(__pyx_t_3); __pyx_t_1 = 0;
  for (;;) {
    if (__pyx_t_1 >= PyTuple_GET_SIZE(__pyx_t_3)) break;
    #if CYTHON_ASSUME_SAFE_MACROS && !CYTHON_AVOID_BORROWED_REFS
    __pyx_t_5 = PyTuple_GET_ITEM(__pyx_t_3, __pyx_t_1); __Pyx_INCREF(__pyx_t_5); __pyx_t_1++; if (unlikely(0 < 0)) __PYX_ERR(2, 151, __pyx_L1_error)
    #else
    __pyx_t_5 = PySequence_ITEM(__pyx_t_3, __pyx_t_1); __pyx_t_1++; if (unlikely(!__pyx_t_5)) __PYX_ERR(2, 151, __pyx_L1_error)
    __Pyx_GOTREF(__pyx_t_5);
    #endif
    __pyx_t_9 = __Pyx_PyIndex_AsSsize_t(__pyx_t_5); if (unlikely((__pyx_t_9 == (Py_ssize_t)-1) && PyErr_Occurred())) __PYX_ERR(2, 151, __pyx_L1_error)
    __Pyx_DECREF(__pyx_t_5); __pyx_t_5 = 0;
    __pyx_v_dim = __pyx_t_9;
    __pyx_v_idx = __pyx_t_8;
    __pyx_t_8 = (__pyx_t_8 + 1);

    /* "View.MemoryView":152
 * 
 *         for idx, dim in enumerate(shape):
 *             if dim <= 0:             # <<<<<<<<<<<<<<
 *                 raise ValueError("Invalid shape in axis %d: %d." % (idx, dim))
 *             self._shape[idx] = dim
 */
    __pyx_t_4 = ((__pyx_v_dim <= 0) != 0);
    if (unlikely(__pyx_t_4)) {

      /* "View.MemoryView":153
 *         for idx, dim in enumerate(shape):
 *             if dim <= 0:
 *                 raise ValueError("Invalid shape in axis %d: %d." % (idx, dim))             # <<<<<<<<<<<<<<
 *             self._shape[idx] = dim
 * 
 */
      __pyx_t_5 = __Pyx_PyInt_From_int(__pyx_v_idx); if (unlikely(!__pyx_t_5)) __PYX_ERR(2, 153, __pyx_L1_error)
      __Pyx_GOTREF(__pyx_t_5);
      __pyx_t_6 = PyInt_FromSsize_t(__pyx_v_dim); if (unlikely(!__pyx_t_6)) __PYX_ERR(2, 153, __pyx_L1_error)
      __Pyx_GOTREF(__pyx_t_6);
      __pyx_t_10 = PyTuple_New(2); if (unlikely(!__pyx_t_10)) __PYX_ERR(2, 153, __pyx_L1_error)
      __Pyx_GOTREF(__pyx_t_10);
      __Pyx_GIVEREF(__pyx_t_5);
      PyTuple_SET_ITEM(__pyx_t_10, 0, __pyx_t_5);
      __Pyx_GIVEREF(__pyx_t_6);
      PyTuple_SET_ITEM(__pyx_t_10, 1, __pyx_t_6);
      __pyx_t_5 = 0;
      __pyx_t_6 = 0;
      __pyx_t_6 = __Pyx_PyString_Format(__pyx_kp_s_Invalid_shape_in_axis_d_d, __pyx_t_10); if (unlikely(!__pyx_t_6)) __PYX_ERR(2, 153, __pyx_L1_error)
      __Pyx_GOTREF(__pyx_t_6);
      __Pyx_DECREF(__pyx_t_10); __pyx_t_10 = 0;
      __pyx_t_10 = __Pyx_PyObject_CallOneArg(__pyx_builtin_ValueError, __pyx_t_6); if (unlikely(!__pyx_t_10)) __PYX_ERR(2, 153, __pyx_L1_error)
      __Pyx_GOTREF(__pyx_t_10);
      __Pyx_DECREF(__pyx_t_6); __pyx_t_6 = 0;
      __Pyx_Raise(__pyx_t_10, 0, 0, 0);
      __Pyx_DECREF(__pyx_t_10); __pyx_t_10 = 0;
      __PYX_ERR(2, 153, __pyx_L1_error)

      /* "View.MemoryView":152
 * 
 *         for idx, dim in enumerate(shape):
 *             if dim <= 0:             # <<<<<<<<<<<<<<
 *                 raise ValueError("Invalid shape in axis %d: %d." % (idx, dim))
 *             self._shape[idx] = dim
 */
    }

    /* "View.MemoryView":154
 *             if dim <= 0:
 *                 raise ValueError("Invalid shape in axis %d: %d." % (idx, dim))
 *             self._shape[idx] = dim             # <<<<<<<<<<<<<<
 * 
 *         cdef char order
 */
    (__pyx_v_self->_shape[__pyx_v_idx]) = __pyx_v_dim;

    /* "View.MemoryView":151
 * 
 * 
 *         for idx, dim in enumerate(shape):             # <<<<<<<<<<<<<<
 *             if dim <= 0:
 *                 raise ValueError("Invalid shape in axis %d: %d." % (idx, dim))
 */
  }
  __Pyx_DECREF(__pyx_t_3); __pyx_t_3 = 0;

  /* "View.MemoryView":157
 * 
 *         cdef char order
 *         if mode == 'fortran':             # <<<<<<<<<<<<<<
 *             order = b'F'
 *             self.mode = u'fortran'
 */
  __pyx_t_4 = (__Pyx_PyString_Equals(__pyx_v_mode, __pyx_n_s_fortran, Py_EQ)); if (unlikely(__pyx_t_4 < 0)) __PYX_ERR(2, 157, __pyx_L1_error)
  if (__pyx_t_4) {

    /* "View.MemoryView":158
 *         cdef char order
 *         if mode == 'fortran':
 *             order = b'F'             # <<<<<<<<<<<<<<
 *             self.mode = u'fortran'
 *         elif mode == 'c':
 */
    __pyx_v_order = 'F';

    /* "View.MemoryView":159
 *         if mode == 'fortran':
 *             order = b'F'
 *             self.mode = u'fortran'             # <<<<<<<<<<<<<<
 *         elif mode == 'c':
 *             order = b'C'
 */
    __Pyx_INCREF(__pyx_n_u_fortran);
    __Pyx_GIVEREF(__pyx_n_u_fortran);
    __Pyx_GOTREF(__pyx_v_self->mode);
    __Pyx_DECREF(__pyx_v_self->mode);
    __pyx_v_self->mode = __pyx_n_u_fortran;

    /* "View.MemoryView":157
 * 
 *         cdef char order
 *         if mode == 'fortran':             # <<<<<<<<<<<<<<
 *             order = b'F'
 *             self.mode = u'fortran'
 */
    goto __pyx_L10;
  }

  /* "View.MemoryView":160
 *             order = b'F'
 *             self.mode = u'fortran'
 *         elif mode == 'c':             # <<<<<<<<<<<<<<
 *             order = b'C'
 *             self.mode = u'c'
 */
  __pyx_t_4 = (__Pyx_PyString_Equals(__pyx_v_mode, __pyx_n_s_c, Py_EQ)); if (unlikely(__pyx_t_4 < 0)) __PYX_ERR(2, 160, __pyx_L1_error)
  if (likely(__pyx_t_4)) {

    /* "View.MemoryView":161
 *             self.mode = u'fortran'
 *         elif mode == 'c':
 *             order = b'C'             # <<<<<<<<<<<<<<
 *             self.mode = u'c'
 *         else:
 */
    __pyx_v_order = 'C';

    /* "View.MemoryView":162
 *         elif mode == 'c':
 *             order = b'C'
 *             self.mode = u'c'             # <<<<<<<<<<<<<<
 *         else:
 *             raise ValueError("Invalid mode, expected 'c' or 'fortran', got %s" % mode)
 */
    __Pyx_INCREF(__pyx_n_u_c);
    __Pyx_GIVEREF(__pyx_n_u_c);
    __Pyx_GOTREF(__pyx_v_self->mode);
    __Pyx_DECREF(__pyx_v_self->mode);
    __pyx_v_self->mode = __pyx_n_u_c;

    /* "View.MemoryView":160
 *             order = b'F'
 *             self.mode = u'fortran'
 *         elif mode == 'c':             # <<<<<<<<<<<<<<
 *             order = b'C'
 *             self.mode = u'c'
 */
    goto __pyx_L10;
  }

  /* "View.MemoryView":164
 *             self.mode = u'c'
 *         else:
 *             raise ValueError("Invalid mode, expected 'c' or 'fortran', got %s" % mode)             # <<<<<<<<<<<<<<
 * 
 *         self.len = fill_contig_strides_array(self._shape, self._strides,
 */
  /*else*/ {
    __pyx_t_3 = __Pyx_PyString_FormatSafe(__pyx_kp_s_Invalid_mode_expected_c_or_fortr, __pyx_v_mode); if (unlikely(!__pyx_t_3)) __PYX_ERR(2, 164, __pyx_L1_error)
    __Pyx_GOTREF(__pyx_t_3);
    __pyx_t_10 = __Pyx_PyObject_CallOneArg(__pyx_builtin_ValueError, __pyx_t_3); if (unlikely(!__pyx_t_10)) __PYX_ERR(2, 164, __pyx_L1_error)
    __Pyx_GOTREF(__pyx_t_10);
    __Pyx_DECREF(__pyx_t_3); __pyx_t_3 = 0;
    __Pyx_Raise(__pyx_t_10, 0, 0, 0);
    __Pyx_DECREF(__pyx_t_10); __pyx_t_10 = 0;
    __PYX_ERR(2, 164, __pyx_L1_error)
  }
  __pyx_L10:;

  /* "View.MemoryView":166
 *             raise ValueError("Invalid mode, expected 'c' or 'fortran', got %s" % mode)
 * 
 *         self.len = fill_contig_strides_array(self._shape, self._strides,             # <<<<<<<<<<<<<<
 *                                              itemsize, self.ndim, order)
 * 
 */
  __pyx_v_self->len = __pyx_fill_contig_strides_array(__pyx_v_self->_shape, __pyx_v_self->_strides, __pyx_v_itemsize, __pyx_v_self->ndim, __pyx_v_order);

  /* "View.MemoryView":169
 *                                              itemsize, self.ndim, order)
 * 
 *         self.free_data = allocate_buffer             # <<<<<<<<<<<<<<
 *         self.dtype_is_object = format == b'O'
 *         if allocate_buffer:
 */
  __pyx_v_self->free_data = __pyx_v_allocate_buffer;

  /* "View.MemoryView":170
 * 
 *         self.free_data = allocate_buffer
 *         self.dtype_is_object = format == b'O'             # <<<<<<<<<<<<<<
 *         if allocate_buffer:
 * 
 */
  __pyx_t_10 = PyObject_RichCompare(__pyx_v_format, __pyx_n_b_O, Py_EQ); __Pyx_XGOTREF(__pyx_t_10); if (unlikely(!__pyx_t_10)) __PYX_ERR(2, 170, __pyx_L1_error)
  __pyx_t_4 = __Pyx_PyObject_IsTrue(__pyx_t_10); if (unlikely((__pyx_t_4 == (int)-1) && PyErr_Occurred())) __PYX_ERR(2, 170, __pyx_L1_error)
  __Pyx_DECREF(__pyx_t_10); __pyx_t_10 = 0;
  __pyx_v_self->dtype_is_object = __pyx_t_4;

  /* "View.MemoryView":171
 *         self.free_data = allocate_buffer
 *         self.dtype_is_object = format == b'O'
 *         if allocate_buffer:             # <<<<<<<<<<<<<<
 * 
 * 
 */
  __pyx_t_4 = (__pyx_v_allocate_buffer != 0);
  if (__pyx_t_4) {

    /* "View.MemoryView":174
 * 
 * 
 *             self.data = <char *>malloc(self.len)             # <<<<<<<<<<<<<<
 *             if not self.data:
 *                 raise MemoryError("unable to allocate array data.")
 */
    __pyx_v_self->data = ((char *)malloc(__pyx_v_self->len));

    /* "View.MemoryView":175
 * 
 *             self.data = <char *>malloc(self.len)
 *             if not self.data:             # <<<<<<<<<<<<<<
 *                 raise MemoryError("unable to allocate array data.")
 * 
 */
    __pyx_t_4 = ((!(__pyx_v_self->data != 0)) != 0);
    if (unlikely(__pyx_t_4)) {

      /* "View.MemoryView":176
 *             self.data = <char *>malloc(self.len)
 *             if not self.data:
 *                 raise MemoryError("unable to allocate array data.")             # <<<<<<<<<<<<<<
 * 
 *             if self.dtype_is_object:
 */
      __pyx_t_10 = __Pyx_PyObject_Call(__pyx_builtin_MemoryError, __pyx_tuple__7, NULL); if (unlikely(!__pyx_t_10)) __PYX_ERR(2, 176, __pyx_L1_error)
      __Pyx_GOTREF(__pyx_t_10);
      __Pyx_Raise(__pyx_t_10, 0, 0, 0);
      __Pyx_DECREF(__pyx_t_10); __pyx_t_10 = 0;
      __PYX_ERR(2, 176, __pyx_L1_error)

      /* "View.MemoryView":175
 * 
 *             self.data = <char *>malloc(self.len)
 *             if not self.data:             # <<<<<<<<<<<<<<
 *                 raise MemoryError("unable to allocate array data.")
 * 
 */
    }

    /* "View.MemoryView":178
 *                 raise MemoryError("unable to allocate array data.")
 * 
 *             if self.dtype_is_object:             # <<<<<<<<<<<<<<
 *                 p = <PyObject **> self.data
 *                 for i in range(self.len / itemsize):
 */
    __pyx_t_4 = (__pyx_v_self->dtype_is_object != 0);
    if (__pyx_t_4) {

      /* "View.MemoryView":179
 * 
 *             if self.dtype_is_object:
 *                 p = <PyObject **> self.data             # <<<<<<<<<<<<<<
 *                 for i in range(self.len / itemsize):
 *                     p[i] = Py_None
 */
      __pyx_v_p = ((PyObject **)__pyx_v_self->data);

      /* "View.MemoryView":180
 *             if self.dtype_is_object:
 *                 p = <PyObject **> self.data
 *                 for i in range(self.len / itemsize):             # <<<<<<<<<<<<<<
 *                     p[i] = Py_None
 *                     Py_INCREF(Py_None)
 */
      if (unlikely(__pyx_v_itemsize == 0)) {
        PyErr_SetString(PyExc_ZeroDivisionError, "integer division or modulo by zero");
        __PYX_ERR(2, 180, __pyx_L1_error)
      }
      else if (sizeof(Py_ssize_t) == sizeof(long) && (!(((Py_ssize_t)-1) > 0)) && unlikely(__pyx_v_itemsize == (Py_ssize_t)-1)  && unlikely(UNARY_NEG_WOULD_OVERFLOW(__pyx_v_self->len))) {
        PyErr_SetString(PyExc_OverflowError, "value too large to perform division");
        __PYX_ERR(2, 180, __pyx_L1_error)
      }
      __pyx_t_1 = (__pyx_v_self->len / __pyx_v_itemsize);
      __pyx_t_9 = __pyx_t_1;
      for (__pyx_t_11 = 0; __pyx_t_11 < __pyx_t_9; __pyx_t_11+=1) {
        __pyx_v_i = __pyx_t_11;

        /* "View.MemoryView":181
 *                 p = <PyObject **> self.data
 *                 for i in range(self.len / itemsize):
 *                     p[i] = Py_None             # <<<<<<<<<<<<<<
 *                     Py_INCREF(Py_None)
 * 
 */
        (__pyx_v_p[__pyx_v_i]) = Py_None;

        /* "View.MemoryView":182
 *                 for i in range(self.len / itemsize):
 *                     p[i] = Py_None
 *                     Py_INCREF(Py_None)             # <<<<<<<<<<<<<<
 * 
 *     @cname('getbuffer')
 */
        Py_INCREF(Py_None);
      }

      /* "View.MemoryView":178
 *                 raise MemoryError("unable to allocate array data.")
 * 
 *             if self.dtype_is_object:             # <<<<<<<<<<<<<<
 *                 p = <PyObject **> self.data
 *                 for i in range(self.len / itemsize):
 */
    }

    /* "View.MemoryView":171
 *         self.free_data = allocate_buffer
 *         self.dtype_is_object = format == b'O'
 *         if allocate_buffer:             # <<<<<<<<<<<<<<
 * 
 * 
 */
  }

  /* "View.MemoryView":122
 *         cdef bint dtype_is_object
 * 
 *     def __cinit__(array self, tuple shape, Py_ssize_t itemsize, format not None,             # <<<<<<<<<<<<<<
 *                   mode="c", bint allocate_buffer=True):
 * 
 */

  /* function exit code */
  __pyx_r = 0;
  goto __pyx_L0;
  __pyx_L1_error:;
  __Pyx_XDECREF(__pyx_t_3);
  __Pyx_XDECREF(__pyx_t_5);
  __Pyx_XDECREF(__pyx_t_6);
  __Pyx_XDECREF(__pyx_t_10);
  __Pyx_AddTraceback("View.MemoryView.array.__cinit__", __pyx_clineno, __pyx_lineno, __pyx_filename);
  __pyx_r = -1;
  __pyx_L0:;
  __Pyx_XDECREF(__pyx_v_format);
  __Pyx_RefNannyFinishContext();
  return __pyx_r;
}

/* "View.MemoryView":185
 * 
 *     @cname('getbuffer')
 *     def __getbuffer__(self, Py_buffer *info, int flags):             # <<<<<<<<<<<<<<
 *         cdef int bufmode = -1
 *         if self.mode == u"c":
 */

/* Python wrapper */
static CYTHON_UNUSED int __pyx_array_getbuffer(PyObject *__pyx_v_self, Py_buffer *__pyx_v_info, int __pyx_v_flags); /*proto*/
static CYTHON_UNUSED int __pyx_array_getbuffer(PyObject *__pyx_v_self, Py_buffer *__pyx_v_info, int __pyx_v_flags) {
  int __pyx_r;
  __Pyx_RefNannyDeclarations
  __Pyx_RefNannySetupContext("__getbuffer__ (wrapper)", 0);
  __pyx_r = __pyx_array___pyx_pf_15View_dot_MemoryView_5array_2__getbuffer__(((struct __pyx_array_obj *)__pyx_v_self), ((Py_buffer *)__pyx_v_info), ((int)__pyx_v_flags));

  /* function exit code */
  __Pyx_RefNannyFinishContext();
  return __pyx_r;
}

static int __pyx_array___pyx_pf_15View_dot_MemoryView_5array_2__getbuffer__(struct __pyx_array_obj *__pyx_v_self, Py_buffer *__pyx_v_info, int __pyx_v_flags) {
  int __pyx_v_bufmode;
  int __pyx_r;
  __Pyx_RefNannyDeclarations
  int __pyx_t_1;
  int __pyx_t_2;
  PyObject *__pyx_t_3 = NULL;
  char *__pyx_t_4;
  Py_ssize_t __pyx_t_5;
  int __pyx_t_6;
  Py_ssize_t *__pyx_t_7;
  int __pyx_lineno = 0;
  const char *__pyx_filename = NULL;
  int __pyx_clineno = 0;
  if (__pyx_v_info == NULL) {
    PyErr_SetString(PyExc_BufferError, "PyObject_GetBuffer: view==NULL argument is obsolete");
    return -1;
  }
  __Pyx_RefNannySetupContext("__getbuffer__", 0);
  __pyx_v_info->obj = Py_None; __Pyx_INCREF(Py_None);
  __Pyx_GIVEREF(__pyx_v_info->obj);

  /* "View.MemoryView":186
 *     @cname('getbuffer')
 *     def __getbuffer__(self, Py_buffer *info, int flags):
 *         cdef int bufmode = -1             # <<<<<<<<<<<<<<
 *         if self.mode == u"c":
 *             bufmode = PyBUF_C_CONTIGUOUS | PyBUF_ANY_CONTIGUOUS
 */
  __pyx_v_bufmode = -1;

  /* "View.MemoryView":187
 *     def __getbuffer__(self, Py_buffer *info, int flags):
 *         cdef int bufmode = -1
 *         if self.mode == u"c":             # <<<<<<<<<<<<<<
 *             bufmode = PyBUF_C_CONTIGUOUS | PyBUF_ANY_CONTIGUOUS
 *         elif self.mode == u"fortran":
 */
  __pyx_t_1 = (__Pyx_PyUnicode_Equals(__pyx_v_self->mode, __pyx_n_u_c, Py_EQ)); if (unlikely(__pyx_t_1 < 0)) __PYX_ERR(2, 187, __pyx_L1_error)
  __pyx_t_2 = (__pyx_t_1 != 0);
  if (__pyx_t_2) {

    /* "View.MemoryView":188
 *         cdef int bufmode = -1
 *         if self.mode == u"c":
 *             bufmode = PyBUF_C_CONTIGUOUS | PyBUF_ANY_CONTIGUOUS             # <<<<<<<<<<<<<<
 *         elif self.mode == u"fortran":
 *             bufmode = PyBUF_F_CONTIGUOUS | PyBUF_ANY_CONTIGUOUS
 */
    __pyx_v_bufmode = (PyBUF_C_CONTIGUOUS | PyBUF_ANY_CONTIGUOUS);

    /* "View.MemoryView":187
 *     def __getbuffer__(self, Py_buffer *info, int flags):
 *         cdef int bufmode = -1
 *         if self.mode == u"c":             # <<<<<<<<<<<<<<
 *             bufmode = PyBUF_C_CONTIGUOUS | PyBUF_ANY_CONTIGUOUS
 *         elif self.mode == u"fortran":
 */
    goto __pyx_L3;
  }

  /* "View.MemoryView":189
 *         if self.mode == u"c":
 *             bufmode = PyBUF_C_CONTIGUOUS | PyBUF_ANY_CONTIGUOUS
 *         elif self.mode == u"fortran":             # <<<<<<<<<<<<<<
 *             bufmode = PyBUF_F_CONTIGUOUS | PyBUF_ANY_CONTIGUOUS
 *         if not (flags & bufmode):
 */
  __pyx_t_2 = (__Pyx_PyUnicode_Equals(__pyx_v_self->mode, __pyx_n_u_fortran, Py_EQ)); if (unlikely(__pyx_t_2 < 0)) __PYX_ERR(2, 189, __pyx_L1_error)
  __pyx_t_1 = (__pyx_t_2 != 0);
  if (__pyx_t_1) {

    /* "View.MemoryView":190
 *             bufmode = PyBUF_C_CONTIGUOUS | PyBUF_ANY_CONTIGUOUS
 *         elif self.mode == u"fortran":
 *             bufmode = PyBUF_F_CONTIGUOUS | PyBUF_ANY_CONTIGUOUS             # <<<<<<<<<<<<<<
 *         if not (flags & bufmode):
 *             raise ValueError("Can only create a buffer that is contiguous in memory.")
 */
    __pyx_v_bufmode = (PyBUF_F_CONTIGUOUS | PyBUF_ANY_CONTIGUOUS);

    /* "View.MemoryView":189
 *         if self.mode == u"c":
 *             bufmode = PyBUF_C_CONTIGUOUS | PyBUF_ANY_CONTIGUOUS
 *         elif self.mode == u"fortran":             # <<<<<<<<<<<<<<
 *             bufmode = PyBUF_F_CONTIGUOUS | PyBUF_ANY_CONTIGUOUS
 *         if not (flags & bufmode):
 */
  }
  __pyx_L3:;

  /* "View.MemoryView":191
 *         elif self.mode == u"fortran":
 *             bufmode = PyBUF_F_CONTIGUOUS | PyBUF_ANY_CONTIGUOUS
 *         if not (flags & bufmode):             # <<<<<<<<<<<<<<
 *             raise ValueError("Can only create a buffer that is contiguous in memory.")
 *         info.buf = self.data
 */
  __pyx_t_1 = ((!((__pyx_v_flags & __pyx_v_bufmode) != 0)) != 0);
  if (unlikely(__pyx_t_1)) {

    /* "View.MemoryView":192
 *             bufmode = PyBUF_F_CONTIGUOUS | PyBUF_ANY_CONTIGUOUS
 *         if not (flags & bufmode):
 *             raise ValueError("Can only create a buffer that is contiguous in memory.")             # <<<<<<<<<<<<<<
 *         info.buf = self.data
 *         info.len = self.len
 */
    __pyx_t_3 = __Pyx_PyObject_Call(__pyx_builtin_ValueError, __pyx_tuple__8, NULL); if (unlikely(!__pyx_t_3)) __PYX_ERR(2, 192, __pyx_L1_error)
    __Pyx_GOTREF(__pyx_t_3);
    __Pyx_Raise(__pyx_t_3, 0, 0, 0);
    __Pyx_DECREF(__pyx_t_3); __pyx_t_3 = 0;
    __PYX_ERR(2, 192, __pyx_L1_error)

    /* "View.MemoryView":191
 *         elif self.mode == u"fortran":
 *             bufmode = PyBUF_F_CONTIGUOUS | PyBUF_ANY_CONTIGUOUS
 *         if not (flags & bufmode):             # <<<<<<<<<<<<<<
 *             raise ValueError("Can only create a buffer that is contiguous in memory.")
 *         info.buf = self.data
 */
  }

  /* "View.MemoryView":193
 *         if not (flags & bufmode):
 *             raise ValueError("Can only create a buffer that is contiguous in memory.")
 *         info.buf = self.data             # <<<<<<<<<<<<<<
 *         info.len = self.len
 *         info.ndim = self.ndim
 */
  __pyx_t_4 = __pyx_v_self->data;
  __pyx_v_info->buf = __pyx_t_4;

  /* "View.MemoryView":194
 *             raise ValueError("Can only create a buffer that is contiguous in memory.")
 *         info.buf = self.data
 *         info.len = self.len             # <<<<<<<<<<<<<<
 *         info.ndim = self.ndim
 *         info.shape = self._shape
 */
  __pyx_t_5 = __pyx_v_self->len;
  __pyx_v_info->len = __pyx_t_5;

  /* "View.MemoryView":195
 *         info.buf = self.data
 *         info.len = self.len
 *         info.ndim = self.ndim             # <<<<<<<<<<<<<<
 *         info.shape = self._shape
 *         info.strides = self._strides
 */
  __pyx_t_6 = __pyx_v_self->ndim;
  __pyx_v_info->ndim = __pyx_t_6;

  /* "View.MemoryView":196
 *         info.len = self.len
 *         info.ndim = self.ndim
 *         info.shape = self._shape             # <<<<<<<<<<<<<<
 *         info.strides = self._strides
 *         info.suboffsets = NULL
 */
  __pyx_t_7 = __pyx_v_self->_shape;
  __pyx_v_info->shape = __pyx_t_7;

  /* "View.MemoryView":197
 *         info.ndim = self.ndim
 *         info.shape = self._shape
 *         info.strides = self._strides             # <<<<<<<<<<<<<<
 *         info.suboffsets = NULL
 *         info.itemsize = self.itemsize
 */
  __pyx_t_7 = __pyx_v_self->_strides;
  __pyx_v_info->strides = __pyx_t_7;

  /* "View.MemoryView":198
 *         info.shape = self._shape
 *         info.strides = self._strides
 *         info.suboffsets = NULL             # <<<<<<<<<<<<<<
 *         info.itemsize = self.itemsize
 *         info.readonly = 0
 */
  __pyx_v_info->suboffsets = NULL;

  /* "View.MemoryView":199
 *         info.strides = self._strides
 *         info.suboffsets = NULL
 *         info.itemsize = self.itemsize             # <<<<<<<<<<<<<<
 *         info.readonly = 0
 * 
 */
  __pyx_t_5 = __pyx_v_self->itemsize;
  __pyx_v_info->itemsize = __pyx_t_5;

  /* "View.MemoryView":200
 *         info.suboffsets = NULL
 *         info.itemsize = self.itemsize
 *         info.readonly = 0             # <<<<<<<<<<<<<<
 * 
 *         if flags & PyBUF_FORMAT:
 */
  __pyx_v_info->readonly = 0;

  /* "View.MemoryView":202
 *         info.readonly = 0
 * 
 *         if flags & PyBUF_FORMAT:             # <<<<<<<<<<<<<<
 *             info.format = self.format
 *         else:
 */
  __pyx_t_1 = ((__pyx_v_flags & PyBUF_FORMAT) != 0);
  if (__pyx_t_1) {

    /* "View.MemoryView":203
 * 
 *         if flags & PyBUF_FORMAT:
 *             info.format = self.format             # <<<<<<<<<<<<<<
 *         else:
 *             info.format = NULL
 */
    __pyx_t_4 = __pyx_v_self->format;
    __pyx_v_info->format = __pyx_t_4;

    /* "View.MemoryView":202
 *         info.readonly = 0
 * 
 *         if flags & PyBUF_FORMAT:             # <<<<<<<<<<<<<<
 *             info.format = self.format
 *         else:
 */
    goto __pyx_L5;
  }

  /* "View.MemoryView":205
 *             info.format = self.format
 *         else:
 *             info.format = NULL             # <<<<<<<<<<<<<<
 * 
 *         info.obj = self
 */
  /*else*/ {
    __pyx_v_info->format = NULL;
  }
  __pyx_L5:;

  /* "View.MemoryView":207
 *             info.format = NULL
 * 
 *         info.obj = self             # <<<<<<<<<<<<<<
 * 
 *     __pyx_getbuffer = capsule(<void *> &__pyx_array_getbuffer, "getbuffer(obj, view, flags)")
 */
  __Pyx_INCREF(((PyObject *)__pyx_v_self));
  __Pyx_GIVEREF(((PyObject *)__pyx_v_self));
  __Pyx_GOTREF(__pyx_v_info->obj);
  __Pyx_DECREF(__pyx_v_info->obj);
  __pyx_v_info->obj = ((PyObject *)__pyx_v_self);

  /* "View.MemoryView":185
 * 
 *     @cname('getbuffer')
 *     def __getbuffer__(self, Py_buffer *info, int flags):             # <<<<<<<<<<<<<<
 *         cdef int bufmode = -1
 *         if self.mode == u"c":
 */

  /* function exit code */
  __pyx_r = 0;
  goto __pyx_L0;
  __pyx_L1_error:;
  __Pyx_XDECREF(__pyx_t_3);
  __Pyx_AddTraceback("View.MemoryView.array.__getbuffer__", __pyx_clineno, __pyx_lineno, __pyx_filename);
  __pyx_r = -1;
  if (__pyx_v_info->obj != NULL) {
    __Pyx_GOTREF(__pyx_v_info->obj);
    __Pyx_DECREF(__pyx_v_info->obj); __pyx_v_info->obj = 0;
  }
  goto __pyx_L2;
  __pyx_L0:;
  if (__pyx_v_info->obj == Py_None) {
    __Pyx_GOTREF(__pyx_v_info->obj);
    __Pyx_DECREF(__pyx_v_info->obj); __pyx_v_info->obj = 0;
  }
  __pyx_L2:;
  __Pyx_RefNannyFinishContext();
  return __pyx_r;
}

/* "View.MemoryView":211
 *     __pyx_getbuffer = capsule(<void *> &__pyx_array_getbuffer, "getbuffer(obj, view, flags)")
 * 
 *     def __dealloc__(array self):             # <<<<<<<<<<<<<<
 *         if self.callback_free_data != NULL:
 *             self.callback_free_data(self.data)
 */

/* Python wrapper */
static void __pyx_array___dealloc__(PyObject *__pyx_v_self); /*proto*/
static void __pyx_array___dealloc__(PyObject *__pyx_v_self) {
  __Pyx_RefNannyDeclarations
  __Pyx_RefNannySetupContext("__dealloc__ (wrapper)", 0);
  __pyx_array___pyx_pf_15View_dot_MemoryView_5array_4__dealloc__(((struct __pyx_array_obj *)__pyx_v_self));

  /* function exit code */
  __Pyx_RefNannyFinishContext();
}

static void __pyx_array___pyx_pf_15View_dot_MemoryView_5array_4__dealloc__(struct __pyx_array_obj *__pyx_v_self) {
  __Pyx_RefNannyDeclarations
  int __pyx_t_1;
  __Pyx_RefNannySetupContext("__dealloc__", 0);

  /* "View.MemoryView":212
 * 
 *     def __dealloc__(array self):
 *         if self.callback_free_data != NULL:             # <<<<<<<<<<<<<<
 *             self.callback_free_data(self.data)
 *         elif self.free_data:
 */
  __pyx_t_1 = ((__pyx_v_self->callback_free_data != NULL) != 0);
  if (__pyx_t_1) {

    /* "View.MemoryView":213
 *     def __dealloc__(array self):
 *         if self.callback_free_data != NULL:
 *             self.callback_free_data(self.data)             # <<<<<<<<<<<<<<
 *         elif self.free_data:
 *             if self.dtype_is_object:
 */
    __pyx_v_self->callback_free_data(__pyx_v_self->data);

    /* "View.MemoryView":212
 * 
 *     def __dealloc__(array self):
 *         if self.callback_free_data != NULL:             # <<<<<<<<<<<<<<
 *             self.callback_free_data(self.data)
 *         elif self.free_data:
 */
    goto __pyx_L3;
  }

  /* "View.MemoryView":214
 *         if self.callback_free_data != NULL:
 *             self.callback_free_data(self.data)
 *         elif self.free_data:             # <<<<<<<<<<<<<<
 *             if self.dtype_is_object:
 *                 refcount_objects_in_slice(self.data, self._shape,
 */
  __pyx_t_1 = (__pyx_v_self->free_data != 0);
  if (__pyx_t_1) {

    /* "View.MemoryView":215
 *             self.callback_free_data(self.data)
 *         elif self.free_data:
 *             if self.dtype_is_object:             # <<<<<<<<<<<<<<
 *                 refcount_objects_in_slice(self.data, self._shape,
 *                                           self._strides, self.ndim, False)
 */
    __pyx_t_1 = (__pyx_v_self->dtype_is_object != 0);
    if (__pyx_t_1) {

      /* "View.MemoryView":216
 *         elif self.free_data:
 *             if self.dtype_is_object:
 *                 refcount_objects_in_slice(self.data, self._shape,             # <<<<<<<<<<<<<<
 *                                           self._strides, self.ndim, False)
 *             free(self.data)
 */
      __pyx_memoryview_refcount_objects_in_slice(__pyx_v_self->data, __pyx_v_self->_shape, __pyx_v_self->_strides, __pyx_v_self->ndim, 0);

      /* "View.MemoryView":215
 *             self.callback_free_data(self.data)
 *         elif self.free_data:
 *             if self.dtype_is_object:             # <<<<<<<<<<<<<<
 *                 refcount_objects_in_slice(self.data, self._shape,
 *                                           self._strides, self.ndim, False)
 */
    }

    /* "View.MemoryView":218
 *                 refcount_objects_in_slice(self.data, self._shape,
 *                                           self._strides, self.ndim, False)
 *             free(self.data)             # <<<<<<<<<<<<<<
 *         PyObject_Free(self._shape)
 * 
 */
    free(__pyx_v_self->data);

    /* "View.MemoryView":214
 *         if self.callback_free_data != NULL:
 *             self.callback_free_data(self.data)
 *         elif self.free_data:             # <<<<<<<<<<<<<<
 *             if self.dtype_is_object:
 *                 refcount_objects_in_slice(self.data, self._shape,
 */
  }
  __pyx_L3:;

  /* "View.MemoryView":219
 *                                           self._strides, self.ndim, False)
 *             free(self.data)
 *         PyObject_Free(self._shape)             # <<<<<<<<<<<<<<
 * 
 *     @property
 */
  PyObject_Free(__pyx_v_self->_shape);

  /* "View.MemoryView":211
 *     __pyx_getbuffer = capsule(<void *> &__pyx_array_getbuffer, "getbuffer(obj, view, flags)")
 * 
 *     def __dealloc__(array self):             # <<<<<<<<<<<<<<
 *         if self.callback_free_data != NULL:
 *             self.callback_free_data(self.data)
 */

  /* function exit code */
  __Pyx_RefNannyFinishContext();
}

/* "View.MemoryView":222
 * 
 *     @property
 *     def memview(self):             # <<<<<<<<<<<<<<
 *         return self.get_memview()
 * 
 */

/* Python wrapper */
static PyObject *__pyx_pw_15View_dot_MemoryView_5array_7memview_1__get__(PyObject *__pyx_v_self); /*proto*/
static PyObject *__pyx_pw_15View_dot_MemoryView_5array_7memview_1__get__(PyObject *__pyx_v_self) {
  PyObject *__pyx_r = 0;
  __Pyx_RefNannyDeclarations
  __Pyx_RefNannySetupContext("__get__ (wrapper)", 0);
  __pyx_r = __pyx_pf_15View_dot_MemoryView_5array_7memview___get__(((struct __pyx_array_obj *)__pyx_v_self));

  /* function exit code */
  __Pyx_RefNannyFinishContext();
  return __pyx_r;
}

static PyObject *__pyx_pf_15View_dot_MemoryView_5array_7memview___get__(struct __pyx_array_obj *__pyx_v_self) {
  PyObject *__pyx_r = NULL;
  __Pyx_RefNannyDeclarations
  PyObject *__pyx_t_1 = NULL;
  int __pyx_lineno = 0;
  const char *__pyx_filename = NULL;
  int __pyx_clineno = 0;
  __Pyx_RefNannySetupContext("__get__", 0);

  /* "View.MemoryView":223
 *     @property
 *     def memview(self):
 *         return self.get_memview()             # <<<<<<<<<<<<<<
 * 
 *     @cname('get_memview')
 */
  __Pyx_XDECREF(__pyx_r);
  __pyx_t_1 = ((struct __pyx_vtabstruct_array *)__pyx_v_self->__pyx_vtab)->get_memview(__pyx_v_self); if (unlikely(!__pyx_t_1)) __PYX_ERR(2, 223, __pyx_L1_error)
  __Pyx_GOTREF(__pyx_t_1);
  __pyx_r = __pyx_t_1;
  __pyx_t_1 = 0;
  goto __pyx_L0;

  /* "View.MemoryView":222
 * 
 *     @property
 *     def memview(self):             # <<<<<<<<<<<<<<
 *         return self.get_memview()
 * 
 */

  /* function exit code */
  __pyx_L1_error:;
  __Pyx_XDECREF(__pyx_t_1);
  __Pyx_AddTraceback("View.MemoryView.array.memview.__get__", __pyx_clineno, __pyx_lineno, __pyx_filename);
  __pyx_r = NULL;
  __pyx_L0:;
  __Pyx_XGIVEREF(__pyx_r);
  __Pyx_RefNannyFinishContext();
  return __pyx_r;
}

/* "View.MemoryView":226
 * 
 *     @cname('get_memview')
 *     cdef get_memview(self):             # <<<<<<<<<<<<<<
 *         flags =  PyBUF_ANY_CONTIGUOUS|PyBUF_FORMAT|PyBUF_WRITABLE
 *         return  memoryview(self, flags, self.dtype_is_object)
 */

static PyObject *__pyx_array_get_memview(struct __pyx_array_obj *__pyx_v_self) {
  int __pyx_v_flags;
  PyObject *__pyx_r = NULL;
  __Pyx_RefNannyDeclarations
  PyObject *__pyx_t_1 = NULL;
  PyObject *__pyx_t_2 = NULL;
  PyObject *__pyx_t_3 = NULL;
  int __pyx_lineno = 0;
  const char *__pyx_filename = NULL;
  int __pyx_clineno = 0;
  __Pyx_RefNannySetupContext("get_memview", 0);

  /* "View.MemoryView":227
 *     @cname('get_memview')
 *     cdef get_memview(self):
 *         flags =  PyBUF_ANY_CONTIGUOUS|PyBUF_FORMAT|PyBUF_WRITABLE             # <<<<<<<<<<<<<<
 *         return  memoryview(self, flags, self.dtype_is_object)
 * 
 */
  __pyx_v_flags = ((PyBUF_ANY_CONTIGUOUS | PyBUF_FORMAT) | PyBUF_WRITABLE);

  /* "View.MemoryView":228
 *     cdef get_memview(self):
 *         flags =  PyBUF_ANY_CONTIGUOUS|PyBUF_FORMAT|PyBUF_WRITABLE
 *         return  memoryview(self, flags, self.dtype_is_object)             # <<<<<<<<<<<<<<
 * 
 *     def __len__(self):
 */
  __Pyx_XDECREF(__pyx_r);
  __pyx_t_1 = __Pyx_PyInt_From_int(__pyx_v_flags); if (unlikely(!__pyx_t_1)) __PYX_ERR(2, 228, __pyx_L1_error)
  __Pyx_GOTREF(__pyx_t_1);
  __pyx_t_2 = __Pyx_PyBool_FromLong(__pyx_v_self->dtype_is_object); if (unlikely(!__pyx_t_2)) __PYX_ERR(2, 228, __pyx_L1_error)
  __Pyx_GOTREF(__pyx_t_2);
  __pyx_t_3 = PyTuple_New(3); if (unlikely(!__pyx_t_3)) __PYX_ERR(2, 228, __pyx_L1_error)
  __Pyx_GOTREF(__pyx_t_3);
  __Pyx_INCREF(((PyObject *)__pyx_v_self));
  __Pyx_GIVEREF(((PyObject *)__pyx_v_self));
  PyTuple_SET_ITEM(__pyx_t_3, 0, ((PyObject *)__pyx_v_self));
  __Pyx_GIVEREF(__pyx_t_1);
  PyTuple_SET_ITEM(__pyx_t_3, 1, __pyx_t_1);
  __Pyx_GIVEREF(__pyx_t_2);
  PyTuple_SET_ITEM(__pyx_t_3, 2, __pyx_t_2);
  __pyx_t_1 = 0;
  __pyx_t_2 = 0;
  __pyx_t_2 = __Pyx_PyObject_Call(((PyObject *)__pyx_memoryview_type), __pyx_t_3, NULL); if (unlikely(!__pyx_t_2)) __PYX_ERR(2, 228, __pyx_L1_error)
  __Pyx_GOTREF(__pyx_t_2);
  __Pyx_DECREF(__pyx_t_3); __pyx_t_3 = 0;
  __pyx_r = __pyx_t_2;
  __pyx_t_2 = 0;
  goto __pyx_L0;

  /* "View.MemoryView":226
 * 
 *     @cname('get_memview')
 *     cdef get_memview(self):             # <<<<<<<<<<<<<<
 *         flags =  PyBUF_ANY_CONTIGUOUS|PyBUF_FORMAT|PyBUF_WRITABLE
 *         return  memoryview(self, flags, self.dtype_is_object)
 */

  /* function exit code */
  __pyx_L1_error:;
  __Pyx_XDECREF(__pyx_t_1);
  __Pyx_XDECREF(__pyx_t_2);
  __Pyx_XDECREF(__pyx_t_3);
  __Pyx_AddTraceback("View.MemoryView.array.get_memview", __pyx_clineno, __pyx_lineno, __pyx_filename);
  __pyx_r = 0;
  __pyx_L0:;
  __Pyx_XGIVEREF(__pyx_r);
  __Pyx_RefNannyFinishContext();
  return __pyx_r;
}

/* "View.MemoryView":230
 *         return  memoryview(self, flags, self.dtype_is_object)
 * 
 *     def __len__(self):             # <<<<<<<<<<<<<<
 *         return self._shape[0]
 * 
 */

/* Python wrapper */
static Py_ssize_t __pyx_array___len__(PyObject *__pyx_v_self); /*proto*/
static Py_ssize_t __pyx_array___len__(PyObject *__pyx_v_self) {
  Py_ssize_t __pyx_r;
  __Pyx_RefNannyDeclarations
  __Pyx_RefNannySetupContext("__len__ (wrapper)", 0);
  __pyx_r = __pyx_array___pyx_pf_15View_dot_MemoryView_5array_6__len__(((struct __pyx_array_obj *)__pyx_v_self));

  /* function exit code */
  __Pyx_RefNannyFinishContext();
  return __pyx_r;
}

static Py_ssize_t __pyx_array___pyx_pf_15View_dot_MemoryView_5array_6__len__(struct __pyx_array_obj *__pyx_v_self) {
  Py_ssize_t __pyx_r;
  __Pyx_RefNannyDeclarations
  __Pyx_RefNannySetupContext("__len__", 0);

  /* "View.MemoryView":231
 * 
 *     def __len__(self):
 *         return self._shape[0]             # <<<<<<<<<<<<<<
 * 
 *     def __getattr__(self, attr):
 */
  __pyx_r = (__pyx_v_self->_shape[0]);
  goto __pyx_L0;

  /* "View.MemoryView":230
 *         return  memoryview(self, flags, self.dtype_is_object)
 * 
 *     def __len__(self):             # <<<<<<<<<<<<<<
 *         return self._shape[0]
 * 
 */

  /* function exit code */
  __pyx_L0:;
  __Pyx_RefNannyFinishContext();
  return __pyx_r;
}

/* "View.MemoryView":233
 *         return self._shape[0]
 * 
 *     def __getattr__(self, attr):             # <<<<<<<<<<<<<<
 *         return getattr(self.memview, attr)
 * 
 */

/* Python wrapper */
static PyObject *__pyx_array___getattr__(PyObject *__pyx_v_self, PyObject *__pyx_v_attr); /*proto*/
static PyObject *__pyx_array___getattr__(PyObject *__pyx_v_self, PyObject *__pyx_v_attr) {
  PyObject *__pyx_r = 0;
  __Pyx_RefNannyDeclarations
  __Pyx_RefNannySetupContext("__getattr__ (wrapper)", 0);
  __pyx_r = __pyx_array___pyx_pf_15View_dot_MemoryView_5array_8__getattr__(((struct __pyx_array_obj *)__pyx_v_self), ((PyObject *)__pyx_v_attr));

  /* function exit code */
  __Pyx_RefNannyFinishContext();
  return __pyx_r;
}

static PyObject *__pyx_array___pyx_pf_15View_dot_MemoryView_5array_8__getattr__(struct __pyx_array_obj *__pyx_v_self, PyObject *__pyx_v_attr) {
  PyObject *__pyx_r = NULL;
  __Pyx_RefNannyDeclarations
  PyObject *__pyx_t_1 = NULL;
  PyObject *__pyx_t_2 = NULL;
  int __pyx_lineno = 0;
  const char *__pyx_filename = NULL;
  int __pyx_clineno = 0;
  __Pyx_RefNannySetupContext("__getattr__", 0);

  /* "View.MemoryView":234
 * 
 *     def __getattr__(self, attr):
 *         return getattr(self.memview, attr)             # <<<<<<<<<<<<<<
 * 
 *     def __getitem__(self, item):
 */
  __Pyx_XDECREF(__pyx_r);
  __pyx_t_1 = __Pyx_PyObject_GetAttrStr(((PyObject *)__pyx_v_self), __pyx_n_s_memview); if (unlikely(!__pyx_t_1)) __PYX_ERR(2, 234, __pyx_L1_error)
  __Pyx_GOTREF(__pyx_t_1);
  __pyx_t_2 = __Pyx_GetAttr(__pyx_t_1, __pyx_v_attr); if (unlikely(!__pyx_t_2)) __PYX_ERR(2, 234, __pyx_L1_error)
  __Pyx_GOTREF(__pyx_t_2);
  __Pyx_DECREF(__pyx_t_1); __pyx_t_1 = 0;
  __pyx_r = __pyx_t_2;
  __pyx_t_2 = 0;
  goto __pyx_L0;

  /* "View.MemoryView":233
 *         return self._shape[0]
 * 
 *     def __getattr__(self, attr):             # <<<<<<<<<<<<<<
 *         return getattr(self.memview, attr)
 * 
 */

  /* function exit code */
  __pyx_L1_error:;
  __Pyx_XDECREF(__pyx_t_1);
  __Pyx_XDECREF(__pyx_t_2);
  __Pyx_AddTraceback("View.MemoryView.array.__getattr__", __pyx_clineno, __pyx_lineno, __pyx_filename);
  __pyx_r = NULL;
  __pyx_L0:;
  __Pyx_XGIVEREF(__pyx_r);
  __Pyx_RefNannyFinishContext();
  return __pyx_r;
}

/* "View.MemoryView":236
 *         return getattr(self.memview, attr)
 * 
 *     def __getitem__(self, item):             # <<<<<<<<<<<<<<
 *         return self.memview[item]
 * 
 */

/* Python wrapper */
static PyObject *__pyx_array___getitem__(PyObject *__pyx_v_self, PyObject *__pyx_v_item); /*proto*/
static PyObject *__pyx_array___getitem__(PyObject *__pyx_v_self, PyObject *__pyx_v_item) {
  PyObject *__pyx_r = 0;
  __Pyx_RefNannyDeclarations
  __Pyx_RefNannySetupContext("__getitem__ (wrapper)", 0);
  __pyx_r = __pyx_array___pyx_pf_15View_dot_MemoryView_5array_10__getitem__(((struct __pyx_array_obj *)__pyx_v_self), ((PyObject *)__pyx_v_item));

  /* function exit code */
  __Pyx_RefNannyFinishContext();
  return __pyx_r;
}

static PyObject *__pyx_array___pyx_pf_15View_dot_MemoryView_5array_10__getitem__(struct __pyx_array_obj *__pyx_v_self, PyObject *__pyx_v_item) {
  PyObject *__pyx_r = NULL;
  __Pyx_RefNannyDeclarations
  PyObject *__pyx_t_1 = NULL;
  PyObject *__pyx_t_2 = NULL;
  int __pyx_lineno = 0;
  const char *__pyx_filename = NULL;
  int __pyx_clineno = 0;
  __Pyx_RefNannySetupContext("__getitem__", 0);

  /* "View.MemoryView":237
 * 
 *     def __getitem__(self, item):
 *         return self.memview[item]             # <<<<<<<<<<<<<<
 * 
 *     def __setitem__(self, item, value):
 */
  __Pyx_XDECREF(__pyx_r);
  __pyx_t_1 = __Pyx_PyObject_GetAttrStr(((PyObject *)__pyx_v_self), __pyx_n_s_memview); if (unlikely(!__pyx_t_1)) __PYX_ERR(2, 237, __pyx_L1_error)
  __Pyx_GOTREF(__pyx_t_1);
  __pyx_t_2 = __Pyx_PyObject_GetItem(__pyx_t_1, __pyx_v_item); if (unlikely(!__pyx_t_2)) __PYX_ERR(2, 237, __pyx_L1_error)
  __Pyx_GOTREF(__pyx_t_2);
  __Pyx_DECREF(__pyx_t_1); __pyx_t_1 = 0;
  __pyx_r = __pyx_t_2;
  __pyx_t_2 = 0;
  goto __pyx_L0;

  /* "View.MemoryView":236
 *         return getattr(self.memview, attr)
 * 
 *     def __getitem__(self, item):             # <<<<<<<<<<<<<<
 *         return self.memview[item]
 * 
 */

  /* function exit code */
  __pyx_L1_error:;
  __Pyx_XDECREF(__pyx_t_1);
  __Pyx_XDECREF(__pyx_t_2);
  __Pyx_AddTraceback("View.MemoryView.array.__getitem__", __pyx_clineno, __pyx_lineno, __pyx_filename);
  __pyx_r = NULL;
  __pyx_L0:;
  __Pyx_XGIVEREF(__pyx_r);
  __Pyx_RefNannyFinishContext();
  return __pyx_r;
}

/* "View.MemoryView":239
 *         return self.memview[item]
 * 
 *     def __setitem__(self, item, value):             # <<<<<<<<<<<<<<
 *         self.memview[item] = value
 * 
 */

/* Python wrapper */
static int __pyx_array___setitem__(PyObject *__pyx_v_self, PyObject *__pyx_v_item, PyObject *__pyx_v_value); /*proto*/
static int __pyx_array___setitem__(PyObject *__pyx_v_self, PyObject *__pyx_v_item, PyObject *__pyx_v_value) {
  int __pyx_r;
  __Pyx_RefNannyDeclarations
  __Pyx_RefNannySetupContext("__setitem__ (wrapper)", 0);
  __pyx_r = __pyx_array___pyx_pf_15View_dot_MemoryView_5array_12__setitem__(((struct __pyx_array_obj *)__pyx_v_self), ((PyObject *)__pyx_v_item), ((PyObject *)__pyx_v_value));

  /* function exit code */
  __Pyx_RefNannyFinishContext();
  return __pyx_r;
}

static int __pyx_array___pyx_pf_15View_dot_MemoryView_5array_12__setitem__(struct __pyx_array_obj *__pyx_v_self, PyObject *__pyx_v_item, PyObject *__pyx_v_value) {
  int __pyx_r;
  __Pyx_RefNannyDeclarations
  PyObject *__pyx_t_1 = NULL;
  int __pyx_lineno = 0;
  const char *__pyx_filename = NULL;
  int __pyx_clineno = 0;
  __Pyx_RefNannySetupContext("__setitem__", 0);

  /* "View.MemoryView":240
 * 
 *     def __setitem__(self, item, value):
 *         self.memview[item] = value             # <<<<<<<<<<<<<<
 * 
 * 
 */
  __pyx_t_1 = __Pyx_PyObject_GetAttrStr(((PyObject *)__pyx_v_self), __pyx_n_s_memview); if (unlikely(!__pyx_t_1)) __PYX_ERR(2, 240, __pyx_L1_error)
  __Pyx_GOTREF(__pyx_t_1);
  if (unlikely(PyObject_SetItem(__pyx_t_1, __pyx_v_item, __pyx_v_value) < 0)) __PYX_ERR(2, 240, __pyx_L1_error)
  __Pyx_DECREF(__pyx_t_1); __pyx_t_1 = 0;

  /* "View.MemoryView":239
 *         return self.memview[item]
 * 
 *     def __setitem__(self, item, value):             # <<<<<<<<<<<<<<
 *         self.memview[item] = value
 * 
 */

  /* function exit code */
  __pyx_r = 0;
  goto __pyx_L0;
  __pyx_L1_error:;
  __Pyx_XDECREF(__pyx_t_1);
  __Pyx_AddTraceback("View.MemoryView.array.__setitem__", __pyx_clineno, __pyx_lineno, __pyx_filename);
  __pyx_r = -1;
  __pyx_L0:;
  __Pyx_RefNannyFinishContext();
  return __pyx_r;
}

/* "(tree fragment)":1
 * def __reduce_cython__(self):             # <<<<<<<<<<<<<<
 *     raise TypeError("no default __reduce__ due to non-trivial __cinit__")
 * def __setstate_cython__(self, __pyx_state):
 */

/* Python wrapper */
static PyObject *__pyx_pw___pyx_array_1__reduce_cython__(PyObject *__pyx_v_self, CYTHON_UNUSED PyObject *unused); /*proto*/
static PyObject *__pyx_pw___pyx_array_1__reduce_cython__(PyObject *__pyx_v_self, CYTHON_UNUSED PyObject *unused) {
  PyObject *__pyx_r = 0;
  __Pyx_RefNannyDeclarations
  __Pyx_RefNannySetupContext("__reduce_cython__ (wrapper)", 0);
  __pyx_r = __pyx_pf___pyx_array___reduce_cython__(((struct __pyx_array_obj *)__pyx_v_self));

  /* function exit code */
  __Pyx_RefNannyFinishContext();
  return __pyx_r;
}

static PyObject *__pyx_pf___pyx_array___reduce_cython__(CYTHON_UNUSED struct __pyx_array_obj *__pyx_v_self) {
  PyObject *__pyx_r = NULL;
  __Pyx_RefNannyDeclarations
  PyObject *__pyx_t_1 = NULL;
  int __pyx_lineno = 0;
  const char *__pyx_filename = NULL;
  int __pyx_clineno = 0;
  __Pyx_RefNannySetupContext("__reduce_cython__", 0);

  /* "(tree fragment)":2
 * def __reduce_cython__(self):
 *     raise TypeError("no default __reduce__ due to non-trivial __cinit__")             # <<<<<<<<<<<<<<
 * def __setstate_cython__(self, __pyx_state):
 *     raise TypeError("no default __reduce__ due to non-trivial __cinit__")
 */
  __pyx_t_1 = __Pyx_PyObject_Call(__pyx_builtin_TypeError, __pyx_tuple__9, NULL); if (unlikely(!__pyx_t_1)) __PYX_ERR(2, 2, __pyx_L1_error)
  __Pyx_GOTREF(__pyx_t_1);
  __Pyx_Raise(__pyx_t_1, 0, 0, 0);
  __Pyx_DECREF(__pyx_t_1); __pyx_t_1 = 0;
  __PYX_ERR(2, 2, __pyx_L1_error)

  /* "(tree fragment)":1
 * def __reduce_cython__(self):             # <<<<<<<<<<<<<<
 *     raise TypeError("no default __reduce__ due to non-trivial __cinit__")
 * def __setstate_cython__(self, __pyx_state):
 */

  /* function exit code */
  __pyx_L1_error:;
  __Pyx_XDECREF(__pyx_t_1);
  __Pyx_AddTraceback("View.MemoryView.array.__reduce_cython__", __pyx_clineno, __pyx_lineno, __pyx_filename);
  __pyx_r = NULL;
  __Pyx_XGIVEREF(__pyx_r);
  __Pyx_RefNannyFinishContext();
  return __pyx_r;
}

/* "(tree fragment)":3
 * def __reduce_cython__(self):
 *     raise TypeError("no default __reduce__ due to non-trivial __cinit__")
 * def __setstate_cython__(self, __pyx_state):             # <<<<<<<<<<<<<<
 *     raise TypeError("no default __reduce__ due to non-trivial __cinit__")
 */

/* Python wrapper */
static PyObject *__pyx_pw___pyx_array_3__setstate_cython__(PyObject *__pyx_v_self, PyObject *__pyx_v___pyx_state); /*proto*/
static PyObject *__pyx_pw___pyx_array_3__setstate_cython__(PyObject *__pyx_v_self, PyObject *__pyx_v___pyx_state) {
  PyObject *__pyx_r = 0;
  __Pyx_RefNannyDeclarations
  __Pyx_RefNannySetupContext("__setstate_cython__ (wrapper)", 0);
  __pyx_r = __pyx_pf___pyx_array_2__setstate_cython__(((struct __pyx_array_obj *)__pyx_v_self), ((PyObject *)__pyx_v___pyx_state));

  /* function exit code */
  __Pyx_RefNannyFinishContext();
  return __pyx_r;
}

static PyObject *__pyx_pf___pyx_array_2__setstate_cython__(CYTHON_UNUSED struct __pyx_array_obj *__pyx_v_self, CYTHON_UNUSED PyObject *__pyx_v___pyx_state) {
  PyObject *__pyx_r = NULL;
  __Pyx_RefNannyDeclarations
  PyObject *__pyx_t_1 = NULL;
  int __pyx_lineno = 0;
  const char *__pyx_filename = NULL;
  int __pyx_clineno = 0;
  __Pyx_RefNannySetupContext("__setstate_cython__", 0);

  /* "(tree fragment)":4
 *     raise TypeError("no default __reduce__ due to non-trivial __cinit__")
 * def __setstate_cython__(self, __pyx_state):
 *     raise TypeError("no default __reduce__ due to non-trivial __cinit__")             # <<<<<<<<<<<<<<
 */
  __pyx_t_1 = __Pyx_PyObject_Call(__pyx_builtin_TypeError, __pyx_tuple__10, NULL); if (unlikely(!__pyx_t_1)) __PYX_ERR(2, 4, __pyx_L1_error)
  __Pyx_GOTREF(__pyx_t_1);
  __Pyx_Raise(__pyx_t_1, 0, 0, 0);
  __Pyx_DECREF(__pyx_t_1); __pyx_t_1 = 0;
  __PYX_ERR(2, 4, __pyx_L1_error)

  /* "(tree fragment)":3
 * def __reduce_cython__(self):
 *     raise TypeError("no default __reduce__ due to non-trivial __cinit__")
 * def __setstate_cython__(self, __pyx_state):             # <<<<<<<<<<<<<<
 *     raise TypeError("no default __reduce__ due to non-trivial __cinit__")
 */

  /* function exit code */
  __pyx_L1_error:;
  __Pyx_XDECREF(__pyx_t_1);
  __Pyx_AddTraceback("View.MemoryView.array.__setstate_cython__", __pyx_clineno, __pyx_lineno, __pyx_filename);
  __pyx_r = NULL;
  __Pyx_XGIVEREF(__pyx_r);
  __Pyx_RefNannyFinishContext();
  return __pyx_r;
}

/* "View.MemoryView":244
 * 
 * @cname("__pyx_array_new")
 * cdef array array_cwrapper(tuple shape, Py_ssize_t itemsize, char *format,             # <<<<<<<<<<<<<<
 *                           char *mode, char *buf):
 *     cdef array result
 */

static struct __pyx_array_obj *__pyx_array_new(PyObject *__pyx_v_shape, Py_ssize_t __pyx_v_itemsize, char *__pyx_v_format, char *__pyx_v_mode, char *__pyx_v_buf) {
  struct __pyx_array_obj *__pyx_v_result = 0;
  struct __pyx_array_obj *__pyx_r = NULL;
  __Pyx_RefNannyDeclarations
  int __pyx_t_1;
  PyObject *__pyx_t_2 = NULL;
  PyObject *__pyx_t_3 = NULL;
  PyObject *__pyx_t_4 = NULL;
  PyObject *__pyx_t_5 = NULL;
  int __pyx_lineno = 0;
  const char *__pyx_filename = NULL;
  int __pyx_clineno = 0;
  __Pyx_RefNannySetupContext("array_cwrapper", 0);

  /* "View.MemoryView":248
 *     cdef array result
 * 
 *     if buf == NULL:             # <<<<<<<<<<<<<<
 *         result = array(shape, itemsize, format, mode.decode('ASCII'))
 *     else:
 */
  __pyx_t_1 = ((__pyx_v_buf == NULL) != 0);
  if (__pyx_t_1) {

    /* "View.MemoryView":249
 * 
 *     if buf == NULL:
 *         result = array(shape, itemsize, format, mode.decode('ASCII'))             # <<<<<<<<<<<<<<
 *     else:
 *         result = array(shape, itemsize, format, mode.decode('ASCII'),
 */
    __pyx_t_2 = PyInt_FromSsize_t(__pyx_v_itemsize); if (unlikely(!__pyx_t_2)) __PYX_ERR(2, 249, __pyx_L1_error)
    __Pyx_GOTREF(__pyx_t_2);
    __pyx_t_3 = __Pyx_PyBytes_FromString(__pyx_v_format); if (unlikely(!__pyx_t_3)) __PYX_ERR(2, 249, __pyx_L1_error)
    __Pyx_GOTREF(__pyx_t_3);
    __pyx_t_4 = __Pyx_decode_c_string(__pyx_v_mode, 0, strlen(__pyx_v_mode), NULL, NULL, PyUnicode_DecodeASCII); if (unlikely(!__pyx_t_4)) __PYX_ERR(2, 249, __pyx_L1_error)
    __Pyx_GOTREF(__pyx_t_4);
    __pyx_t_5 = PyTuple_New(4); if (unlikely(!__pyx_t_5)) __PYX_ERR(2, 249, __pyx_L1_error)
    __Pyx_GOTREF(__pyx_t_5);
    __Pyx_INCREF(__pyx_v_shape);
    __Pyx_GIVEREF(__pyx_v_shape);
    PyTuple_SET_ITEM(__pyx_t_5, 0, __pyx_v_shape);
    __Pyx_GIVEREF(__pyx_t_2);
    PyTuple_SET_ITEM(__pyx_t_5, 1, __pyx_t_2);
    __Pyx_GIVEREF(__pyx_t_3);
    PyTuple_SET_ITEM(__pyx_t_5, 2, __pyx_t_3);
    __Pyx_GIVEREF(__pyx_t_4);
    PyTuple_SET_ITEM(__pyx_t_5, 3, __pyx_t_4);
    __pyx_t_2 = 0;
    __pyx_t_3 = 0;
    __pyx_t_4 = 0;
    __pyx_t_4 = __Pyx_PyObject_Call(((PyObject *)__pyx_array_type), __pyx_t_5, NULL); if (unlikely(!__pyx_t_4)) __PYX_ERR(2, 249, __pyx_L1_error)
    __Pyx_GOTREF(__pyx_t_4);
    __Pyx_DECREF(__pyx_t_5); __pyx_t_5 = 0;
    __pyx_v_result = ((struct __pyx_array_obj *)__pyx_t_4);
    __pyx_t_4 = 0;

    /* "View.MemoryView":248
 *     cdef array result
 * 
 *     if buf == NULL:             # <<<<<<<<<<<<<<
 *         result = array(shape, itemsize, format, mode.decode('ASCII'))
 *     else:
 */
    goto __pyx_L3;
  }

  /* "View.MemoryView":251
 *         result = array(shape, itemsize, format, mode.decode('ASCII'))
 *     else:
 *         result = array(shape, itemsize, format, mode.decode('ASCII'),             # <<<<<<<<<<<<<<
 *                        allocate_buffer=False)
 *         result.data = buf
 */
  /*else*/ {
    __pyx_t_4 = PyInt_FromSsize_t(__pyx_v_itemsize); if (unlikely(!__pyx_t_4)) __PYX_ERR(2, 251, __pyx_L1_error)
    __Pyx_GOTREF(__pyx_t_4);
    __pyx_t_5 = __Pyx_PyBytes_FromString(__pyx_v_format); if (unlikely(!__pyx_t_5)) __PYX_ERR(2, 251, __pyx_L1_error)
    __Pyx_GOTREF(__pyx_t_5);
    __pyx_t_3 = __Pyx_decode_c_string(__pyx_v_mode, 0, strlen(__pyx_v_mode), NULL, NULL, PyUnicode_DecodeASCII); if (unlikely(!__pyx_t_3)) __PYX_ERR(2, 251, __pyx_L1_error)
    __Pyx_GOTREF(__pyx_t_3);
    __pyx_t_2 = PyTuple_New(4); if (unlikely(!__pyx_t_2)) __PYX_ERR(2, 251, __pyx_L1_error)
    __Pyx_GOTREF(__pyx_t_2);
    __Pyx_INCREF(__pyx_v_shape);
    __Pyx_GIVEREF(__pyx_v_shape);
    PyTuple_SET_ITEM(__pyx_t_2, 0, __pyx_v_shape);
    __Pyx_GIVEREF(__pyx_t_4);
    PyTuple_SET_ITEM(__pyx_t_2, 1, __pyx_t_4);
    __Pyx_GIVEREF(__pyx_t_5);
    PyTuple_SET_ITEM(__pyx_t_2, 2, __pyx_t_5);
    __Pyx_GIVEREF(__pyx_t_3);
    PyTuple_SET_ITEM(__pyx_t_2, 3, __pyx_t_3);
    __pyx_t_4 = 0;
    __pyx_t_5 = 0;
    __pyx_t_3 = 0;

    /* "View.MemoryView":252
 *     else:
 *         result = array(shape, itemsize, format, mode.decode('ASCII'),
 *                        allocate_buffer=False)             # <<<<<<<<<<<<<<
 *         result.data = buf
 * 
 */
    __pyx_t_3 = __Pyx_PyDict_NewPresized(1); if (unlikely(!__pyx_t_3)) __PYX_ERR(2, 252, __pyx_L1_error)
    __Pyx_GOTREF(__pyx_t_3);
    if (PyDict_SetItem(__pyx_t_3, __pyx_n_s_allocate_buffer, Py_False) < 0) __PYX_ERR(2, 252, __pyx_L1_error)

    /* "View.MemoryView":251
 *         result = array(shape, itemsize, format, mode.decode('ASCII'))
 *     else:
 *         result = array(shape, itemsize, format, mode.decode('ASCII'),             # <<<<<<<<<<<<<<
 *                        allocate_buffer=False)
 *         result.data = buf
 */
    __pyx_t_5 = __Pyx_PyObject_Call(((PyObject *)__pyx_array_type), __pyx_t_2, __pyx_t_3); if (unlikely(!__pyx_t_5)) __PYX_ERR(2, 251, __pyx_L1_error)
    __Pyx_GOTREF(__pyx_t_5);
    __Pyx_DECREF(__pyx_t_2); __pyx_t_2 = 0;
    __Pyx_DECREF(__pyx_t_3); __pyx_t_3 = 0;
    __pyx_v_result = ((struct __pyx_array_obj *)__pyx_t_5);
    __pyx_t_5 = 0;

    /* "View.MemoryView":253
 *         result = array(shape, itemsize, format, mode.decode('ASCII'),
 *                        allocate_buffer=False)
 *         result.data = buf             # <<<<<<<<<<<<<<
 * 
 *     return result
 */
    __pyx_v_result->data = __pyx_v_buf;
  }
  __pyx_L3:;

  /* "View.MemoryView":255
 *         result.data = buf
 * 
 *     return result             # <<<<<<<<<<<<<<
 * 
 * 
 */
  __Pyx_XDECREF(((PyObject *)__pyx_r));
  __Pyx_INCREF(((PyObject *)__pyx_v_result));
  __pyx_r = __pyx_v_result;
  goto __pyx_L0;

  /* "View.MemoryView":244
 * 
 * @cname("__pyx_array_new")
 * cdef array array_cwrapper(tuple shape, Py_ssize_t itemsize, char *format,             # <<<<<<<<<<<<<<
 *                           char *mode, char *buf):
 *     cdef array result
 */

  /* function exit code */
  __pyx_L1_error:;
  __Pyx_XDECREF(__pyx_t_2);
  __Pyx_XDECREF(__pyx_t_3);
  __Pyx_XDECREF(__pyx_t_4);
  __Pyx_XDECREF(__pyx_t_5);
  __Pyx_AddTraceback("View.MemoryView.array_cwrapper", __pyx_clineno, __pyx_lineno, __pyx_filename);
  __pyx_r = 0;
  __pyx_L0:;
  __Pyx_XDECREF((PyObject *)__pyx_v_result);
  __Pyx_XGIVEREF((PyObject *)__pyx_r);
  __Pyx_RefNannyFinishContext();
  return __pyx_r;
}

/* "View.MemoryView":281
 * cdef class Enum(object):
 *     cdef object name
 *     def __init__(self, name):             # <<<<<<<<<<<<<<
 *         self.name = name
 *     def __repr__(self):
 */

/* Python wrapper */
static int __pyx_MemviewEnum___init__(PyObject *__pyx_v_self, PyObject *__pyx_args, PyObject *__pyx_kwds); /*proto*/
static int __pyx_MemviewEnum___init__(PyObject *__pyx_v_self, PyObject *__pyx_args, PyObject *__pyx_kwds) {
  PyObject *__pyx_v_name = 0;
  int __pyx_lineno = 0;
  const char *__pyx_filename = NULL;
  int __pyx_clineno = 0;
  int __pyx_r;
  __Pyx_RefNannyDeclarations
  __Pyx_RefNannySetupContext("__init__ (wrapper)", 0);
  {
    static PyObject **__pyx_pyargnames[] = {&__pyx_n_s_name,0};
    PyObject* values[1] = {0};
    if (unlikely(__pyx_kwds)) {
      Py_ssize_t kw_args;
      const Py_ssize_t pos_args = PyTuple_GET_SIZE(__pyx_args);
      switch (pos_args) {
        case  1: values[0] = PyTuple_GET_ITEM(__pyx_args, 0);
        CYTHON_FALLTHROUGH;
        case  0: break;
        default: goto __pyx_L5_argtuple_error;
      }
      kw_args = PyDict_Size(__pyx_kwds);
      switch (pos_args) {
        case  0:
        if (likely((values[0] = __Pyx_PyDict_GetItemStr(__pyx_kwds, __pyx_n_s_name)) != 0)) kw_args--;
        else goto __pyx_L5_argtuple_error;
      }
      if (unlikely(kw_args > 0)) {
        if (unlikely(__Pyx_ParseOptionalKeywords(__pyx_kwds, __pyx_pyargnames, 0, values, pos_args, "__init__") < 0)) __PYX_ERR(2, 281, __pyx_L3_error)
      }
    } else if (PyTuple_GET_SIZE(__pyx_args) != 1) {
      goto __pyx_L5_argtuple_error;
    } else {
      values[0] = PyTuple_GET_ITEM(__pyx_args, 0);
    }
    __pyx_v_name = values[0];
  }
  goto __pyx_L4_argument_unpacking_done;
  __pyx_L5_argtuple_error:;
  __Pyx_RaiseArgtupleInvalid("__init__", 1, 1, 1, PyTuple_GET_SIZE(__pyx_args)); __PYX_ERR(2, 281, __pyx_L3_error)
  __pyx_L3_error:;
  __Pyx_AddTraceback("View.MemoryView.Enum.__init__", __pyx_clineno, __pyx_lineno, __pyx_filename);
  __Pyx_RefNannyFinishContext();
  return -1;
  __pyx_L4_argument_unpacking_done:;
  __pyx_r = __pyx_MemviewEnum___pyx_pf_15View_dot_MemoryView_4Enum___init__(((struct __pyx_MemviewEnum_obj *)__pyx_v_self), __pyx_v_name);

  /* function exit code */
  __Pyx_RefNannyFinishContext();
  return __pyx_r;
}

static int __pyx_MemviewEnum___pyx_pf_15View_dot_MemoryView_4Enum___init__(struct __pyx_MemviewEnum_obj *__pyx_v_self, PyObject *__pyx_v_name) {
  int __pyx_r;
  __Pyx_RefNannyDeclarations
  __Pyx_RefNannySetupContext("__init__", 0);

  /* "View.MemoryView":282
 *     cdef object name
 *     def __init__(self, name):
 *         self.name = name             # <<<<<<<<<<<<<<
 *     def __repr__(self):
 *         return self.name
 */
  __Pyx_INCREF(__pyx_v_name);
  __Pyx_GIVEREF(__pyx_v_name);
  __Pyx_GOTREF(__pyx_v_self->name);
  __Pyx_DECREF(__pyx_v_self->name);
  __pyx_v_self->name = __pyx_v_name;

  /* "View.MemoryView":281
 * cdef class Enum(object):
 *     cdef object name
 *     def __init__(self, name):             # <<<<<<<<<<<<<<
 *         self.name = name
 *     def __repr__(self):
 */

  /* function exit code */
  __pyx_r = 0;
  __Pyx_RefNannyFinishContext();
  return __pyx_r;
}

/* "View.MemoryView":283
 *     def __init__(self, name):
 *         self.name = name
 *     def __repr__(self):             # <<<<<<<<<<<<<<
 *         return self.name
 * 
 */

/* Python wrapper */
static PyObject *__pyx_MemviewEnum___repr__(PyObject *__pyx_v_self); /*proto*/
static PyObject *__pyx_MemviewEnum___repr__(PyObject *__pyx_v_self) {
  PyObject *__pyx_r = 0;
  __Pyx_RefNannyDeclarations
  __Pyx_RefNannySetupContext("__repr__ (wrapper)", 0);
  __pyx_r = __pyx_MemviewEnum___pyx_pf_15View_dot_MemoryView_4Enum_2__repr__(((struct __pyx_MemviewEnum_obj *)__pyx_v_self));

  /* function exit code */
  __Pyx_RefNannyFinishContext();
  return __pyx_r;
}

static PyObject *__pyx_MemviewEnum___pyx_pf_15View_dot_MemoryView_4Enum_2__repr__(struct __pyx_MemviewEnum_obj *__pyx_v_self) {
  PyObject *__pyx_r = NULL;
  __Pyx_RefNannyDeclarations
  __Pyx_RefNannySetupContext("__repr__", 0);

  /* "View.MemoryView":284
 *         self.name = name
 *     def __repr__(self):
 *         return self.name             # <<<<<<<<<<<<<<
 * 
 * cdef generic = Enum("<strided and direct or indirect>")
 */
  __Pyx_XDECREF(__pyx_r);
  __Pyx_INCREF(__pyx_v_self->name);
  __pyx_r = __pyx_v_self->name;
  goto __pyx_L0;

  /* "View.MemoryView":283
 *     def __init__(self, name):
 *         self.name = name
 *     def __repr__(self):             # <<<<<<<<<<<<<<
 *         return self.name
 * 
 */

  /* function exit code */
  __pyx_L0:;
  __Pyx_XGIVEREF(__pyx_r);
  __Pyx_RefNannyFinishContext();
  return __pyx_r;
}

/* "(tree fragment)":1
 * def __reduce_cython__(self):             # <<<<<<<<<<<<<<
 *     cdef tuple state
 *     cdef object _dict
 */

/* Python wrapper */
static PyObject *__pyx_pw___pyx_MemviewEnum_1__reduce_cython__(PyObject *__pyx_v_self, CYTHON_UNUSED PyObject *unused); /*proto*/
static PyObject *__pyx_pw___pyx_MemviewEnum_1__reduce_cython__(PyObject *__pyx_v_self, CYTHON_UNUSED PyObject *unused) {
  PyObject *__pyx_r = 0;
  __Pyx_RefNannyDeclarations
  __Pyx_RefNannySetupContext("__reduce_cython__ (wrapper)", 0);
  __pyx_r = __pyx_pf___pyx_MemviewEnum___reduce_cython__(((struct __pyx_MemviewEnum_obj *)__pyx_v_self));

  /* function exit code */
  __Pyx_RefNannyFinishContext();
  return __pyx_r;
}

static PyObject *__pyx_pf___pyx_MemviewEnum___reduce_cython__(struct __pyx_MemviewEnum_obj *__pyx_v_self) {
  PyObject *__pyx_v_state = 0;
  PyObject *__pyx_v__dict = 0;
  int __pyx_v_use_setstate;
  PyObject *__pyx_r = NULL;
  __Pyx_RefNannyDeclarations
  PyObject *__pyx_t_1 = NULL;
  int __pyx_t_2;
  int __pyx_t_3;
  PyObject *__pyx_t_4 = NULL;
  PyObject *__pyx_t_5 = NULL;
  int __pyx_lineno = 0;
  const char *__pyx_filename = NULL;
  int __pyx_clineno = 0;
  __Pyx_RefNannySetupContext("__reduce_cython__", 0);

  /* "(tree fragment)":5
 *     cdef object _dict
 *     cdef bint use_setstate
 *     state = (self.name,)             # <<<<<<<<<<<<<<
 *     _dict = getattr(self, '__dict__', None)
 *     if _dict is not None:
 */
  __pyx_t_1 = PyTuple_New(1); if (unlikely(!__pyx_t_1)) __PYX_ERR(2, 5, __pyx_L1_error)
  __Pyx_GOTREF(__pyx_t_1);
  __Pyx_INCREF(__pyx_v_self->name);
  __Pyx_GIVEREF(__pyx_v_self->name);
  PyTuple_SET_ITEM(__pyx_t_1, 0, __pyx_v_self->name);
  __pyx_v_state = ((PyObject*)__pyx_t_1);
  __pyx_t_1 = 0;

  /* "(tree fragment)":6
 *     cdef bint use_setstate
 *     state = (self.name,)
 *     _dict = getattr(self, '__dict__', None)             # <<<<<<<<<<<<<<
 *     if _dict is not None:
 *         state += (_dict,)
 */
  __pyx_t_1 = __Pyx_GetAttr3(((PyObject *)__pyx_v_self), __pyx_n_s_dict, Py_None); if (unlikely(!__pyx_t_1)) __PYX_ERR(2, 6, __pyx_L1_error)
  __Pyx_GOTREF(__pyx_t_1);
  __pyx_v__dict = __pyx_t_1;
  __pyx_t_1 = 0;

  /* "(tree fragment)":7
 *     state = (self.name,)
 *     _dict = getattr(self, '__dict__', None)
 *     if _dict is not None:             # <<<<<<<<<<<<<<
 *         state += (_dict,)
 *         use_setstate = True
 */
  __pyx_t_2 = (__pyx_v__dict != Py_None);
  __pyx_t_3 = (__pyx_t_2 != 0);
  if (__pyx_t_3) {

    /* "(tree fragment)":8
 *     _dict = getattr(self, '__dict__', None)
 *     if _dict is not None:
 *         state += (_dict,)             # <<<<<<<<<<<<<<
 *         use_setstate = True
 *     else:
 */
    __pyx_t_1 = PyTuple_New(1); if (unlikely(!__pyx_t_1)) __PYX_ERR(2, 8, __pyx_L1_error)
    __Pyx_GOTREF(__pyx_t_1);
    __Pyx_INCREF(__pyx_v__dict);
    __Pyx_GIVEREF(__pyx_v__dict);
    PyTuple_SET_ITEM(__pyx_t_1, 0, __pyx_v__dict);
    __pyx_t_4 = PyNumber_InPlaceAdd(__pyx_v_state, __pyx_t_1); if (unlikely(!__pyx_t_4)) __PYX_ERR(2, 8, __pyx_L1_error)
    __Pyx_GOTREF(__pyx_t_4);
    __Pyx_DECREF(__pyx_t_1); __pyx_t_1 = 0;
    __Pyx_DECREF_SET(__pyx_v_state, ((PyObject*)__pyx_t_4));
    __pyx_t_4 = 0;

    /* "(tree fragment)":9
 *     if _dict is not None:
 *         state += (_dict,)
 *         use_setstate = True             # <<<<<<<<<<<<<<
 *     else:
 *         use_setstate = self.name is not None
 */
    __pyx_v_use_setstate = 1;

    /* "(tree fragment)":7
 *     state = (self.name,)
 *     _dict = getattr(self, '__dict__', None)
 *     if _dict is not None:             # <<<<<<<<<<<<<<
 *         state += (_dict,)
 *         use_setstate = True
 */
    goto __pyx_L3;
  }

  /* "(tree fragment)":11
 *         use_setstate = True
 *     else:
 *         use_setstate = self.name is not None             # <<<<<<<<<<<<<<
 *     if use_setstate:
 *         return __pyx_unpickle_Enum, (type(self), 0xb068931, None), state
 */
  /*else*/ {
    __pyx_t_3 = (__pyx_v_self->name != Py_None);
    __pyx_v_use_setstate = __pyx_t_3;
  }
  __pyx_L3:;

  /* "(tree fragment)":12
 *     else:
 *         use_setstate = self.name is not None
 *     if use_setstate:             # <<<<<<<<<<<<<<
 *         return __pyx_unpickle_Enum, (type(self), 0xb068931, None), state
 *     else:
 */
  __pyx_t_3 = (__pyx_v_use_setstate != 0);
  if (__pyx_t_3) {

    /* "(tree fragment)":13
 *         use_setstate = self.name is not None
 *     if use_setstate:
 *         return __pyx_unpickle_Enum, (type(self), 0xb068931, None), state             # <<<<<<<<<<<<<<
 *     else:
 *         return __pyx_unpickle_Enum, (type(self), 0xb068931, state)
 */
    __Pyx_XDECREF(__pyx_r);
    __Pyx_GetModuleGlobalName(__pyx_t_4, __pyx_n_s_pyx_unpickle_Enum); if (unlikely(!__pyx_t_4)) __PYX_ERR(2, 13, __pyx_L1_error)
    __Pyx_GOTREF(__pyx_t_4);
    __pyx_t_1 = PyTuple_New(3); if (unlikely(!__pyx_t_1)) __PYX_ERR(2, 13, __pyx_L1_error)
    __Pyx_GOTREF(__pyx_t_1);
    __Pyx_INCREF(((PyObject *)Py_TYPE(((PyObject *)__pyx_v_self))));
    __Pyx_GIVEREF(((PyObject *)Py_TYPE(((PyObject *)__pyx_v_self))));
    PyTuple_SET_ITEM(__pyx_t_1, 0, ((PyObject *)Py_TYPE(((PyObject *)__pyx_v_self))));
    __Pyx_INCREF(__pyx_int_184977713);
    __Pyx_GIVEREF(__pyx_int_184977713);
    PyTuple_SET_ITEM(__pyx_t_1, 1, __pyx_int_184977713);
    __Pyx_INCREF(Py_None);
    __Pyx_GIVEREF(Py_None);
    PyTuple_SET_ITEM(__pyx_t_1, 2, Py_None);
    __pyx_t_5 = PyTuple_New(3); if (unlikely(!__pyx_t_5)) __PYX_ERR(2, 13, __pyx_L1_error)
    __Pyx_GOTREF(__pyx_t_5);
    __Pyx_GIVEREF(__pyx_t_4);
    PyTuple_SET_ITEM(__pyx_t_5, 0, __pyx_t_4);
    __Pyx_GIVEREF(__pyx_t_1);
    PyTuple_SET_ITEM(__pyx_t_5, 1, __pyx_t_1);
    __Pyx_INCREF(__pyx_v_state);
    __Pyx_GIVEREF(__pyx_v_state);
    PyTuple_SET_ITEM(__pyx_t_5, 2, __pyx_v_state);
    __pyx_t_4 = 0;
    __pyx_t_1 = 0;
    __pyx_r = __pyx_t_5;
    __pyx_t_5 = 0;
    goto __pyx_L0;

    /* "(tree fragment)":12
 *     else:
 *         use_setstate = self.name is not None
 *     if use_setstate:             # <<<<<<<<<<<<<<
 *         return __pyx_unpickle_Enum, (type(self), 0xb068931, None), state
 *     else:
 */
  }

  /* "(tree fragment)":15
 *         return __pyx_unpickle_Enum, (type(self), 0xb068931, None), state
 *     else:
 *         return __pyx_unpickle_Enum, (type(self), 0xb068931, state)             # <<<<<<<<<<<<<<
 * def __setstate_cython__(self, __pyx_state):
 *     __pyx_unpickle_Enum__set_state(self, __pyx_state)
 */
  /*else*/ {
    __Pyx_XDECREF(__pyx_r);
    __Pyx_GetModuleGlobalName(__pyx_t_5, __pyx_n_s_pyx_unpickle_Enum); if (unlikely(!__pyx_t_5)) __PYX_ERR(2, 15, __pyx_L1_error)
    __Pyx_GOTREF(__pyx_t_5);
    __pyx_t_1 = PyTuple_New(3); if (unlikely(!__pyx_t_1)) __PYX_ERR(2, 15, __pyx_L1_error)
    __Pyx_GOTREF(__pyx_t_1);
    __Pyx_INCREF(((PyObject *)Py_TYPE(((PyObject *)__pyx_v_self))));
    __Pyx_GIVEREF(((PyObject *)Py_TYPE(((PyObject *)__pyx_v_self))));
    PyTuple_SET_ITEM(__pyx_t_1, 0, ((PyObject *)Py_TYPE(((PyObject *)__pyx_v_self))));
    __Pyx_INCREF(__pyx_int_184977713);
    __Pyx_GIVEREF(__pyx_int_184977713);
    PyTuple_SET_ITEM(__pyx_t_1, 1, __pyx_int_184977713);
    __Pyx_INCREF(__pyx_v_state);
    __Pyx_GIVEREF(__pyx_v_state);
    PyTuple_SET_ITEM(__pyx_t_1, 2, __pyx_v_state);
    __pyx_t_4 = PyTuple_New(2); if (unlikely(!__pyx_t_4)) __PYX_ERR(2, 15, __pyx_L1_error)
    __Pyx_GOTREF(__pyx_t_4);
    __Pyx_GIVEREF(__pyx_t_5);
    PyTuple_SET_ITEM(__pyx_t_4, 0, __pyx_t_5);
    __Pyx_GIVEREF(__pyx_t_1);
    PyTuple_SET_ITEM(__pyx_t_4, 1, __pyx_t_1);
    __pyx_t_5 = 0;
    __pyx_t_1 = 0;
    __pyx_r = __pyx_t_4;
    __pyx_t_4 = 0;
    goto __pyx_L0;
  }

  /* "(tree fragment)":1
 * def __reduce_cython__(self):             # <<<<<<<<<<<<<<
 *     cdef tuple state
 *     cdef object _dict
 */

  /* function exit code */
  __pyx_L1_error:;
  __Pyx_XDECREF(__pyx_t_1);
  __Pyx_XDECREF(__pyx_t_4);
  __Pyx_XDECREF(__pyx_t_5);
  __Pyx_AddTraceback("View.MemoryView.Enum.__reduce_cython__", __pyx_clineno, __pyx_lineno, __pyx_filename);
  __pyx_r = NULL;
  __pyx_L0:;
  __Pyx_XDECREF(__pyx_v_state);
  __Pyx_XDECREF(__pyx_v__dict);
  __Pyx_XGIVEREF(__pyx_r);
  __Pyx_RefNannyFinishContext();
  return __pyx_r;
}

/* "(tree fragment)":16
 *     else:
 *         return __pyx_unpickle_Enum, (type(self), 0xb068931, state)
 * def __setstate_cython__(self, __pyx_state):             # <<<<<<<<<<<<<<
 *     __pyx_unpickle_Enum__set_state(self, __pyx_state)
 */

/* Python wrapper */
static PyObject *__pyx_pw___pyx_MemviewEnum_3__setstate_cython__(PyObject *__pyx_v_self, PyObject *__pyx_v___pyx_state); /*proto*/
static PyObject *__pyx_pw___pyx_MemviewEnum_3__setstate_cython__(PyObject *__pyx_v_self, PyObject *__pyx_v___pyx_state) {
  PyObject *__pyx_r = 0;
  __Pyx_RefNannyDeclarations
  __Pyx_RefNannySetupContext("__setstate_cython__ (wrapper)", 0);
  __pyx_r = __pyx_pf___pyx_MemviewEnum_2__setstate_cython__(((struct __pyx_MemviewEnum_obj *)__pyx_v_self), ((PyObject *)__pyx_v___pyx_state));

  /* function exit code */
  __Pyx_RefNannyFinishContext();
  return __pyx_r;
}

static PyObject *__pyx_pf___pyx_MemviewEnum_2__setstate_cython__(struct __pyx_MemviewEnum_obj *__pyx_v_self, PyObject *__pyx_v___pyx_state) {
  PyObject *__pyx_r = NULL;
  __Pyx_RefNannyDeclarations
  PyObject *__pyx_t_1 = NULL;
  int __pyx_lineno = 0;
  const char *__pyx_filename = NULL;
  int __pyx_clineno = 0;
  __Pyx_RefNannySetupContext("__setstate_cython__", 0);

  /* "(tree fragment)":17
[truncated: 613,821 more chars]
