# Supplementary material for: Stochastic attentions and context learning for person re-identification
Source: PeerJ Comput Sci. 2021 May 5;7:e447. doi: 10.7717/peerj-cs.447 (PMC8114801; doi:10.7717/peerj-cs.447)
Supplement: Supplemental Information 1 [file peerj-cs-07-447-s001.zip › Stochastic-Attentions-and-Context-Learning-for-Person-Re-id-main/torchreid/metrics/rank_cylib/setup.py]

import numpy as np
from distutils.core import setup
from distutils.extension import Extension
from Cython.Build import cythonize


def numpy_include():
    try:
        numpy_include = np.get_include()
    except AttributeError:
        numpy_include = np.get_numpy_include()
    return numpy_include


ext_modules = [
    Extension(
        'rank_cy',
        ['rank_cy.pyx'],
        include_dirs=[numpy_include()],
    )
]

setup(
    name='Cython-based reid evaluation code',
    ext_modules=cythonize(ext_modules)
)
