# Supplementary material for: Stochastic attentions and context learning for person re-identification
Source: PeerJ Comput Sci. 2021 May 5;7:e447. doi: 10.7717/peerj-cs.447 (PMC8114801; doi:10.7717/peerj-cs.447)
Supplement: Supplemental Information 1 [file peerj-cs-07-447-s001.zip › Stochastic-Attentions-and-Context-Learning-for-Person-Re-id-main/torchreid/metrics/rank_cylib/test_cython.py]

from __future__ import print_function
import sys
import numpy as np
import timeit
import os.path as osp

from torchreid import metrics

sys.path.insert(0, osp.dirname(osp.abspath(__file__)) + '/../../..')
"""
Test the speed of cython-based evaluation code. The speed improvements
can be much bigger when using the real reid data, which contains a larger
amount of query and gallery images.

Note: you might encounter the following error:
  'AssertionError: Error: all query identities do not appear in gallery'.
This is normal because the inputs are random numbers. Just try again.
"""

print('*** Compare running time ***')

setup = '''
import sys
import os.path as osp
import numpy as np
sys.path.insert(0, osp.dirname(osp.abspath(__file__)) + '/../../..')
from torchreid import metrics
num_q = 30
num_g = 300
max_rank = 5
distmat = np.random.rand(num_q, num_g) * 20
q_pids = np.random.randint(0, num_q, size=num_q)
g_pids = np.random.randint(0, num_g, size=num_g)
q_camids = np.random.randint(0, 5, size=num_q)
g_camids = np.random.randint(0, 5, size=num_g)
'''

print('=> Using market1501\'s metric')
pytime = timeit.timeit(
    'metrics.evaluate_rank(distmat, q_pids, g_pids, q_camids, g_camids, max_rank, use_cython=False)',
    setup=setup,
    number=20
)
cytime = timeit.timeit(
    'metrics.evaluate_rank(distmat, q_pids, g_pids, q_camids, g_camids, max_rank, use_cython=True)',
    setup=setup,
    number=20
)
print('Python time: {} s'.format(pytime))
print('Cython time: {} s'.format(cytime))
print('Cython is {} times faster than python\n'.format(pytime / cytime))

print('=> Using cuhk03\'s metric')
pytime = timeit.timeit(
    'metrics.evaluate_rank(distmat, q_pids, g_pids, q_camids, g_camids, max_rank, use_metric_cuhk03=True, use_cython=False)',
    setup=setup,
    number=20
)
cytime = timeit.timeit(
    'metrics.evaluate_rank(distmat, q_pids, g_pids, q_camids, g_camids, max_rank, use_metric_cuhk03=True, use_cython=True)',
    setup=setup,
    number=20
)
print('Python time: {} s'.format(pytime))
print('Cython time: {} s'.format(cytime))
print('Cython is {} times faster than python\n'.format(pytime / cytime))
"""
print("=> Check precision")

num_q = 30
num_g = 300
max_rank = 5
distmat = np.random.rand(num_q, num_g) * 20
q_pids = np.random.randint(0, num_q, size=num_q)
g_pids = np.random.randint(0, num_g, size=num_g)
q_camids = np.random.randint(0, 5, size=num_q)
g_camids = np.random.randint(0, 5, size=num_g)

cmc, mAP = evaluate(distmat, q_pids, g_pids, q_camids, g_camids, max_rank, use_cython=False)
print("Python:\nmAP = {} \ncmc = {}\n".format(mAP, cmc))
cmc, mAP = evaluate(distmat, q_pids, g_pids, q_camids, g_camids, max_rank, use_cython=True)
print("Cython:\nmAP = {} \ncmc = {}\n".format(mAP, cmc))
"""
