# Supplementary material for: Stochastic attentions and context learning for person re-identification
Source: PeerJ Comput Sci. 2021 May 5;7:e447. doi: 10.7717/peerj-cs.447 (PMC8114801; doi:10.7717/peerj-cs.447)
Supplement: Supplemental Information 1 [file peerj-cs-07-447-s001.zip › Stochastic-Attentions-and-Context-Learning-for-Person-Re-id-main/torchreid/models/__init__.py]

from __future__ import absolute_import
import torch

from .resnet import *


__model_factory = {
    # image classification models
    'resnet18': resnet18,
    'resnet34': resnet34,
    'resnet50': resnet50,
    'resnet101': resnet101,
    'resnet152': resnet152,
    'resnext50_32x4d': resnext50_32x4d,
    'resnext101_32x8d': resnext101_32x8d,
    'resnet50_fc512': resnet50_fc512,

}


def show_avai_models():
    """Displays available models.

    Examples::
        >>> from torchreid import models
        >>> models.show_avai_models()
    """
    print(list(__model_factory.keys()))


def build_model(
    name, num_classes, loss='softmax', pretrained=True, use_gpu=True
):
    """A function wrapper for building a model.

    Args:
        name (str): model name.
        num_classes (int): number of training identities.
        loss (str, optional): loss function to optimize the model. Currently
            supports "softmax" and "triplet". Default is "softmax".
        pretrained (bool, optional): whether to load ImageNet-pretrained weights.
            Default is True.
        use_gpu (bool, optional): whether to use gpu. Default is True.

    Returns:
        nn.Module

    Examples::
        >>> from torchreid import models
        >>> model = models.build_model('resnet50', 751, loss='softmax')
    """
    avai_models = list(__model_factory.keys())
    if name not in avai_models:
        raise KeyError(
            'Unknown model: {}. Must be one of {}'.format(name, avai_models)
        )
    return __model_factory[name](
        num_classes=num_classes,
        loss=loss,
        pretrained=pretrained,
        use_gpu=use_gpu
    )
