# Supplementary material for: Stochastic attentions and context learning for person re-identification
Source: PeerJ Comput Sci. 2021 May 5;7:e447. doi: 10.7717/peerj-cs.447 (PMC8114801; doi:10.7717/peerj-cs.447)
Supplement: Supplemental Information 1 [file peerj-cs-07-447-s001.zip › Stochastic-Attentions-and-Context-Learning-for-Person-Re-id-main/torchreid/optim/lr_scheduler.py]

from __future__ import print_function, absolute_import
import torch

AVAI_SCH = ['single_step', 'multi_step', 'cosine']


def build_lr_scheduler(
    optimizer, lr_scheduler='single_step', stepsize=1, gamma=0.1, max_epoch=1
):
    """A function wrapper for building a learning rate scheduler.

    Args:
        optimizer (Optimizer): an Optimizer.
        lr_scheduler (str, optional): learning rate scheduler method. Default is single_step.
        stepsize (int or list, optional): step size to decay learning rate. When ``lr_scheduler``
            is "single_step", ``stepsize`` should be an integer. When ``lr_scheduler`` is
            "multi_step", ``stepsize`` is a list. Default is 1.
        gamma (float, optional): decay rate. Default is 0.1.
        max_epoch (int, optional): maximum epoch (for cosine annealing). Default is 1.

    Examples::
        >>> # Decay learning rate by every 20 epochs.
        >>> scheduler = torchreid.optim.build_lr_scheduler(
        >>>     optimizer, lr_scheduler='single_step', stepsize=20
        >>> )
        >>> # Decay learning rate at 30, 50 and 55 epochs.
        >>> scheduler = torchreid.optim.build_lr_scheduler(
        >>>     optimizer, lr_scheduler='multi_step', stepsize=[30, 50, 55]
        >>> )
    """
    if lr_scheduler not in AVAI_SCH:
        raise ValueError(
            'Unsupported scheduler: {}. Must be one of {}'.format(
                lr_scheduler, AVAI_SCH
            )
        )

    if lr_scheduler == 'single_step':
        if isinstance(stepsize, list):
            stepsize = stepsize[-1]

        if not isinstance(stepsize, int):
            raise TypeError(
                'For single_step lr_scheduler, stepsize must '
                'be an integer, but got {}'.format(type(stepsize))
            )

        scheduler = torch.optim.lr_scheduler.StepLR(
            optimizer, step_size=stepsize, gamma=gamma
        )

    elif lr_scheduler == 'multi_step':
        if not isinstance(stepsize, list):
            raise TypeError(
                'For multi_step lr_scheduler, stepsize must '
                'be a list, but got {}'.format(type(stepsize))
            )

        scheduler = torch.optim.lr_scheduler.MultiStepLR(
            optimizer, milestones=stepsize, gamma=gamma
        )

    elif lr_scheduler == 'cosine':
        scheduler = torch.optim.lr_scheduler.CosineAnnealingLR(
            optimizer, float(max_epoch)
        )

    return scheduler
