# Supplementary material for: Stochastic attentions and context learning for person re-identification
Source: PeerJ Comput Sci. 2021 May 5;7:e447. doi: 10.7717/peerj-cs.447 (PMC8114801; doi:10.7717/peerj-cs.447)
Supplement: Supplemental Information 1 [file peerj-cs-07-447-s001.zip › Stochastic-Attentions-and-Context-Learning-for-Person-Re-id-main/torchreid/utils/__init__.py]

from __future__ import absolute_import

from .tools import *
from .rerank import re_ranking
from .loggers import *
from .avgmeter import *
from .reidtools import *
from .torchtools import *
from .model_complexity import compute_model_complexity
from .feature_extractor import FeatureExtractor
