# Supplementary material for: Stochastic attentions and context learning for person re-identification
Source: PeerJ Comput Sci. 2021 May 5;7:e447. doi: 10.7717/peerj-cs.447 (PMC8114801; doi:10.7717/peerj-cs.447)
Supplement: Supplemental Information 1 [file peerj-cs-07-447-s001.zip › Stochastic-Attentions-and-Context-Learning-for-Person-Re-id-main/torchreid/utils/loggers.py]

from __future__ import absolute_import
import os
import sys
import os.path as osp

from .tools import mkdir_if_missing

__all__ = ['Logger', 'RankLogger']


class Logger(object):
    """Writes console output to external text file.

    Imported from `<https://github.com/Cysu/open-reid/blob/master/reid/utils/logging.py>`_

    Args:
        fpath (str): directory to save logging file.

    Examples::
       >>> import sys
       >>> import os
       >>> import os.path as osp
       >>> from torchreid.utils import Logger
       >>> save_dir = 'log/resnet50-softmax-market1501'
       >>> log_name = 'train.log'
       >>> sys.stdout = Logger(osp.join(args.save_dir, log_name))
    """

    def __init__(self, fpath=None):
        self.console = sys.stdout
        self.file = None
        if fpath is not None:
            mkdir_if_missing(osp.dirname(fpath))
            self.file = open(fpath, 'w')

    def __del__(self):
        self.close()

    def __enter__(self):
        pass

    def __exit__(self, *args):
        self.close()

    def write(self, msg):
        self.console.write(msg)
        if self.file is not None:
            self.file.write(msg)

    def flush(self):
        self.console.flush()
        if self.file is not None:
            self.file.flush()
            os.fsync(self.file.fileno())

    def close(self):
        self.console.close()
        if self.file is not None:
            self.file.close()


class RankLogger(object):
    """Records the rank1 matching accuracy obtained for each
    test dataset at specified evaluation steps and provides a function
    to show the summarized results, which are convenient for analysis.

    Args:
        sources (str or list): source dataset name(s).
        targets (str or list): target dataset name(s).

    Examples::
        >>> from torchreid.utils import RankLogger
        >>> s = 'market1501'
        >>> t = 'market1501'
        >>> ranklogger = RankLogger(s, t)
        >>> ranklogger.write(t, 10, 0.5)
        >>> ranklogger.write(t, 20, 0.7)
        >>> ranklogger.write(t, 30, 0.9)
        >>> ranklogger.show_summary()
        >>> # You will see:
        >>> # => Show performance summary
        >>> # market1501 (source)
        >>> # - epoch 10   rank1 50.0%
        >>> # - epoch 20   rank1 70.0%
        >>> # - epoch 30   rank1 90.0%
        >>> # If there are multiple test datasets
        >>> t = ['market1501', 'dukemtmcreid']
        >>> ranklogger = RankLogger(s, t)
        >>> ranklogger.write(t[0], 10, 0.5)
        >>> ranklogger.write(t[0], 20, 0.7)
        >>> ranklogger.write(t[0], 30, 0.9)
        >>> ranklogger.write(t[1], 10, 0.1)
        >>> ranklogger.write(t[1], 20, 0.2)
        >>> ranklogger.write(t[1], 30, 0.3)
        >>> ranklogger.show_summary()
        >>> # You can see:
        >>> # => Show performance summary
        >>> # market1501 (source)
        >>> # - epoch 10   rank1 50.0%
        >>> # - epoch 20   rank1 70.0%
        >>> # - epoch 30   rank1 90.0%
        >>> # dukemtmcreid (target)
        >>> # - epoch 10   rank1 10.0%
        >>> # - epoch 20   rank1 20.0%
        >>> # - epoch 30   rank1 30.0%
    """

    def __init__(self, sources, targets):
        self.sources = sources
        self.targets = targets

        if isinstance(self.sources, str):
            self.sources = [self.sources]

        if isinstance(self.targets, str):
            self.targets = [self.targets]

        self.logger = {
            name: {
                'epoch': [],
                'rank1': []
            }
            for name in self.targets
        }

    def write(self, name, epoch, rank1):
        """Writes result.

        Args:
           name (str): dataset name.
           epoch (int): current epoch.
           rank1 (float): rank1 result.
        """
        self.logger[name]['epoch'].append(epoch)
        self.logger[name]['rank1'].append(rank1)

    def show_summary(self):
        """Shows saved results."""
        print('=> Show performance summary')
        for name in self.targets:
            from_where = 'source' if name in self.sources else 'target'
            print('{} ({})'.format(name, from_where))
            for epoch, rank1 in zip(
                self.logger[name]['epoch'], self.logger[name]['rank1']
            ):
                print('- epoch {}\t rank1 {:.1%}'.format(epoch, rank1))
