# Supplementary material for: Stochastic attentions and context learning for person re-identification
Source: PeerJ Comput Sci. 2021 May 5;7:e447. doi: 10.7717/peerj-cs.447 (PMC8114801; doi:10.7717/peerj-cs.447)
Supplement: Supplemental Information 1 [file peerj-cs-07-447-s001.zip › Stochastic-Attentions-and-Context-Learning-for-Person-Re-id-main/torchreid/utils/tools.py]

from __future__ import division, print_function, absolute_import
import os
import sys
import json
import time
import errno
import numpy as np
import random
import os.path as osp
import warnings
import PIL
import torch
from PIL import Image

__all__ = [
    'mkdir_if_missing', 'check_isfile', 'read_json', 'write_json',
    'set_random_seed', 'download_url', 'read_image', 'collect_env_info'
]


def mkdir_if_missing(dirname):
    """Creates dirname if it is missing."""
    if not osp.exists(dirname):
        try:
            os.makedirs(dirname)
        except OSError as e:
            if e.errno != errno.EEXIST:
                raise


def check_isfile(fpath):
    """Checks if the given path is a file.

    Args:
        fpath (str): file path.

    Returns:
       bool
    """
    isfile = osp.isfile(fpath)
    if not isfile:
        warnings.warn('No file found at "{}"'.format(fpath))
    return isfile


def read_json(fpath):
    """Reads json file from a path."""
    with open(fpath, 'r') as f:
        obj = json.load(f)
    return obj


def write_json(obj, fpath):
    """Writes to a json file."""
    mkdir_if_missing(osp.dirname(fpath))
    with open(fpath, 'w') as f:
        json.dump(obj, f, indent=4, separators=(',', ': '))


def set_random_seed(seed):
    random.seed(seed)
    np.random.seed(seed)
    torch.manual_seed(seed)
    torch.cuda.manual_seed_all(seed)


def download_url(url, dst):
    """Downloads file from a url to a destination.

    Args:
        url (str): url to download file.
        dst (str): destination path.
    """
    from six.moves import urllib
    print('* url="{}"'.format(url))
    print('* destination="{}"'.format(dst))

    def _reporthook(count, block_size, total_size):
        global start_time
        if count == 0:
            start_time = time.time()
            return
        duration = time.time() - start_time
        progress_size = int(count * block_size)
        speed = int(progress_size / (1024*duration))
        percent = int(count * block_size * 100 / total_size)
        sys.stdout.write(
            '\r...%d%%, %d MB, %d KB/s, %d seconds passed' %
            (percent, progress_size / (1024*1024), speed, duration)
        )
        sys.stdout.flush()

    urllib.request.urlretrieve(url, dst, _reporthook)
    sys.stdout.write('\n')


def read_image(path):
    """Reads image from path using ``PIL.Image``.

    Args:
        path (str): path to an image.

    Returns:
        PIL image
    """
    got_img = False
    if not osp.exists(path):
        raise IOError('"{}" does not exist'.format(path))
    while not got_img:
        try:
            img = Image.open(path).convert('RGB')
            got_img = True
        except IOError:
            print(
                'IOError incurred when reading "{}". Will redo. Don\'t worry. Just chill.'
                .format(path)
            )
    return img


def collect_env_info():
    """Returns env info as a string.

    Code source: github.com/facebookresearch/maskrcnn-benchmark
    """
    from torch.utils.collect_env import get_pretty_env_info
    env_str = get_pretty_env_info()
    env_str += '\n        Pillow ({})'.format(PIL.__version__)
    return env_str
