# Supplementary material for: Stochastic attentions and context learning for person re-identification
Source: PeerJ Comput Sci. 2021 May 5;7:e447. doi: 10.7717/peerj-cs.447 (PMC8114801; doi:10.7717/peerj-cs.447)
Supplement: Supplemental Information 1 [file peerj-cs-07-447-s001.zip › Stochastic-Attentions-and-Context-Learning-for-Person-Re-id-main/torchreid/utils/torchtools.py]

from __future__ import division, print_function, absolute_import
import pickle
import shutil
import os.path as osp
import warnings
from functools import partial
from collections import OrderedDict
import torch
import torch.nn as nn

from .tools import mkdir_if_missing

__all__ = [
    'save_checkpoint', 'load_checkpoint', 'resume_from_checkpoint',
    'open_all_layers', 'open_specified_layers', 'count_num_param',
    'load_pretrained_weights'
]


def save_checkpoint(
    state, save_dir, is_best=False, remove_module_from_keys=False
):
    r"""Saves checkpoint.

    Args:
        state (dict): dictionary.
        save_dir (str): directory to save checkpoint.
        is_best (bool, optional): if True, this checkpoint will be copied and named
            ``model-best.pth.tar``. Default is False.
        remove_module_from_keys (bool, optional): whether to remove "module."
            from layer names. Default is False.

    Examples::
        >>> state = {
        >>>     'state_dict': model.state_dict(),
        >>>     'epoch': 10,
        >>>     'rank1': 0.5,
        >>>     'optimizer': optimizer.state_dict()
        >>> }
        >>> save_checkpoint(state, 'log/my_model')
    """
    mkdir_if_missing(save_dir)
    if remove_module_from_keys:
        # remove 'module.' in state_dict's keys
        state_dict = state['state_dict']
        new_state_dict = OrderedDict()
        for k, v in state_dict.items():
            if k.startswith('module.'):
                k = k[7:]
            new_state_dict[k] = v
        state['state_dict'] = new_state_dict
    # save
    epoch = state['epoch']
    fpath = osp.join(save_dir, 'model.pth.tar-' + str(epoch))
    torch.save(state, fpath)
    print('Checkpoint saved to "{}"'.format(fpath))
    if is_best:
        shutil.copy(fpath, osp.join(osp.dirname(fpath), 'model-best.pth.tar'))


def load_checkpoint(fpath):
    r"""Loads checkpoint.

    ``UnicodeDecodeError`` can be well handled, which means
    python2-saved files can be read from python3.

    Args:
        fpath (str): path to checkpoint.

    Returns:
        dict

    Examples::
        >>> from torchreid.utils import load_checkpoint
        >>> fpath = 'log/my_model/model.pth.tar-10'
        >>> checkpoint = load_checkpoint(fpath)
    """
    if fpath is None:
        raise ValueError('File path is None')
    if not osp.exists(fpath):
        raise FileNotFoundError('File is not found at "{}"'.format(fpath))
    map_location = None if torch.cuda.is_available() else 'cpu'
    try:
        checkpoint = torch.load(fpath, map_location=map_location)
    except UnicodeDecodeError:
        pickle.load = partial(pickle.load, encoding="latin1")
        pickle.Unpickler = partial(pickle.Unpickler, encoding="latin1")
        checkpoint = torch.load(
            fpath, pickle_module=pickle, map_location=map_location
        )
    except Exception:
        print('Unable to load checkpoint from "{}"'.format(fpath))
        raise
    return checkpoint


def resume_from_checkpoint(fpath, model, optimizer=None, scheduler=None):
    r"""Resumes training from a checkpoint.

    This will load (1) model weights and (2) ``state_dict``
    of optimizer if ``optimizer`` is not None.

    Args:
        fpath (str): path to checkpoint.
        model (nn.Module): model.
        optimizer (Optimizer, optional): an Optimizer.
        scheduler (LRScheduler, optional): an LRScheduler.

    Returns:
        int: start_epoch.

    Examples::
        >>> from torchreid.utils import resume_from_checkpoint
        >>> fpath = 'log/my_model/model.pth.tar-10'
        >>> start_epoch = resume_from_checkpoint(
        >>>     fpath, model, optimizer, scheduler
        >>> )
    """
    print('Loading checkpoint from "{}"'.format(fpath))
    checkpoint = load_checkpoint(fpath)
    model.load_state_dict(checkpoint['state_dict'])
    print('Loaded model weights')
    if optimizer is not None and 'optimizer' in checkpoint.keys():
        optimizer.load_state_dict(checkpoint['optimizer'])
        print('Loaded optimizer')
    if scheduler is not None and 'scheduler' in checkpoint.keys():
        scheduler.load_state_dict(checkpoint['scheduler'])
        print('Loaded scheduler')
    start_epoch = checkpoint['epoch']
    print('Last epoch = {}'.format(start_epoch))
    if 'rank1' in checkpoint.keys():
        print('Last rank1 = {:.1%}'.format(checkpoint['rank1']))
    return start_epoch


def adjust_learning_rate(
    optimizer,
    base_lr,
    epoch,
    stepsize=20,
    gamma=0.1,
    linear_decay=False,
    final_lr=0,
    max_epoch=100
):
    r"""Adjusts learning rate.

    Deprecated.
    """
    if linear_decay:
        # linearly decay learning rate from base_lr to final_lr
        frac_done = epoch / max_epoch
        lr = frac_done*final_lr + (1.-frac_done) * base_lr
    else:
        # decay learning rate by gamma for every stepsize
        lr = base_lr * (gamma**(epoch // stepsize))

    for param_group in optimizer.param_groups:
        param_group['lr'] = lr


def set_bn_to_eval(m):
    r"""Sets BatchNorm layers to eval mode."""
    # 1. no update for running mean and var
    # 2. scale and shift parameters are still trainable
    classname = m.__class__.__name__
    if classname.find('BatchNorm') != -1:
        m.eval()


def open_all_layers(model):
    r"""Opens all layers in model for training.

    Examples::
        >>> from torchreid.utils import open_all_layers
        >>> open_all_layers(model)
    """
    model.train()
    for p in model.parameters():
        p.requires_grad = True


def open_specified_layers(model, open_layers):
    r"""Opens specified layers in model for training while keeping
    other layers frozen.

    Args:
        model (nn.Module): neural net model.
        open_layers (str or list): layers open for training.

    Examples::
        >>> from torchreid.utils import open_specified_layers
        >>> # Only model.classifier will be updated.
        >>> open_layers = 'classifier'
        >>> open_specified_layers(model, open_layers)
        >>> # Only model.fc and model.classifier will be updated.
        >>> open_layers = ['fc', 'classifier']
        >>> open_specified_layers(model, open_layers)
    """
    if isinstance(model, nn.DataParallel):
        model = model.module

    if isinstance(open_layers, str):
        open_layers = [open_layers]

    for layer in open_layers:
        assert hasattr(
            model, layer
        ), '"{}" is not an attribute of the model, please provide the correct name'.format(
            layer
        )

    for name, module in model.named_children():
        if name in open_layers:
            module.train()
            for p in module.parameters():
                p.requires_grad = True
        else:
            module.eval()
            for p in module.parameters():
                p.requires_grad = False


def count_num_param(model):
    r"""Counts number of parameters in a model while ignoring ``self.classifier``.

    Args:
        model (nn.Module): network model.

    Examples::
        >>> from torchreid.utils import count_num_param
        >>> model_size = count_num_param(model)

    .. warning::
        
        This method is deprecated in favor of
        ``torchreid.utils.compute_model_complexity``.
    """
    warnings.warn(
        'This method is deprecated and will be removed in the future.'
    )

    num_param = sum(p.numel() for p in model.parameters())

    if isinstance(model, nn.DataParallel):
        model = model.module

    if hasattr(model,
               'classifier') and isinstance(model.classifier, nn.Module):
        # we ignore the classifier because it is unused at test time
        num_param -= sum(p.numel() for p in model.classifier.parameters())

    return num_param


def load_pretrained_weights(model, weight_path):
    r"""Loads pretrianed weights to model.

    Features::
        - Incompatible layers (unmatched in name or size) will be ignored.
        - Can automatically deal with keys containing "module.".

    Args:
        model (nn.Module): network model.
        weight_path (str): path to pretrained weights.

    Examples::
        >>> from torchreid.utils import load_pretrained_weights
        >>> weight_path = 'log/my_model/model-best.pth.tar'
        >>> load_pretrained_weights(model, weight_path)
    """
    checkpoint = load_checkpoint(weight_path)
    if 'state_dict' in checkpoint:
        state_dict = checkpoint['state_dict']
    else:
        state_dict = checkpoint

    model_dict = model.state_dict()
    new_state_dict = OrderedDict()
    matched_layers, discarded_layers = [], []

    for k, v in state_dict.items():
        if k.startswith('module.'):
            k = k[7:] # discard module.

        if k in model_dict and model_dict[k].size() == v.size():
            new_state_dict[k] = v
            matched_layers.append(k)
        else:
            discarded_layers.append(k)

    model_dict.update(new_state_dict)
    model.load_state_dict(model_dict)

    if len(matched_layers) == 0:
        warnings.warn(
            'The pretrained weights "{}" cannot be loaded, '
            'please check the key names manually '
            '(** ignored and continue **)'.format(weight_path)
        )
    else:
        print(
            'Successfully loaded pretrained weights from "{}"'.
            format(weight_path)
        )
        if len(discarded_layers) > 0:
            print(
                '** The following layers are discarded '
                'due to unmatched keys or layer size: {}'.
                format(discarded_layers)
            )
